# Supplementary material for: Combinatory Treatment of Canavanine and Arginine Deprivation Efficiently Targets Human Glioblastoma Cells via Pleiotropic Mechanisms
Source: Cells. 2020 Sep 30;9(10):2217. doi: 10.3390/cells9102217 (PMC7600648; doi:10.3390/cells9102217)
Supplement: Supplementary file 1 [file cells-09-02217-s001.zip]

Archive with 5 entries (5 files):
- Karatsaietal Supplementary Table S1a. Arginine and canavanine sites.xls
- Karatsaietal Supplementary Table S2b. GO analysis.xls
- Karatsaietal.Supplementary Table S1b. Peptides with Arginine and canavanine variants.xls
- Karatsaietal.Supplementary Table S2a. Proteins used in GO analysis.xls
- Suppl figures Karatsai et al.docx
