# Supplementary material for: Combinatory Treatment of Canavanine and Arginine Deprivation Efficiently Targets Human Glioblastoma Cells via Pleiotropic Mechanisms
Source: Cells. 2020 Sep 30;9(10):2217. doi: 10.3390/cells9102217 (PMC7600648; doi:10.3390/cells9102217)
Supplement: Supplementary file 1 [file cells-09-02217-s001.zip › Karatsaietal Supplementary Table S1a. Arginine and canavanine sites.xls]

## Sheet: Worksheet
identified_peptide_sequence	canavanine_incorporation	Protein.Accessions	position_in_protein_sequence	sequence_used_for_motifX
FADLSEAANRNNDALRQAK	FALSE	P08670	304	SEAANRNNDAL
FADLSEAANRNNDALRQAK	FALSE	P08670	310	NNDALRQAKQE
QEYDESGPSIVHRK	FALSE	A5A3E0	1072	PSIVHRKCL__
TAENFRALSTGEK	FALSE	A0A0B4J2A2	37	TAENFRALSTG
VRFLEQQNK	FALSE	Q5XKE5	161	FIDKVRFLEQQ
FLRASEEHLK	FALSE	P22392	42	AMKFLRASEEH
HLEINPDHPIVETLRQK	FALSE	P08238	639	IVETLRQKAEA
VVYLRCTGGEVGATSALAPK	FALSE	P30050	16	KVVYLRCTGGE
SIARVLTVINQTQK	FALSE	P42766	56	RKSIARVLTVI
LWRDGRGALQNIIPASTGAAK	FALSE	P04406	197	SGKLWRDGRGA
LWRDGRGALQNIIPASTGAAK	FALSE	P04406	200	LWRDGRGALQN
RISGLIYEETRGVLK	FALSE	P62805	46	RGGVKRISGLI
RISGLIYEETRGVLK	FALSE	P62805	56	IYEETRGVLKV
PLRLPLQDVYK	FALSE	Q05639	247	TDKPLRLPLQD
HLEINPDHSIIETLRQK	FALSE	P07900	647	IIETLRQKAEA
IWHHTFYNELRVAPEEHPVLLTEAPLNPK	FALSE	P60709	95	FYNELRVAPEE
IGGIGTVPVGRVETGVLK	FALSE	P68104	266	TVPVGRVETGV
PIWTRNPDDITNEEYGEFYK	FALSE	P07900	299	KPIWTRNPDDI
PIWTRNPDDITQEEYGEFYK	FALSE	P08238	291	KPIWTRNPDDI
VPADTEVVCAPPTAYIDFARQK	FALSE	P60174	90	YIDFARQKLDP
LQEEMLQREEAENTLQSFRQDVDNASLARLDLERK	FALSE	P08670	196	EEMLQREEAEN
LQEEMLQREEAENTLQSFRQDVDNASLARLDLERK	FALSE	P08670	207	TLQSFRQDVDN
LQEEMLQREEAENTLQSFRQDVDNASLARLDLERK	FALSE	P08670	217	NASLARLDLER
LQEEMLQREEAENTLQSFRQDVDNASLARLDLERK	FALSE	P08670	222	RLDLERKVESL
DLYANTVLSGGTTMYPGIADRMQK	FALSE	P60709	312	PGIADRMQKEI
RVIISAPSADAPMFVMGVNHEK	FALSE	P04406	118	QGGAKRVIISA
VELQELNDRFANYIDK	FALSE	P08670	113	QELNDRFANYI
YNQLLRIEEELGSK	FALSE	P06733	412	YNQLLRIEEEL
YYVTIIDAPGHRDFIK	FALSE	P68104	96	DAPGHRDFIKN
ILYSQCGDVMRALGQNPTNAEVLK	FALSE	P60660	37	CGDVMRALGQN
PLYFADRLYDSMK	FALSE	P07355	273	LYFADRLYDSM
IWRRSYDVPPPPMEPDHPFYSNISK	FALSE	Q8N0Y7	116	QVKIWRRSYDV
IWRRSYDVPPPPMEPDHPFYSNISK	FALSE	Q8N0Y7	117	VKIWRRSYDVP
ILTERGYSFTTTAEREIVRDIK	FALSE	P60709	196	KILTERGYSFT
ILTERGYSFTTTAEREIVRDIK	FALSE	P60709	206	TTTAEREIVRD
ILTERGYSFTTTAEREIVRDIK	FALSE	P60709	210	EREIVRDIKEK
RNNAQRQQIK	FALSE	P04083	72	DILTKRNNAQR
RNNAQRQQIK	FALSE	P04083	77	RNNAQRQQIKA
RHSVVAGGGGGEGRK	FALSE	Q6PKG0	1038	EGNHKRHSVVA
RHSVVAGGGGGEGRK	FALSE	Q6PKG0	1051	GGGEGRKRCPS
SSGNSSSSGSGSGSTSAGSSSPGARRETK	FALSE	Q12797	33	SSPGARRETKH
SSGNSSSSGSGSGSTSAGSSSPGARRETK	FALSE	Q12797	34	SPGARRETKHG
RKEEEEAEDKEDDEDK	FALSE	P27797	376	EEDKKRKEEEE
AGSSGSSSGGGGGGPGGRTGPGRGDK	FALSE	P48634	1422	GGPGGRTGPGR
AGSSGSSSGGGGGGPGGRTGPGRGDK	FALSE	P48634	1427	RTGPGRGDKRS
ERAAGGGAGSSEDDAQSRRDEQDDDDKGDSK	FALSE	Q9H4A6	27	AADKERAAGGG
ERAAGGGAGSSEDDAQSRRDEQDDDDKGDSK	FALSE	Q9H4A6	43	DDAQSRRDEQD
ERAAGGGAGSSEDDAQSRRDEQDDDDKGDSK	FALSE	Q9H4A6	44	DAQSRRDEQDD
HEEAPGHRPTTNPNASK	FALSE	P21291	99	EAPGHRPTTNP
VCQGEREMAGDNK	FALSE	P38646	491	VCQGEREMAGD
PGHLARDCDHADEQK	FALSE	P62633	109	PGHLARDCDHA
ERDEDDEDGDGDGDGATGK	FALSE	P50579	81	LEDKERDEDDE
RSSNPPARSQSSDTEQQSPTSGGGK	FALSE	P23588	487	NAWVKRSSNPP
RSSNPPARSQSSDTEQQSPTSGGGK	FALSE	P23588	494	SNPPARSQSSD
AAQRDNEEETTDDPRK	FALSE	Q99459	110	DKAAQRDNEEE
AAQRDNEEETTDDPRK	FALSE	Q99459	121	TTDDPRKLKPG
ERNTDQASMPDNTAAQK	FALSE	P35749	365	VFKKERNTDQA
EEIERRRAEAAEK	FALSE	Q05682	610	KEEIERRRAEA
EEIERRRAEAAEK	FALSE	Q05682	611	EEIERRRAEAA
EEIERRRAEAAEK	FALSE	Q05682	612	EIERRRAEAAE
DGAGTQGGEESQSRREDEPK	FALSE	Q9BRZ2	395	EESQSRREDEP
DGAGTQGGEESQSRREDEPK	FALSE	Q9BRZ2	396	ESQSRREDEPK
EDRSDGSAPSTSTASSK	FALSE	Q96T37	748	LKKEDRSDGSA
DHYEATAMHRAAAK	FALSE	O75832	145	ATAMHRAAAKG
KEEGRAGAGLGDGERK	FALSE	Q9BXP5	290	KKEEGRAGAGL
KEEGRAGAGLGDGERK	FALSE	Q9BXP5	300	LGDGERKTNDK
RAAEDDEDDDVDTKK	FALSE	P06454	90	SATGKRAAEDD
RDAEDDGEEEDD	FALSE	Q9BTT0	257	GEKRKRDAEDD
RGHREEEQEDLTK	FALSE	Q8TAQ2	329	YTKSKRGHREE
RGHREEEQEDLTK	FALSE	Q8TAQ2	332	SKRGHREEEQE
ALEHHRSEIQAEQDRK	FALSE	Q16891	457	ALEHHRSEIQA
ALEHHRSEIQAEQDRK	FALSE	Q16891	466	QAEQDRKIEEV
CRMQVDPQK	FALSE	Q00325	92	DLVKCRMQVDP
THEAQIQEMRQK	FALSE	P35579	1191	QIQEMRQKHSQ
GPESESEDHRASGEVRTGK	FALSE	P78527	509	ESEDHRASGEV
GPESESEDHRASGEVRTGK	FALSE	P78527	515	ASGEVRTGKWK
AEGGGGGGRPGAPAAGDGK	FALSE	Q00839	224	GGGGGRPGAPA
EAEEGEDDRDSANGEDDS	FALSE	P07910	297	EGEDDRDSANG
TEEDSEEVREQK	FALSE	Q16543	144	DSEEVREQKHK
EEEEATASERNDADEK	FALSE	Q5T3I0	222	ATASERNDADE
NENARQQLERQNK	FALSE	P35579	1780	KNENARQQLER
NENARQQLERQNK	FALSE	P35579	1785	RQQLERQNKEL
RLNADGRSYRSEDK	FALSE	Q9UDY4	185	KISRKRLNADG
RLNADGRSYRSEDK	FALSE	Q9UDY4	191	LNADGRSYRSE
RLNADGRSYRSEDK	FALSE	Q9UDY4	194	DGRSYRSEDKI
IRTHNSEVEEDDMDK	FALSE	P78504	1150	KMSKIRTHNSE
SRENPEEDEDQRNPAK	FALSE	P35610	17	RLSKSRENPEE
SRENPEEDEDQRNPAK	FALSE	P35610	27	EDEDQRNPAKE
VRQMQNTGESEASGNK	FALSE	O14879	290	YKAKVRQMQNT
RTAEHEAAQQDLQSK	FALSE	Q86UP2	507	SYIRKRTAEHE
GSRVDGEDEEGKEDGREEGKEDPEK	FALSE	Q9ULX6	327	VEKGSRVDGED
GSRVDGEDEEGKEDGREEGKEDPEK	FALSE	Q9ULX6	340	GKEDGREEGKE
LTRTSGETTQTHTEPTGDSK	FALSE	P46013	2503	VSKLTRTSGET
RAVAREESGKPGAHVTVK	FALSE	P22626	95	VVEPKRAVARE
RAVAREESGKPGAHVTVK	FALSE	P22626	99	KRAVAREESGK
PVTRAANENEPEGK	FALSE	Q15398	231	RKPVTRAANEN
RKPPTANNSQAPSTNSEPK	FALSE	Q9UKI8	349	KLLAKRKPPTA
EAEMEEHREHIK	FALSE	Q04637	1015	EMEEHREHIKV
TEAAATTRKPESNAVTK	FALSE	P27816	967	AAATTRKPESN
RKAEEDPEAADSGEPQNK	FALSE	Q9NYB0	211	SQKLKRKAEED
ATEGSGSMRGGGGGNAREYK	FALSE	O94874	433	GSGSMRGGGGG
ATEGSGSMRGGGGGNAREYK	FALSE	O94874	441	GGGNAREYKIK
ESETSREDEYK	FALSE	O14974	750	ESETSREDEYK
DSRLQDQRQNSPAGNK	FALSE	Q99700	750	EAKDSRLQDQR
DSRLQDQRQNSPAGNK	FALSE	Q99700	755	RLQDQRQNSPA
LQRSVEQEENK	FALSE	Q86UP2	1155	LQKLQRSVEQE
YHTINGHNAEVRK	FALSE	P22626	185	HNAEVRKALSR
HRAQVIYTRNTK	FALSE	P62851	104	LVSKHRAQVIY
HRAQVIYTRNTK	FALSE	P62851	111	QVIYTRNTKGG
GQTGNSSRGPGDGGNRDHWK	FALSE	P23588	545	TGNSSRGPGDG
GQTGNSSRGPGDGGNRDHWK	FALSE	P23588	553	GDGGNRDHWKE
RAAEDDEDDDVDTK	FALSE	P06454	90	SATGKRAAEDD
RQLEDGDQPESK	FALSE	Q92945	110	FGGQKRQLEDG
GDDQSRQGGAPDAGQE	FALSE	P49368	535	GDDQSRQGGAP
EYEEDGARSIHRK	FALSE	P61163	369	EEDGARSIHRK
EYEEDGARSIHRK	FALSE	P61163	373	ARSIHRKTF__
YTAVQRNSSEREGHSINTRENK	FALSE	Q99700	476	YTAVQRNSSER
YTAVQRNSSEREGHSINTRENK	FALSE	Q99700	481	RNSSEREGHSI
YTAVQRNSSEREGHSINTRENK	FALSE	Q99700	489	HSINTRENKYI
SQRAGAAGGPEEEAEK	FALSE	Q8WW12	16	PEKSQRAGAAG
HLDGEEDGSSDQSQASGTTGGRRVSK	FALSE	Q9UNF1	203	GTTGGRRVSKA
HLDGEEDGSSDQSQASGTTGGRRVSK	FALSE	Q9UNF1	204	TTGGRRVSKAL
RQREEEIEAQEK	FALSE	O75937	190	MHERKRQREEE
RQREEEIEAQEK	FALSE	O75937	192	ERKRQREEEIE
AEEERLRQEAK	FALSE	Q14152	611	KAEEERLRQEA
AEEERLRQEAK	FALSE	Q14152	613	EEERLRQEAKE
TSYAQHQQVRQIRK	FALSE	P61247	162	QHQQVRQIRKK
TSYAQHQQVRQIRK	FALSE	P61247	165	QVRQIRKKMME
GVPAGNSDTEGGQPGRK	FALSE	Q9UKV3	847	GGQPGRKRRWG
AGQLSQGAAEEDHGCRK	FALSE	Q9UBG0	522	EDHGCRKGWTW
CSVSRETECSRVGK	FALSE	Q86X55	86	KCSVSRETECS
CSVSRETECSRVGK	FALSE	Q86X55	92	ETECSRVGKQS
RSNSEVEDVGPTSHNRK	FALSE	Q13206	828	QGMKKRSNSEV
RSNSEVEDVGPTSHNRK	FALSE	Q13206	843	PTSHNRKKARW
KPETEAARAQPTPSSSATQSK	FALSE	P61964	14	ETEAARAQPTP
ILQRSQAQQPQK	FALSE	Q3MHD2	181	QKILQRSQAQQ
DREVNAVDSEHEK	FALSE	P14735	181	ESCKDREVNAV
EETVNDPEEAGHRSGSK	FALSE	O00567	553	EEAGHRSGSKK
EITVRGHNCPK	FALSE	P17844	85	KEITVRGHNCP
DRVHHEPQLSDK	FALSE	O43852	27	TEKKDRVHHEP
QPGVSEQQRHQLK	FALSE	O94776	80	VSEQQRHQLKH
EHASGSGAQSEAAGRTEPTGPK	FALSE	Q14980	1114	SEAAGRTEPTG
LQSSEAEVRSK	FALSE	Q9P2E9	930	SEAEVRSKCEE
RGLNSQSSDDHLNK	FALSE	A8CG34	351	PGSLKRGLNSQ
YQASHPNLRK	FALSE	O95721	168	SHPNLRKLDDT
AEDEVQRERVSAK	FALSE	P0DMV9	533	EDEVQRERVSA
AEDEVQRERVSAK	FALSE	P0DMV9	535	EVQRERVSAKN
EDETRYHNEMK	FALSE	Q00059	210	KEDETRYHNEM
QMERAMLENEK	FALSE	P26038	320	QKQMERAMLEN
CDSSPDSAEDVRK	FALSE	P02765	143	SAEDVRKVCQD
EEDPATGTGDPPRK	FALSE	P45974	93	TGDPPRKKPTR
RDDGYEAAASSK	FALSE	O43290	98	VKREKRDDGYE
VIENRAMKDEEK	FALSE	P67936	97	KVIENRAMKDE
RTHNDIIHNENMRQGRDK	FALSE	P15311	547	RDENKRTHNDI
RTHNDIIHNENMRQGRDK	FALSE	P15311	559	HNENMRQGRDK
RTHNDIIHNENMRQGRDK	FALSE	P15311	562	NMRQGRDKYKT
PRAEEERRIAAEEK	FALSE	P56385	36	NYLKPRAEEER
PRAEEERRIAAEEK	FALSE	P56385	41	RAEEERRIAAE
PRAEEERRIAAEEK	FALSE	P56385	42	AEEERRIAAEE
EVEERSRERPSQPEGLRK	FALSE	Q04637	1193	KEVEERSRERP
EVEERSRERPSQPEGLRK	FALSE	Q04637	1195	VEERSRERPSQ
EVEERSRERPSQPEGLRK	FALSE	Q04637	1197	ERSRERPSQPE
EVEERSRERPSQPEGLRK	FALSE	Q04637	1205	QPEGLRKAASL
LEDCTPQRDADK	FALSE	O43657	187	DCTPQRDADKV
EARNVTMETE	FALSE	P49458	79	VAKEARNVTME
ELSQDSTGRVK	FALSE	P52788	107	QDSTGRVKRLP
RDLMACAQTGSGK	FALSE	O00571	218	IIKEKRDLMAC
ESEEGNPVRGSEEDSPKK	FALSE	O43719	492	EGNPVRGSEED
EAERLAHEDAECEK	FALSE	Q9UG63	178	EKEAERLAHED
ETITESAGRQQK	FALSE	Q9UM00	114	TESAGRQQKKK
AQEANRLNAENEK	FALSE	Q676U5	204	AQEANRLNAEN
PHGRTPLTSADEHVHSK	FALSE	Q5SW79	1054	CKPHGRTPLTS
RVVDESDETENQEEK	FALSE	O75717	1085	AKKRKRVVDES
MLRGNDSSVPRNK	FALSE	Q8WVM8	575	DPKMLRGNDSS
MLRGNDSSVPRNK	FALSE	Q8WVM8	583	DSSVPRNKNPF
SGAEAQTPEDSPNRSGAEAK	FALSE	O43493	153	EDSPNRSGAEA
HVSRAYGGSMCAK	FALSE	P49207	76	KKHVSRAYGGS
LYCNRGTVNSK	FALSE	Q99615	300	KLYCNRGTVNS
ETLQRTDAPK	FALSE	P01892	205	KETLQRTDAPK
TIRNDNSSRFGK	FALSE	Q6PIF6	206	NAKTIRNDNSS
TIRNDNSSRFGK	FALSE	Q6PIF6	212	NDNSSRFGKYI
RQVSIEEGERK	FALSE	Q53S08	134	DLADKRQVSIE
RQVSIEEGERK	FALSE	Q53S08	143	IEEGERKAKGL
AHQRQLTPPEGSSK	FALSE	B5ME19	522	YKAHQRQLTPP
EEQELHDIHSTRSK	FALSE	P51674	269	DIHSTRSKERL
TLSEETRQHQARAQYQDK	FALSE	Q5T9A4	124	LSEETRQHQAR
TLSEETRQHQARAQYQDK	FALSE	Q5T9A4	129	RQHQARAQYQD
EAQRIAESNHIK	FALSE	O43707	596	HKEAQRIAESN
AGHSENGVEEDTEGRTGPK	FALSE	Q9NZT2	507	EDTEGRTGPKE
YDGERVQVHK	FALSE	P49916	513	KYDGERVQVHK
TASENSQRINSVK	FALSE	Q70UQ0	238	SENSQRINSVK
SRDGERTVYCNVHK	FALSE	Q13263	201	GPAKSRDGERT
SRDGERTVYCNVHK	FALSE	Q13263	205	SRDGERTVYCN
QRLAQEEESEAK	FALSE	O00541	523	LEDKQRLAQEE
VSEGDLRK	FALSE	P35249	239	SEGDLRKAITF
YAEAVTRAK	FALSE	P00558	330	AEAVTRAKQIV
QAVEQQIQSHRETHQK	FALSE	P33176	709	QIQSHRETHQK
RVRDALTAEK	FALSE	Q9HB71	24	KATRKRVRDAL
RVRDALTAEK	FALSE	Q9HB71	26	TRKRVRDALTA
SKEEQELHDIHSTRSK	FALSE	P51674	269	DIHSTRSKERL
LRSDCESQECVTK	FALSE	Q9NS86	166	IYHKLRSDCES
RENPPVEDSSDEDDK	FALSE	Q8TCJ2	490	GDDMKRENPPV
VAPAQPSEEGPGRK	FALSE	P23588	524	EEGPGRKDENK
QQQDQVDRNIK	FALSE	Q15233	287	QDQVDRNIKEA
RRALAAPAAEEK	FALSE	Q01650	8	GAGPKRRALAA
RRALAAPAAEEK	FALSE	Q01650	9	AGPKRRALAAP
RRGEELIGRSQGADK	FALSE	Q9UPN3	5953	FEALKRRGEEL
RRGEELIGRSQGADK	FALSE	Q9UPN3	5954	EALKRRGEELI
RRGEELIGRSQGADK	FALSE	Q9UPN3	5961	EELIGRSQGAD
VAPAPARPSGPSK	FALSE	P48444	218	APAPARPSGPS
GEPRDSGTLQSQEAK	FALSE	Q9Y4E1	646	SKGEPRDSGTL
DSEAELQRRHEQMK	FALSE	Q16181	381	EAELQRRHEQM
DSEAELQRRHEQMK	FALSE	Q16181	382	AELQRRHEQMK
STQNSFRAESSQTCHSEQGDK	FALSE	P46063	599	TQNSFRAESSQ
QEEERQDGGQNESFK	FALSE	Q7L014	920	KQEEERQDGGQ
IAVHCTVRGAK	FALSE	P62913	75	VHCTVRGAKAE
GRDVIAQSQSGTGK	FALSE	P38919	76	QIIKGRDVIAQ
KLEGGGERRGAPAAATAPAPTAHK	FALSE	Q92522	127	EGGGERRGAPA
KLEGGGERRGAPAAATAPAPTAHK	FALSE	Q92522	128	GGGERRGAPAA
ERNTDQASMPENTVAQK	FALSE	P35580	365	SFKKERNTDQA
RPLEDGDQPDAK	FALSE	Q96AE4	65	YGGQKRPLEDG
SSDREGTRAGEEERRQPQEEVVHEDQGK	FALSE	Q8WWI1	1312	SKSSDREGTRA
SSDREGTRAGEEERRQPQEEVVHEDQGK	FALSE	Q8WWI1	1316	DREGTRAGEEE
SSDREGTRAGEEERRQPQEEVVHEDQGK	FALSE	Q8WWI1	1322	AGEEERRQPQE
SSDREGTRAGEEERRQPQEEVVHEDQGK	FALSE	Q8WWI1	1323	GEEERRQPQEE
RQQEEEAAAQMK	FALSE	Q9HAU5	111	EEQAKRQQEEE
DIREEAEK	FALSE	P25788	233	VPKDIREEAEK
VEEEGSPGDPDHEASTQGRTCGPEHSK	FALSE	Q9NZT2	328	ASTQGRTCGPE
LSNGARCSMNTEDGAK	FALSE	Q9C0C9	229	LSNGARCSMNT
LEEENRSLK	FALSE	P51572	182	LEEENRSLKAD
SEVREQINAK	FALSE	Q9Y230	273	IKSEVREQINA
TAVAHRPGAFK	FALSE	Q969H8	151	TAVAHRPGAFK
SESPKEPEQLRK	FALSE	P09651	14	EPEQLRKLFIG
AEGPGRGDEPSPS	FALSE	Q9NVI7	627	AEGPGRGDEPS
PYLRSVQNHNNK	FALSE	Q00610	1453	VKPYLRSVQNH
QTPMASSPRPK	FALSE	Q5SSJ5	158	MASSPRPKMDA
YEEHVREQQAQVEK	FALSE	Q13435	849	YEEHVREQQAQ
AQSAGTVRSAAPPQEK	FALSE	P20810	269	SAGTVRSAAPP
YRHSDGNLCVK	FALSE	P49458	32	VVLKYRHSDGN
FQDDDQTRVK	FALSE	Q9NVH1	321	DDDQTRVKGSL
NNQITNNQRIK	FALSE	P00558	39	ITNNQRIKAAV
DGPVRPQNAEEEK	FALSE	Q92504	302	KDGPVRPQNAE
RVPTAPAATSK	FALSE	P14635	26	MAGAKRVPTAP
AKDDDDSDIPTAQRK	FALSE	O60271	500	IPTAQRKRFTR
QERNFDDATMK	FALSE	Q99439	152	SEKQERNFDDA
RAVSREDSQRPGAHLTVK	FALSE	Q32P51	88	VVEPKRAVSRE
RAVSREDSQRPGAHLTVK	FALSE	Q32P51	92	KRAVSREDSQR
RAVSREDSQRPGAHLTVK	FALSE	Q32P51	97	REDSQRPGAHL
RMGPGAASGGERPNLK	FALSE	Q9H0U4	172	AEIKKRMGPGA
RMGPGAASGGERPNLK	FALSE	Q9H0U4	183	ASGGERPNLKI
LVQRLEHAAK	FALSE	Q9Y490	916	KKLVQRLEHAA
NDWRDAEENKK	FALSE	Q05682	178	QKNDWRDAEEN
NDRYIVNGSHEANK	FALSE	P55010	73	DVKNDRYIVNG
MAAAGGGGGGGRYYGGGSEGGRAPK	FALSE	P14866	46	GGGGGRYYGGG
MAAAGGGGGGGRYYGGGSEGGRAPK	FALSE	P14866	56	GSEGGRAPKRL
DRDMDELKK	FALSE	P05023	30	KGKKDRDMDEL
CDVDIRK	FALSE	P60709	290	CDVDIRKDLYA
SSAEVIAQARKK	FALSE	Q16555	268	VIAQARKKGTV
SVSGTDVQEECREK	FALSE	P49321	255	VQEECREKGGQ
ERICHCFSK	FALSE	Q13217	311	VRSKERICHCF
QLRAAQLQHSEK	FALSE	Q16204	277	LKKQLRAAQLQ
NEEDEGHSNSSPRHSEAATAQREEWK	FALSE	Q14103	85	SNSSPRHSEAA
NEEDEGHSNSSPRHSEAATAQREEWK	FALSE	Q14103	94	AATAQREEWKM
RPGSVSSTDQERELK	FALSE	Q9H1B7	331	GAGGKRPGSVS
RPGSVSSTDQERELK	FALSE	Q9H1B7	342	STDQERELKEK
LAGESESNLRK	FALSE	P55072	287	SESNLRKAFEE
MMYDQRQK	FALSE	Q9Y266	295	MMYDQRQKSMG
NPSLRAQGGQTQSPTK	FALSE	P40123	293	KNPSLRAQGGQ
GEGQLGPAERAK	FALSE	P13639	249	LGPAERAKKVE
RLEEEEAAAEK	FALSE	Q5T280	56	EEQAKRLEEEE
EARQNVAEVESSK	FALSE	Q8NEF9	127	AFKEARQNVAE
DVFQHSQSRTDDK	FALSE	Q9NZB2	313	QHSQSRTDDKV
LLADQAEARRSK	FALSE	P84098	162	DQAEARRSKTK
LLADQAEARRSK	FALSE	P84098	163	QAEARRSKTKE
ISRTVAAEVRK	FALSE	Q96N67	13	AQKISRTVAAE
ISRTVAAEVRK	FALSE	Q96N67	20	VAAEVRKQISG
VVQGHRQLDSYK	FALSE	P22314	917	VVQGHRQLDSY
SQRAGAAGGPEEEAEKPVK	FALSE	Q8WW12	16	PEKSQRAGAAG
NSLESSGVRTTK	FALSE	Q5VYK3	1673	ESSGVRTTKNE
LCRDLVHSNK	FALSE	Q9Y2W1	595	ERKLCRDLVHS
FEERYK	FALSE	P61353	121	VKFEERYKTGK
ADAEGESDLENSRK	FALSE	Q9Y490	854	DLENSRKLLSA
SRASAYNNLK	FALSE	P21283	139	NDLKSRASAYN
RIQEVGEPSK	FALSE	Q99442	10	RRHKKRIQEVG
SEEAHAEDSVMDHHFRK	FALSE	Q8NC51	345	MDHHFRKPAND
LLATGSQDRTAK	FALSE	Q12788	501	TGSQDRTAKLW
YERTMVSQQEK	FALSE	P28288	408	HGKYERTMVSQ
GEVSARQELK	FALSE	P13639	625	GEVSARQELKQ
KWQVSREDQDK	FALSE	Q9BWD1	175	KWQVSREDQDK
AQAEQEEQERLQK	FALSE	Q3KQU3	671	QEEQERLQKQK
STQDEINQARSK	FALSE	Q9UBC2	544	EINQARSKLSQ
GSEENLDEAREQK	FALSE	P35611	594	NLDEAREQKEK
TSNRSEIETQTEGSTEK	FALSE	Q96CV9	271	KKTSNRSEIET
ARVREMEEEAEK	FALSE	Q86U42	125	EAIKARVREME
ARVREMEEEAEK	FALSE	Q86U42	127	IKARVREMEEE
SDAEEDGGTVSQEEEDRKPK	FALSE	P27824	570	QEEEDRKPKAE
DEDPYVRK	FALSE	P63010	138	EDPYVRKTAAV
IQVYSRHPAENGK	FALSE	P61769	32	IQVYSRHPAEN
GTPSQSPVVGRSQGQQQEK	FALSE	P52594	186	SPVVGRSQGQQ
ASRVSAENLQK	FALSE	O60610	1049	VEKASRVSAEN
VIENRALKDEEK	FALSE	P06753	134	KVIENRALKDE
CPQELSRDPSGTK	FALSE	Q15021	292	PQELSRDPSGT
AREAYNQGLK	FALSE	O94906	729	MMEKAREAYNQ
AGMTHIVREVDRPGSK	FALSE	P39023	58	MTHIVREVDRP
AGMTHIVREVDRPGSK	FALSE	P39023	62	VREVDRPGSKV
MIASDSHRPEVK	FALSE	Q9NYF8	544	ASDSHRPEVKL
PALSEEERQEQTK	FALSE	Q04323	91	LSEEERQEQTK
HYRGPAGDATVASEK	FALSE	Q15758	525	LLKHYRGPAGD
RDTINGRFQK	FALSE	Q13813	1739	QVKDKRDTING
RDTINGRFQK	FALSE	Q13813	1745	DTINGRFQKIK
EAAEIYRANCHK	FALSE	Q9BXJ9	825	AAEIYRANCHK
SSSEGGDAGNDTRNTTSDLQK	FALSE	Q9Y3E1	190	AGNDTRNTTSD
QRLSSQIEK	FALSE	P12270	836	TETKQRLSSQI
VEECQRFAK	FALSE	Q15149	1407	VEECQRFAKQY
RIAVVGEGREK	FALSE	O75083	116	TEDSKRIAVVG
RIAVVGEGREK	FALSE	O75083	124	VVGEGREKFGA
PRNTAELQPESGK	FALSE	O15355	508	ICFKPRNTAEL
KPETEAARAQPTPSSSATQSKPTPVK	FALSE	P61964	14	ETEAARAQPTP
PHSVSLNDTETRK	FALSE	Q9P0L0	173	NDTETRKLMEE
STVTGERQSGDGQESTEPVENK	FALSE	O15234	146	TVTGERQSGDG
VDGRVVEPK	FALSE	P51991	103	HKVDGRVVEPK
ERREILGTCK	FALSE	P18206	318	CAGKERREILG
ERREILGTCK	FALSE	P18206	319	AGKERREILGT
EELQRQHDQLEAQK	FALSE	P80303	377	KEELQRQHDQL
ESTTSEQSARMTAMDNASK	FALSE	P36542	253	SEQSARMTAMD
WIPARSTRRDDNSAANNSANEK	FALSE	P78344	54	KWIPARSTRRD
WIPARSTRRDDNSAANNSANEK	FALSE	P78344	57	PARSTRRDDNS
WIPARSTRRDDNSAANNSANEK	FALSE	P78344	58	ARSTRRDDNSA
ACQQREGQNYQQNCIK	FALSE	O96000	110	KACQQREGQNY
RRVSPEEAIK	FALSE	P05198	88	IDLSKRRVSPE
RRVSPEEAIK	FALSE	P05198	89	DLSKRRVSPEE
SPAPGAPTRSPSTPAK	FALSE	Q9BQG0	1240	PGAPTRSPSTP
ARVALENDDRSEEEK	FALSE	Q99700	457	AQYKARVALEN
ARVALENDDRSEEEK	FALSE	Q99700	465	LENDDRSEEEK
GRGITGVEDK	FALSE	P29401	246	KTFKGRGITGV
NIHGNALRTSGSSSSDVTK	FALSE	Q5M775	310	HGNALRTSGSS
EHTGRLVIGDHK	FALSE	O00193	55	KEHTGRLVIGD
KVDAETVGRVK	FALSE	P11172	196	AETVGRVKRFI
TDSTCRMVTSESK	FALSE	P02786	364	TDSTCRMVTSE
RHLTGEFEK	FALSE	P62826	29	TTFVKRHLTGE
VAGHLRSFQNK	FALSE	P15927	133	VAGHLRSFQNK
EHGAVAVERVTK	FALSE	Q9UNZ2	136	AVAVERVTKSP
VSHDNLTVERDESSSK	FALSE	O15344	508	NLTVERDESSS
GRLVQTQRLK	FALSE	P36543	44	NIEKGRLVQTQ
GRLVQTQRLK	FALSE	P36543	50	LVQTQRLKIME
RGGGDEESGEHTQVPADSPDSQEEQK	FALSE	Q02952	537	KQKGKRGGGDE
GEEDNSLSVRK	FALSE	P27701	189	NSLSVRKGFCE
GRPYDYNGPREK	FALSE	P13667	262	IFRKGRPYDYN
GRPYDYNGPREK	FALSE	P13667	270	DYNGPREKYGI
ETICRVTGGMK	FALSE	P62263	55	KETICRVTGGM
DPAEGDGAQPEETPRDGDKPEETQGK	FALSE	Q14697	206	PEETPRDGDKP
RQPAPPREAHFVRTNGK	FALSE	P46778	130	WVQLKRQPAPP
RQPAPPREAHFVRTNGK	FALSE	P46778	136	QPAPPREAHFV
RQPAPPREAHFVRTNGK	FALSE	P46778	142	EAHFVRTNGKE
GDRIYHQLK	FALSE	P26640	426	EEKGDRIYHQL
RDHALLEEQSK	FALSE	O43707	633	QLVPKRDHALL
VVRSVHYCPATK	FALSE	P25205	143	RPKVVRSVHYC
MEEETEVRESEK	FALSE	Q9H307	373	EETEVRESEKQ
RLQEALERQK	FALSE	Q05682	110	ERRQKRLQEAL
RLQEALERQK	FALSE	Q05682	117	QEALERQKEFD
LANEERDAENPDEPK	FALSE	Q9H2M9	963	LANEERDAENP
KGEITGEVRMPSGK	FALSE	P21333	1809	ITGEVRMPSGK
KEEITGTLRK	FALSE	Q9Y490	146	ITGTLRKDKTL
LRYANNSNYK	FALSE	P61326	33	PDGKLRYANNS
VSNSGITRVEK	FALSE	P50991	240	NSGITRVEKAK
ERTTIAQQVK	FALSE	P46459	691	FKDKERTTIAQ
SCTLARDPTTGK	FALSE	Q9UHX1	259	SCTLARDPTTG
LRESTPGDSPSTVNK	FALSE	Q5T6F2	466	SQAKLRESTPG
RPPDEQRLYK	FALSE	Q15370	37	EGILKRPPDEQ
RPPDEQRLYK	FALSE	Q15370	43	PPDEQRLYKDD
INPDEREEMK	FALSE	P48507	86	INPDEREEMKV
RTYEEGLK	FALSE	P31948	93	FEEAKRTYEEG
LQRQLDEPK	FALSE	P23588	389	QEKLQRQLDEP
KREGELTVAQGRVK	FALSE	Q03252	138	KSAKKREGELT
KREGELTVAQGRVK	FALSE	Q03252	148	TVAQGRVKDLE
REMDQTMAANAQK	FALSE	P30085	74	ISLLKREMDQT
SGGSDRTIAYENK	FALSE	Q08380	514	SGGSDRTIAYE
KLEEAASRAAEEEK	FALSE	Q9UH65	368	EEAASRAAEEE
RDNTNEIYSGK	FALSE	P05556	541	CVCRKRDNTNE
PRQIDNPDYK	FALSE	P27797	278	GEWKPRQIDNP
DAGQRTTIYK	FALSE	Q9UQ80	243	KDAGQRTTIYK
NLRGQTVCNVK	FALSE	Q92621	1222	EHKNLRGQTVC
AQDSVLRTEK	FALSE	Q9NTJ3	943	QDSVLRTEKEI
YNTYMRNTSK	FALSE	O15372	265	YNTYMRNTSKQ
SQIRTWSNSRGEGK	FALSE	P27694	210	NKSQIRTWSNS
SQIRTWSNSRGEGK	FALSE	P27694	216	TWSNSRGEGKL
GQDPLADRGEK	FALSE	Q14764	437	DPLADRGEKDT
NMQDMVEDYRNK	FALSE	P04264	267	MVEDYRNKYED
LGRTIADHCPDSACK	FALSE	P35221	761	MDKLGRTIADH
MSGSASSENREGTLSDSTGSEK	FALSE	O43493	355	ASSENREGTLS
EIVRGYK	FALSE	Q9NRX4	45	SKEIVRGYKWA
IAASSSFRSSDK	FALSE	Q99961	290	ASSSFRSSDKP
LEVQATDREENK	FALSE	P11387	708	VQATDREENKQ
SALEQMRK	FALSE	Q14204	66	ALEQMRKFLSD
SAIGEGMTRK	FALSE	P21281	412	GEGMTRKDHAD
SQQCQGNELTRPSASSQEK	FALSE	Q9UNY4	231	GNELTRPSASS
LQQTEAELRK	FALSE	P26640	1251	TEAELRKVDEA
FQRPGDPQSAQDK	FALSE	Q15637	296	DCKFQRPGDPQ
ETAPGGTESQSLRTNENK	FALSE	Q8N392	195	ESQSLRTNENK
VIRNIACSGK	FALSE	P11216	804	TKKVIRNIACS
EALLQASRDQKK	FALSE	P26038	408	LLQASRDQKKT
LYRETNEPVK	FALSE	P12956	290	PIKLYRETNEP
EDGVRGLAK	FALSE	Q00325	117	KEDGVRGLAKG
RAQTGSGGADPTTDVSGQS	FALSE	O75122	1276	NLYIKRAQTGS
LERTLTVHEK	FALSE	Q2TAY7	478	TGKLERTLTVH
RYQQEVDRIK	FALSE	P33176	894	SRDRKRYQQEV
RYQQEVDRIK	FALSE	P33176	901	QQEVDRIKEAV
VVAEPQTQRVQEGK	FALSE	Q92615	17	EPQTQRVQEGK
VEQANNARDALAK	FALSE	Q9UM54	420	QANNARDALAK
ERAMSTTSISSPQPGK	FALSE	Q9UJU6	266	FKQKERAMSTT
RKIEQVDKEDEITEK	FALSE	Q9Y2X3	443	TCSKKRKIEQV
VVRNLNYQK	FALSE	Q9HCC0	292	TRKVVRNLNYQ
FGVQTDRQDK	FALSE	Q14247	242	GVQTDRQDKCA
ELRENTQTTIK	FALSE	P61978	171	KIKELRENTQT
RSRVAPAEPQEAPDSTAAGGSASK	FALSE	Q3LXA3	349	ITGRKRSRVAP
RSRVAPAEPQEAPDSTAAGGSASK	FALSE	Q3LXA3	351	GRKRSRVAPAE
LNSNDEDIHTANERRLK	FALSE	P04424	94	HTANERRLKEL
LNSNDEDIHTANERRLK	FALSE	P04424	95	TANERRLKELI
VVVSGGRGLK	FALSE	P13804	223	VVSGGRGLKSG
EMESRDEEVEEARQSCQK	FALSE	Q92614	1593	KEMESRDEEVE
EMESRDEEVEEARQSCQK	FALSE	Q92614	1601	EVEEARQSCQK
RDITLEASRENNK	FALSE	P63151	375	DRNTKRDITLE
RDITLEASRENNK	FALSE	P63151	383	TLEASRENNKP
EINSDQATQGNISSDRGK	FALSE	Q29RF7	1235	NISSDRGKKRT
RLHGLDEEAEQK	FALSE	P33991	428	KTDAKRLHGLD
RYFECQAK	FALSE	Q99426	212	SVNGKRYFECQ
DDIVDRAK	FALSE	P41250	121	DDIVDRAKMED
EGNRIHFQTK	FALSE	P51659	583	WKEGNRIHFQT
RAVSREDSVKPGAHLTVK	FALSE	P51991	109	VVEPKRAVSRE
RAVSREDSVKPGAHLTVK	FALSE	P51991	113	KRAVSREDSVK
NSLQEQQEEEEEARK	FALSE	P35580	1359	EEEEARKNLEK
RLTDADAMK	FALSE	P25705	262	AQLVKRLTDAD
YYLHDDREGEGSDK	FALSE	Q9Y2W1	886	YLHDDREGEGS
KPQLDVTRATNK	FALSE	Q15050	286	QLDVTRATNKQ
YEPRSHMMDVQGSTQDSAIK	FALSE	P13667	370	SKYEPRSHMMD
EQSQLTATQTRTVNK	FALSE	Q6P2Q9	2045	TATQTRTVNKH
DEETNEDSGRDLKPHEDQQDINK	FALSE	Q96RT1	516	NEDSGRDLKPH
ERISVAAASK	FALSE	P28074	132	LRNKERISVAA
IDRTDAISEEK	FALSE	Q9NR31	138	GNKIDRTDAIS
DKQDEEQRLKEEEEDK	FALSE	P27797	366	QDEEQRLKEEE
GANRTETVTSFRK	FALSE	P78527	3864	YKGANRTETVT
GANRTETVTSFRK	FALSE	P78527	3872	TVTSFRKRESK
MMNGGHYTYSENRVEK	FALSE	Q99497	145	TYSENRVEKDG
DGGNQEVEIARCHK	FALSE	P13861	329	EVEIARCHKGQ
LALRAGNEK	FALSE	Q969P6	324	DKLALRAGNEK
LIVDGRGK	FALSE	Q99832	53	LIVDGRGKATI
RAFDSAVAK	FALSE	Q16891	443	KLEEKRAFDSA
CSASNRIIGAK	FALSE	P63220	22	CSASNRIIGAK
EIQRLQEDTDK	FALSE	P12270	467	MKEIQRLQEDT
YGVQADRVDK	FALSE	Q14247	168	GVQADRVDKSA
RLEEPEEPK	FALSE	O75822	98	EEIKKRLEEPE
AELERLNK	FALSE	P35579	1497	KAELERLNKQF
DANNGNLQLRNK	FALSE	P05455	297	GNLQLRNKEVT
QGCDCECLGGGRISHQSQDK	FALSE	Q9NRX4	78	CLGGGRISHQS
EAIERLK	FALSE	P54725	326	KEAIERLKALG
QLERQQLETEK	FALSE	P15311	320	QKQLERQQLET
AEDAREEEYEPEK	FALSE	P46821	1030	KAEDAREEEYE
QLQSEQPQTAAARS	FALSE	Q9UI12	482	QTAAARS____
LAYAVRGNK	FALSE	Q9UMR2	199	LAYAVRGNKLE
VFDRYK	FALSE	A6NMY6	231	QKVFDRYKSYS
KTESASVQGRNTDVAQSPEAPK	FALSE	Q9P2E9	608	ASVQGRNTDVA
PRLGQEATVGK	FALSE	P53396	88	SWLKPRLGQEA
FDSSLDRK	FALSE	Q02790	73	DSSLDRKDKFS
AQALRDNSTMGYMAAK	FALSE	P07900	620	KAQALRDNSTM
IVLRGDNPK	FALSE	P61009	112	DKIVLRGDNPK
YLQMARK	FALSE	Q00610	1161	YLQMARKKARE
GVARLSAEAEK	FALSE	Q15149	1179	GKGVARLSAEA
EIARAVVEK	FALSE	O60888	86	AKEIARAVVEK
EACRAYGLK	FALSE	P12956	586	LKEACRAYGLK
IIAPPERK	FALSE	P63267	336	IAPPERKYSVW
EDRSASSGAEGDVSSEREP	FALSE	Q8TEA8	193	PRKEDRSASSG
EDRSASSGAEGDVSSEREP	FALSE	Q8TEA8	207	DVSSEREP___
RYEDQELTGK	FALSE	Q9UIG0	579	LEKQKRYEDQE
EYGEQIDPSTHRK	FALSE	Q9Y2B0	102	DPSTHRKNYVR
RGQAALDRLK	FALSE	P40429	94	PHKTKRGQAAL
RGQAALDRLK	FALSE	P40429	101	QAALDRLKVFD
ETTHRYCANAFK	FALSE	P61221	86	KETTHRYCANA
RLQIEESSK	FALSE	P13984	129	YMRLKRLQIEE
GEIEQERIDK	FALSE	P20020	754	EIEQERIDKIW
LPREEEEEEEDDDEEEK	FALSE	P49593	100	FRKLPREEEEE
ARMGVVECAK	FALSE	Q9UQ80	290	DEKKARMGVVE
GVCRAQTMSNSGIK	FALSE	Q12904	302	GKGVCRAQTMS
KEDGSEVGVGGAQVTGSNTRK	FALSE	Q13618	588	TGSNTRKHILQ
SATVCERGTPIK	FALSE	Q99470	82	ATVCERGTPIK
IMQQMSDHRYDK	FALSE	O94760	208	QMSDHRYDKLT
PSDLRPGDVSSK	FALSE	Q05682	768	KPSDLRPGDVS
GEAAAERPGEAAVASSPSK	FALSE	P29966	18	EAAAERPGEAA
DSTGTYTCVARNK	FALSE	Q92823	528	YTCVARNKLGM
VAVLSQNRTENAQK	FALSE	Q9BWD1	188	VLSQNRTENAQ
AAIQALRK	FALSE	P04114	532	AIQALRKMEPK
STGLRTSDPRLK	FALSE	O94925	169	KSTGLRTSDPR
STGLRTSDPRLK	FALSE	O94925	174	RTSDPRLKECM
GPVRMPTK	FALSE	P60866	55	VKGPVRMPTKT
ECVQCRAFNK	FALSE	P05556	650	ECVQCRAFNKG
EAAALGSRGSCSTEVEK	FALSE	O75348	66	AALGSRGSCST
EVPAHSTEVGRDHNEEEGEETGLRDEK	FALSE	Q32MZ4	496	STEVGRDHNEE
EVPAHSTEVGRDHNEEEGEETGLRDEK	FALSE	Q32MZ4	509	EETGLRDEKPI
NRAAAMANNLQK	FALSE	Q14498	234	QAEKNRAAAMA
SARDVFTK	FALSE	P21796	15	LGKSARDVFTK
IAADFRNK	FALSE	Q92598	734	IAADFRNKDEK
CYEMASHLRRSQY	FALSE	P07737	136	MASHLRRSQY_
CYEMASHLRRSQY	FALSE	P07737	137	ASHLRRSQY__
EVAERLAANTGSK	FALSE	Q8WVM0	183	KEVAERLAANT
DTICNQDERISK	FALSE	Q9ULV4	461	CNQDERISKLE
KRPETVATQFK	FALSE	O00159	596	LSDKKRPETVA
RVTIMPK	FALSE	P84243	117	AIHAKRVTIMP
STNSRFENYGDK	FALSE	Q9BUJ2	315	KSTNSRFENYG
RNVESGEEELASK	FALSE	Q96HS1	76	INVRKRNVESG
ASRTARIASDEEIQGTK	FALSE	Q8WX93	887	PKKASRTARIA
ASRTARIASDEEIQGTK	FALSE	Q8WX93	890	ASRTARIASDE
ERHIDALEDK	FALSE	P49959	488	RFLKERHIDAL
KPLTSSSAAPQRPISTQRTAAAPK	FALSE	Q15691	162	SAAPQRPISTQ
KPLTSSSAAPQRPISTQRTAAAPK	FALSE	Q15691	168	PISTQRTAAAP
EDKEELEGQEGSQSTRETPSEEEQAQK	FALSE	Q6ZUT6	360	GSQSTRETPSE
LRAFHNEAQVNPERK	FALSE	P17987	468	LVAKLRAFHNE
LRAFHNEAQVNPERK	FALSE	P17987	480	QVNPERKNLKW
RSRLTPVSPESSSTEEK	FALSE	Q13501	265	EHGGKRSRLTP
RSRLTPVSPESSSTEEK	FALSE	Q13501	267	GGKRSRLTPVS
DVTNNVHYENYRSRK	FALSE	Q16181	310	HYENYRSRKLA
DVTNNVHYENYRSRK	FALSE	Q16181	312	ENYRSRKLAAV
ELESSEDRLDK	FALSE	Q86V48	171	ESSEDRLDKTE
AHAAIRENPVYEK	FALSE	P46777	248	AHAAIRENPVY
IDDIRKPGESEE	FALSE	P48643	534	KIDDIRKPGES
QELGEARATVGK	FALSE	O15212	73	ELGEARATVGK
EQLSAERQEQIK	FALSE	Q9UQE7	295	QLSAERQEQIK
QDEEQRLKEEEEDK	FALSE	P27797	366	QDEEQRLKEEE
SSSLPASQNNLRH	FALSE	Q9Y2Y0	162	SQNNLRH____
FAEQTLRQK	FALSE	Q15149	2316	AEQTLRQKAQV
FEDEDSDDVPRK	FALSE	P49756	708	SDDVPRKRKLV
LDQETLRAENK	FALSE	Q13637	217	DQETLRAENKS
ELRNQTPAPSAAQTSAPSK	FALSE	Q9P265	68	VQKELRNQTPA
VETYNDESRIK	FALSE	P27694	586	YNDESRIKATV
APSAARSLPSASTSK	FALSE	Q9UQN3	186	APSAARSLPSA
FADSDQDRDPHRLNSHLK	FALSE	P51636	40	DSDQDRDPHRL
FADSDQDRDPHRLNSHLK	FALSE	P51636	44	DRDPHRLNSHL
AASAAQRELVAQGK	FALSE	Q9Y490	2368	ASAAQRELVAQ
DAYSSFGSRSDSRGK	FALSE	O00571	75	SSFGSRSDSRG
DAYSSFGSRSDSRGK	FALSE	O00571	79	SRSDSRGKSSF
LQELSAEERQK	FALSE	Q9NTK5	279	LSAEERQKYLE
LRAAEQYTPK	FALSE	P49327	2428	FYYKLRAAEQY
WQVSREDQDK	FALSE	Q9BWD1	175	KWQVSREDQDK
YVGESEANIRK	FALSE	P46459	303	SEANIRKLFAD
VYEGERPLTK	FALSE	P11021	470	VYEGERPLTKD
RVSLEPHQGPGTPESK	FALSE	Q14980	1989	RQQRKRVSLEP
RLQGQLQGGSREITK	FALSE	Q9UP83	188	LNLSKRLQGQL
RLQGQLQGGSREITK	FALSE	Q9UP83	198	LQGGSREITKA
FEEAERSLK	FALSE	P14314	382	FEEAERSLKDM
IRFQESEERPK	FALSE	P34932	688	QPIKIRFQESE
IRFQESEERPK	FALSE	P34932	695	QESEERPKLFE
FFRNGDTASPK	FALSE	P07237	106	TIKFFRNGDTA
LASRNVESYTK	FALSE	P04843	180	VKLASRNVESY
MRAEDGENYDIK	FALSE	O75347	41	KIEKMRAEDGE
MDATANDVPSDRYK	FALSE	P13667	594	DVPSDRYKVEG
RLASSVLRCGK	FALSE	P84098	9	LRLQKRLASSV
RLASSVLRCGK	FALSE	P84098	16	ASSVLRCGKKK
RYEEIVK	FALSE	P68104	166	PYSQKRYEEIV
HQLEEELRQQK	FALSE	Q9ULW0	617	LEEELRQQKEA
IERANACNSVIK	FALSE	P16615	467	LSKIERANACN
RSGQVLEVSGSK	FALSE	P21281	82	PDGTKRSGQVL
EELEGQEGSQSTRETPSEEEQAQK	FALSE	Q6ZUT6	360	GSQSTRETPSE
EEVAYEERACEGGK	FALSE	Q9NRV9	34	VAYEERACEGG
RESVASGDDRAEEDMDEAIEK	FALSE	P46821	990	YIREKRESVAS
RESVASGDDRAEEDMDEAIEK	FALSE	P46821	999	ASGDDRAEEDM
HIAEEADRKYEEVARK	FALSE	P67936	124	AEEADRKYEEV
HIAEEADRKYEEVARK	FALSE	P67936	131	YEEVARKLVIL
DCEAEVRAAASHK	FALSE	P30153	299	CEAEVRAAASH
SLAEHRTPDVLKK	FALSE	P31948	331	SLAEHRTPDVL
ANIRNMSVIAHVDHGK	FALSE	P13639	20	KKANIRNMSVI
EPAITSQNSPEAREESTSSGNVSNRK	FALSE	P23193	104	NSPEAREESTS
EPAITSQNSPEAREESTSSGNVSNRK	FALSE	P23193	116	GNVSNRKDETN
GSLQEESLRDK	FALSE	P17066	561	QEESLRDKIPE
TTARDQDLEPGAPSMGAK	FALSE	P07814	1463	KKTTARDQDLE
GAGSVFRAHVK	FALSE	P62917	17	AGSVFRAHVKH
EANEILQRSK	FALSE	P12268	203	NEILQRSKKGK
MDERALPK	FALSE	P52272	281	VKMDERALPKG
YLANIEQQHGNSGRNSESESNK	FALSE	Q9UKX7	206	HGNSGRNSESE
FFTDRK	FALSE	O14967	224	KFFTDRKTHLY
TYGQSTYSRQIK	FALSE	P35998	43	QSTYSRQIKQV
HEERQDEHGYISRCFTRK	FALSE	P04792	127	GKHEERQDEHG
HEERQDEHGYISRCFTRK	FALSE	P04792	136	HGYISRCFTRK
HEERQDEHGYISRCFTRK	FALSE	P04792	140	SRCFTRKYTLP
LDEREAGITEK	FALSE	P60174	172	EKLDEREAGIT
VVGDRENGSDNLPSSAGSGDK	FALSE	O43399	182	KVVGDRENGSD
ERSNRAASAAGAAGSAGGSSGAAGAAGGGAGAGTRPGDGGTASAGAAGPGAATK	FALSE	Q9UKY7	24	KKKKERSNRAA
ERSNRAASAAGAAGSAGGSSGAAGAAGGGAGAGTRPGDGGTASAGAAGPGAATK	FALSE	Q9UKY7	27	KERSNRAASAA
ERSNRAASAAGAAGSAGGSSGAAGAAGGGAGAGTRPGDGGTASAGAAGPGAATK	FALSE	Q9UKY7	57	AGAGTRPGDGG
GRSPDELPSAGGDGGK	FALSE	O60610	21	DKKKGRSPDEL
ECVMRVDEK	FALSE	Q9Y490	339	KECVMRVDEKT
LQAEISQAARK	FALSE	O43395	360	ISQAARKTGIH
TVGRALYAQARAK	FALSE	P19823	139	EKTVGRALYAQ
TVGRALYAQARAK	FALSE	P19823	146	LYAQARAKGKT
MASVRQHLEETTQK	FALSE	P12270	1110	KMASVRQHLEE
RALANSLACQGK	FALSE	P04075	331	EEYVKRALANS
CEAQQELRTVK	FALSE	Q5M775	747	AQQELRTVKRK
IGGSERCPRCSQAVYAAEK	FALSE	P21291	118	IGGSERCPRCS
IGGSERCPRCSQAVYAAEK	FALSE	P21291	121	SERCPRCSQAV
VLEGMEVVRK	FALSE	P23284	180	GMEVVRKVEST
LERTPNGPNIDK	FALSE	Q92598	814	SPKLERTPNGP
DLEGLSQRHEEK	FALSE	P35579	1400	EGLSQRHEEKV
SLRINSTATPDQDRDK	FALSE	Q9H2G2	1091	FKKSLRINSTA
SLRINSTATPDQDRDK	FALSE	Q9H2G2	1102	TPDQDRDKIKQ
GRSAEEVEEIK	FALSE	Q8WUA2	203	DDFKGRSAEEV
APRGDVTAEEAAGASPAK	FALSE	P49006	10	SSKAPRGDVTA
CRILPAGGK	FALSE	Q9BZQ8	117	AAPKCRILPAG
RIAELSEDDQK	FALSE	Q9BZE4	295	KCDVKRIAELS
RAESMLQQADK	FALSE	P13797	336	TDDLKRAESML
QARCQGVVCAMK	FALSE	O75534	185	KKKQARCQGVV
VNEIVETNRPDSK	FALSE	Q15008	358	IVETNRPDSKN
RCQEAQNGSESEVWTHQSK	FALSE	Q9Y2Z0	153	SVWIKRCQEAQ
ELAQTTRTAYGPNGMNK	FALSE	P50990	44	LAQTTRTAYGP
SEFLVRENRK	FALSE	Q00577	150	SEFLVRENRKY
SEFLVRENRK	FALSE	Q00577	153	LVRENRKYYMD
PRNQGGYGGSSSSSSYGSGRRF	FALSE	P09651	352	YFAKPRNQGGY
PRNQGGYGGSSSSSSYGSGRRF	FALSE	P09651	370	SYGSGRRF___
PRNQGGYGGSSSSSSYGSGRRF	FALSE	P09651	371	YGSGRRF____
RQEALAAARLK	FALSE	Q9BQE4	78	DVVVKRQEALA
RQEALAAARLK	FALSE	Q9BQE4	86	ALAAARLKMQE
MEEEQRQRQEEPPPGPQRPDQSAAAAGPGDPK	FALSE	Q9BQ61	78	MEEEQRQRQEE
MEEEQRQRQEEPPPGPQRPDQSAAAAGPGDPK	FALSE	Q9BQ61	80	EEQRQRQEEPP
MEEEQRQRQEEPPPGPQRPDQSAAAAGPGDPK	FALSE	Q9BQ61	90	PPGPQRPDQSA
AQQSYERLDNDTNATK	FALSE	Q5T0N5	156	QQSYERLDNDT
YEELQQTAGRHGDDLRNTK	FALSE	P13647	374	QQTAGRHGDDL
YEELQQTAGRHGDDLRNTK	FALSE	P13647	380	HGDDLRNTKHE
DECCFDANQPEGRK	FALSE	O14672	493	NQPEGRKCKLK
FIEDRVK	FALSE	P40227	270	KFIEDRVKKII
YFSERGDAVAK	FALSE	Q9UL46	171	KYFSERGDAVA
SSPGHRATAPQTQHVSPMRQVEPPAK	FALSE	P29692	123	SSPGHRATAPQ
SSPGHRATAPQTQHVSPMRQVEPPAK	FALSE	P29692	136	HVSPMRQVEPP
EPRYQEDPPAPQPK	FALSE	Q9UDY2	478	TNKEPRYQEDP
SRLDQELK	FALSE	P46781	24	PFEKSRLDQEL
ERILQEHEQIK	FALSE	Q14152	623	EREKERILQEH
SPSDCCHNQCAAGCTGPRESDCLVCRK	FALSE	P00533	244	GCTGPRESDCL
SPSDCCHNQCAAGCTGPRESDCLVCRK	FALSE	P00533	252	DCLVCRKFRDE
EDRYEEEIK	FALSE	P09493	220	SQKEDRYEEEI
REQEVNILKK	FALSE	P35579	1165	ELRSKREQEVN
YFSERGDAVTK	FALSE	Q06323	181	KYFSERGDAVT
FGVSTGREGQTPK	FALSE	Q09666	320	GVSTGREGQTP
AQFERDLQGRDEQSEEK	FALSE	P35579	1571	KAQFERDLQGR
AQFERDLQGRDEQSEEK	FALSE	P35579	1576	RDLQGRDEQSE
YELGRPAANTK	FALSE	P62241	31	KYELGRPAANT
VMDDLDRASK	FALSE	P49588	831	MDDLDRASKAD
RPAEDMEEEQAFK	FALSE	P61978	22	GEFGKRPAEDM
CRTSYEEFTHK	FALSE	Q6P2Q9	1201	ILPKCRTSYEE
ESMQMQVEAERRK	FALSE	Q9UJZ1	198	QVEAERRKRAT
ESMQMQVEAERRK	FALSE	Q9UJZ1	199	VEAERRKRATV
RYESHPVCADLQAK	FALSE	Q9NX63	176	EAKFKRYESHP
ASGRGAESPFEEK	FALSE	P46821	1423	DKASGRGAESP
AIRGHLENNPALEK	FALSE	P05388	66	MRKAIRGHLEN
LQARLDQMRK	FALSE	Q14204	462	RKLQARLDQMR
LQARLDQMRK	FALSE	Q14204	467	RLDQMRKFRRQ
RAAVGQESPGGLEAGNAK	FALSE	Q29RF7	1298	NKGRKRAAVGQ
EALLQASRDQK	FALSE	P26038	408	LLQASRDQKKT
AEADAYIREK	FALSE	P46821	987	ADAYIREKRES
HCSQVDSVRGFGGK	FALSE	Q14247	119	QVDSVRGFGGK
SVQPTSEERIPK	FALSE	Q9UHD8	335	PTSEERIPKTI
NNTQVLINCRNNK	FALSE	P62316	47	VLINCRNNKKL
LGVIEDHSNRTRLAK	FALSE	P14625	503	EDHSNRTRLAK
LGVIEDHSNRTRLAK	FALSE	P14625	505	HSNRTRLAKLL
ELNHMLSDTGNRK	FALSE	Q96FQ6	56	SDTGNRKAADK
SCQFVAVRRDTGEK	FALSE	P07814	1383	QFVAVRRDTGE
SCQFVAVRRDTGEK	FALSE	P07814	1384	FVAVRRDTGEK
VACAEEWQESRTEGEHSK	FALSE	O75663	95	EWQESRTEGEH
SVQANLDQSQRGSSPQNTTTPK	FALSE	Q27J81	369	LDQSQRGSSPQ
RAIGYYSATSK	FALSE	Q9NZB2	323	VIRFKRAIGYY
RVLLGETGK	FALSE	P62280	22	FQNKKRVLLGE
EAETRAEFAERSVAK	FALSE	P07951	238	KEAETRAEFAE
EAETRAEFAERSVAK	FALSE	P07951	244	AEFAERSVAKL
GPGPGGPGGAGVARGGAGGGPSGD	FALSE	Q92686	68	GAGVARGGAGG
TVRGSLERQAGQIK	FALSE	Q6NZI2	125	NVKTVRGSLER
TVRGSLERQAGQIK	FALSE	Q6NZI2	130	RGSLERQAGQI
LSDSLGQRQPDPDENKPMEDK	FALSE	P20810	581	DSLGQRQPDPD
YVRGSDPVLK	FALSE	O60613	125	QIKYVRGSDPV
IRIIAQK	FALSE	P11586	827	VEDKIRIIAQK
RVLEENQEHYHIVQK	FALSE	P57740	503	ATDKKRVLEEN
FQNDRTEDEQFNDEK	FALSE	Q9Y376	313	KFQNDRTEDEQ
GEDEEENNLEVRETK	FALSE	P04843	101	NNLEVRETKIK
RAQAWCYSK	FALSE	P51149	138	QVATKRAQAWC
AAGHPGDPESQQRLAQVAK	FALSE	Q9Y490	1184	PESQQRLAQVA
LAEQAERYDDMAACMK	FALSE	P63104	18	AEQAERYDDMA
HNIRLMGEDEK	FALSE	Q9UHV9	125	EKHNIRLMGED
LTQQLEEERIQHQQK	FALSE	A0MZ66	280	QLEEERIQHQQ
RTSSAQVEGGVHSLHSYEK	FALSE	P12268	493	LKFEKRTSSAQ
EAETRAEFAERSVTK	FALSE	P09493	238	KEAETRAEFAE
EAETRAEFAERSVTK	FALSE	P09493	244	AEFAERSVTKL
ECFVCTACRK	FALSE	Q14192	192	VCTACRKQLSG
QYDYDSSTIRK	FALSE	Q9BZQ8	492	DSSTIRKKIFQ
LERELREAEASESTEK	FALSE	Q8WTT2	473	EEKLERELREA
LERELREAEASESTEK	FALSE	Q8WTT2	476	LERELREAEAS
RQAEVELASRVK	FALSE	Q15149	1648	ESQRKRQAEVE
RQAEVELASRVK	FALSE	Q15149	1657	VELASRVKAEA
LIEVDDERK	FALSE	P62753	22	EVDDERKLRTF
GRYEAEGQALTEK	FALSE	Q8TD16	473	AEEKGRYEAEG
VERQVFGEATK	FALSE	P07339	176	GVKVERQVFGE
IRTVEINGEK	FALSE	Q15286	48	VDFKIRTVEIN
AQFERDLQTRDEQNEEK	FALSE	P35580	1578	KAQFERDLQTR
AQFERDLQTRDEQNEEK	FALSE	P35580	1583	RDLQTRDEQNE
ELQTLHNLRK	FALSE	P33176	800	TLHNLRKLFVQ
RATDVMIAGK	FALSE	P23526	205	IDGIKRATDVM
NFREEPEHDFSK	FALSE	O75410	136	SVKNFREEPEH
LLESRYHQIGSGK	FALSE	O14979	294	KLLESRYHQIG
FGQQNPRQVAQSEAEK	FALSE	Q8WU90	58	GQQNPRQVAQS
PQRAQNISSNANMLRK	FALSE	Q14008	1441	EEKPQRAQNIS
PQRAQNISSNANMLRK	FALSE	Q14008	1453	NANMLRKGPAE
ETVREAEAASIK	FALSE	P18206	1107	VKETVREAEAA
ETGYVVERPSTTK	FALSE	Q9NYF8	470	GYVVERPSTTK
HLAEEYGERAINK	FALSE	Q5JSH3	449	EEYGERAINKV
RARQPLSEASNQQPLSGGEEK	FALSE	Q9NQW6	39	MTHAKRARQPL
RARQPLSEASNQQPLSGGEEK	FALSE	Q9NQW6	41	HAKRARQPLSE
ASAHSIVECDPVRK	FALSE	P52732	47	ECDPVRKEVSV
GRFAVHRITPEEAK	FALSE	P62701	108	YDTKGRFAVHR
GRFAVHRITPEEAK	FALSE	P62701	113	RFAVHRITPEE
FQEQECPPSPEPTRK	FALSE	P62070	191	SPEPTRKEKDK
GHVLLHRTPEEYPESAK	FALSE	O94760	237	HVLLHRTPEEY
PLSAAPVEGSPDRK	FALSE	Q9BXF6	541	EGSPDRKQSRS
TGRVMLGETNPADSK	FALSE	P15531	88	VVKTGRVMLGE
AERVHELNEEIGK	FALSE	Q9Y383	125	AAKAERVHELN
EMDEAATAEERGRLK	FALSE	Q04637	877	ATAEERGRLKE
EMDEAATAEERGRLK	FALSE	Q04637	879	AEERGRLKEEL
GNQVYRCVYK	FALSE	O75369	415	GNQVYRCVYKP
GSQFGQSCCLRAK	FALSE	P07814	339	QSCCLRAKIDM
ARDCTVNGDEPDCVPCQEGK	FALSE	P25445	71	GERKARDCTVN
IPRTLQTAPEK	FALSE	Q8WTT2	139	YEKIPRTLQTA
RGGNRFEPYANPTK	FALSE	P52272	56	EKNIKRGGNRF
RGGNRFEPYANPTK	FALSE	P52272	60	KRGGNRFEPYA
RPTPTFHSSRTSLAGDTSNSSSPASTGAK	FALSE	Q9UPN3	7271	GSKLKRPTPTF
RPTPTFHSSRTSLAGDTSNSSSPASTGAK	FALSE	Q9UPN3	7280	TFHSSRTSLAG
HRVQELGHGCAALVTK	FALSE	Q9Y490	1919	SHIKHRVQELG
FEGAIYRK	FALSE	P22102	418	EGAIYRKDVGF
AAAAAWEEPSSGNGTARAGPRK	FALSE	Q9P258	22	GNGTARAGPRK
AAAAAWEEPSSGNGTARAGPRK	FALSE	Q9P258	26	ARAGPRKRGGP
EAETRAEFAERTVAK	FALSE	P67936	202	KEAETRAEFAE
EAETRAEFAERTVAK	FALSE	P67936	208	AEFAERTVAKL
FGHGRFQTMEEK	FALSE	P39023	378	KFGHGRFQTME
NYIARFGHGSAK	FALSE	Q9UG63	344	KNYIARFGHGS
ETQRLLEEEDSK	FALSE	Q96CT7	72	KKETQRLLEEE
ILQCYRENTHQTLK	FALSE	Q9NX63	195	ILQCYRENTHQ
DEEIQQLRSK	FALSE	Q92614	1267	EIQQLRSKLEK
VPQRAGEVERDLDK	FALSE	Q15149	571	GKVPQRAGEVE
VPQRAGEVERDLDK	FALSE	Q15149	577	AGEVERDLDKA
GEYAVRAIK	FALSE	Q92499	499	GEYAVRAIKEH
RTVDLSSHLAK	FALSE	P04843	38	NEDVKRTVDLS
PRHQEGEIFDTEK	FALSE	Q02878	226	KLRKPRHQEGE
DRFVNDYDK	FALSE	Q14257	234	LVEKDRFVNDY
YTEMDYARAGNK	FALSE	Q9UKD2	126	EMDYARAGNKA
RSAEEEAADLPTKPTK	FALSE	Q8WW12	52	RSAEKRSAEEE
IKDPDASKPEDWDERAK	FALSE	P27797	222	EDWDERAKIDD
ELVLDNSRSNEGK	FALSE	P39687	28	VLDNSRSNEGK
RLDSSACLHAVGDK	FALSE	O94808	241	KTRMKRLDSSA
FSSASGASARINSSSVK	FALSE	Q9NQW6	247	SGASARINSSS
DPDASKPEDWDERAK	FALSE	P27797	222	EDWDERAKIDD
LINRNTTIPTK	FALSE	P38646	460	TKLINRNTTIP
IDDVVNTR	FALSE	P50991	539	DVVNTR_____
FRSHEGETAYIRVK	FALSE	Q07955	181	DNTKFRSHEGE
FRSHEGETAYIRVK	FALSE	Q07955	191	ETAYIRVKVDG
AYAALTDEESRK	FALSE	Q9UGP8	158	TDEESRKNWEE
ERCSEQVQDFTK	FALSE	Q7Z7K0	30	EKAKERCSEQV
DEQERCITIK	FALSE	P13639	66	KDEQERCITIK
ERSDALNSAIDK	FALSE	P35221	360	AGRKERSDALN
HLSSQNRYFSEADK	FALSE	P12268	429	LSSQNRYFSEA
DDEVQVVRGHYK	FALSE	P61254	59	EVQVVRGHYKG
AQALRDNSTMGYMMAK	FALSE	P08238	612	KAQALRDNSTM
GRICNQVLVCERK	FALSE	Q9P2R7	150	TGEKGRICNQV
GRICNQVLVCERK	FALSE	Q9P2R7	160	VLVCERKYPRR
NRETHEIVALK	FALSE	Q00535	24	FKAKNRETHEI
RPAPQQIQQVQQQAVQNRNHNAK	FALSE	Q96GM5	102	DQSRKRPAPQQ
RPAPQQIQQVQQQAVQNRNHNAK	FALSE	Q96GM5	119	QAVQNRNHNAK
DSGNKPPGLLPRK	FALSE	Q9Y2Q3	61	PGLLPRKGLYM
TVTIVVRGSNK	FALSE	P50991	391	VTIVVRGSNKL
SDQSRLDSELK	FALSE	P04264	251	KSDQSRLDSEL
QFLRQNTGDDQTS	FALSE	Q9NYZ1	196	GKQFLRQNTGD
VLERHITLDK	FALSE	Q9NR45	237	AKVLERHITLD
NWYREHCPAGQPVK	FALSE	Q6P2Q9	432	VKNWYREHCPA
EQDQRPLHPVANPHAEISTK	FALSE	Q9NX58	153	KEQDQRPLHPV
REFIQEPAK	FALSE	O14744	52	HPRFKREFIQE
SFQQELDARHDK	FALSE	Q99598	49	QELDARHDKYE
AENQVLAMRK	FALSE	P51572	213	QVLAMRKQSEG
EVERICRESNCYDPERVK	FALSE	Q00610	746	IKEVERICRES
EVERICRESNCYDPERVK	FALSE	Q00610	749	VERICRESNCY
EVERICRESNCYDPERVK	FALSE	Q00610	758	CYDPERVKNFL
ESQRNLEEEENLGK	FALSE	P48681	915	DKESQRNLEEE
FRAATQCEFSK	FALSE	Q96GG9	110	IAWKFRAATQC
MNGMLLNDRK	FALSE	Q13310	166	MLLNDRKVFVG
DIQEESTFSSRK	FALSE	P42704	77	STFSSRKISNQ
RRLDECEEAFQGTK	FALSE	P61289	87	PTYKKRRLDEC
RRLDECEEAFQGTK	FALSE	P61289	88	TYKKRRLDECE
EGVEYRIK	FALSE	P52565	111	EGVEYRIKISF
ARAGGGPTLQCPPPSSPEK	FALSE	Q96N66	271	VAAKARAGGGP
FRHVFGQAVK	FALSE	Q9ULV4	11	RQSKFRHVFGQ
DIQEDSGMEPRNEEEGNSEEIK	FALSE	O75844	303	SGMEPRNEEEG
RIEPADAHVLQK	FALSE	Q9GZZ1	141	KNYYKRIEPAD
VTSALSRDGISCEASNPHGNK	FALSE	P50895	517	TSALSRDGISC
FGVEQDRMDK	FALSE	Q14247	94	GVEQDRMDKSA
SMSVYCTPNKPSRTSMSK	FALSE	P16615	505	PNKPSRTSMSK
EVESRLSPGESAYQK	FALSE	Q6NYC8	222	KEVESRLSPGE
SPPREGSQGELTPANSQSRMSTNM	FALSE	Q13098	471	VKSPPREGSQG
SPPREGSQGELTPANSQSRMSTNM	FALSE	Q13098	486	ANSQSRMSTNM
SILYDERSVHK	FALSE	P25787	60	ILYDERSVHKV
SPDGRTYYYNTETK	FALSE	O75400	155	KSPDGRTYYYN
LLVQRASVGAK	FALSE	P26368	334	KLLVQRASVGA
SQDPRNPHNDRFVLSK	FALSE	P29401	64	KSQDPRNPHND
SQDPRNPHNDRFVLSK	FALSE	P29401	70	NPHNDRFVLSK
ENAIDRAEQAEADKK	FALSE	P07951	21	ENAIDRAEQAE
ENALDRAEQAEADKK	FALSE	P09493	21	ENALDRAEQAE
FELQHGTEEQQEEVRK	FALSE	O94906	898	QQEEVRKRCES
GESVCLDRCVSK	FALSE	P62072	53	SVCLDRCVSKY
VIDQQNGLYRCEK	FALSE	P27694	499	QNGLYRCEKCD
EEIERMVQEAEK	FALSE	P0DMV9	517	KEEIERMVQEA
EEVTTREVSGIK	FALSE	Q03252	87	EEVTTREVSGI
FRTICSSVDK	FALSE	P12081	232	SDSKFRTICSS
LPRTTTESEVMK	FALSE	P11586	74	HIKLPRTTTES
VWRDQHFVK	FALSE	P02786	183	LSKVWRDQHFV
REEETLDTIK	FALSE	Q9UMR2	299	VIKLKREEETL
DNGNGTYSCSYVPRK	FALSE	P21333	738	CSYVPRKPVKH
PRAASAYAVGDVK	FALSE	P13861	347	VTNKPRAASAY
EDQTEYLEERRVK	FALSE	P08238	196	EYLEERRVKEV
EDQTEYLEERRVK	FALSE	P08238	197	YLEERRVKEVV
LDPHNHVLYSNRSAAYAK	FALSE	P31948	44	VLYSNRSAAYA
TAVAPIERVK	FALSE	P12236	31	VAPIERVKLLL
VHFTAERSSYYK	FALSE	Q7KZF4	636	HFTAERSSYYK
EGIREETVSLRK	FALSE	P20618	232	TKEGIREETVS
EGIREETVSLRK	FALSE	P20618	239	ETVSLRKD___
SLAEHRTPDVLK	FALSE	P31948	331	SLAEHRTPDVL
QSAEEQAQARAQAQAAAEK	FALSE	Q15149	2265	EQAQARAQAQA
IDLENRQVATK	FALSE	P51149	132	IDLENRQVATK
EELEQREAELQK	FALSE	Q14152	597	EELEQREAELQ
EDDVRQYVVRK	FALSE	P62753	154	KEDDVRQYVVR
EDDVRQYVVRK	FALSE	P62753	159	RQYVVRKPLNK
GALETDNSNSSAQVSTVGQTSREQQSK	FALSE	Q9UPQ9	344	VGQTSREQQSK
YTGNTYRVGDTYERPK	FALSE	P02751	107	TGNTYRVGDTY
YTGNTYRVGDTYERPK	FALSE	P02751	114	GDTYERPKDSM
EDSIENVRETDSSNC	FALSE	A0MZ66	624	SIENVRETDSS
YAELLEEHRNSQK	FALSE	P40222	204	LLEEHRNSQKQ
IRMEPDETVK	FALSE	P54725	18	QTFKIRMEPDE
IYFMAGSSRK	FALSE	P14625	546	MAGSSRKEAES
LSDLDSETRSMVEK	FALSE	Q9Y266	284	LDSETRSMVEK
EDRAAQSLLNK	FALSE	Q9UMR2	56	EEKEDRAAQSL
EGNPAEINVERDEK	FALSE	Q9BXP5	601	EINVERDEKLI
VEPAVDTSRIK	FALSE	O75369	1230	AVDTSRIKVFG
ELGQTGTRLTPADK	FALSE	Q9Y679	258	GQTGTRLTPAD
EEVERMVHEAEQYK	FALSE	P17066	519	KEEVERMVHEA
REQSHAEISPPAESGQAVEECK	FALSE	Q02952	245	EETLKREQSHA
ETGVPIAGRHAVVVGRSK	FALSE	P11586	166	VPIAGRHAVVV
ETGVPIAGRHAVVVGRSK	FALSE	P11586	173	AVVVGRSKIVG
CFGTGAAGNRTSPQEGERYNYSK	FALSE	P78527	1321	GAAGNRTSPQE
CFGTGAAGNRTSPQEGERYNYSK	FALSE	P78527	1329	PQEGERYNYSK
VVDRDSEEAEIIRK	FALSE	P09874	806	IKVVDRDSEEA
VVDRDSEEAEIIRK	FALSE	P09874	815	EAEIIRKYVKN
AAYEAELGDARK	FALSE	P02545	89	ELGDARKTLDS
LQEQVTDLRSQNTK	FALSE	P12270	708	QVTDLRSQNTK
QGIETPEDQNDLRK	FALSE	Q15637	240	DQNDLRKMQLR
PATSYVRTTINK	FALSE	P46779	79	ATSYVRTTINK
HRDFVAEPMGEK	FALSE	O75531	8	TSQKHRDFVAE
INRTLETANCMSSQTK	FALSE	P50416	89	IAKINRTLETA
ENPRNFSDNQLQEGK	FALSE	P37802	160	SKENPRNFSDN
FRPDMEEEEAK	FALSE	Q99436	186	FEDKFRPDMEE
LIRQQMEEQVAQK	FALSE	Q9UH65	398	REKLIRQQMEE
PGECLRVRGEVAPDAK	FALSE	P09382	19	PGECLRVRGEV
PGECLRVRGEVAPDAK	FALSE	P09382	21	ECLRVRGEVAP
VNTLIRPDGEK	FALSE	P62750	129	VNTLIRPDGEK
INQMATAPDSQRLK	FALSE	Q9UQE7	155	APDSQRLKLLR
LQEALEDERQARQDEETVRK	FALSE	Q9UH65	437	ALEDERQARQD
LQEALEDERQARQDEETVRK	FALSE	Q9UH65	440	DERQARQDEET
LQEALEDERQARQDEETVRK	FALSE	Q9UH65	447	DEETVRKLQAR
RTAATLATHELRAVK	FALSE	Q8N1G4	370	DLCEKRTAATL
RTAATLATHELRAVK	FALSE	Q8N1G4	381	ATHELRAVKGP
AIEVGRENREDYRQIAK	FALSE	P31948	290	AIEVGRENRED
AIEVGRENREDYRQIAK	FALSE	P31948	293	VGRENREDYRQ
AIEVGRENREDYRQIAK	FALSE	P31948	297	NREDYRQIAKA
DAVRDGLRAVK	FALSE	P40227	392	IKDAVRDGLRA
DAVRDGLRAVK	FALSE	P40227	396	VRDGLRAVKNA
EDAANNYARGHYTIGK	FALSE	P0DPH8	105	ANNYARGHYTI
DNGNGTYSCSYVPRKPVK	FALSE	P21333	738	CSYVPRKPVKH
PIWQRPSK	FALSE	P14625	345	KPIWQRPSKEV
AVTEMNGRIVGSK	FALSE	Q13310	356	TEMNGRIVGSK
SRTYVARNGEPEPTPVVNGEK	FALSE	P40222	114	DAEKSRTYVAR
SRTYVARNGEPEPTPVVNGEK	FALSE	P40222	119	RTYVARNGEPE
LREDLERLK	FALSE	P62269	108	LDNKLREDLER
LREDLERLK	FALSE	P62269	113	REDLERLKKIR
RQGNERQTAQQIVSHVQNK	FALSE	Q9NZB2	111	HEWVKRQGNER
RQGNERQTAQQIVSHVQNK	FALSE	Q9NZB2	116	RQGNERQTAQQ
YDQLGGRLASGSK	FALSE	Q9UNX4	121	DQLGGRLASGS
EGIREETVSLRKD	FALSE	P20618	232	TKEGIREETVS
EGIREETVSLRKD	FALSE	P20618	239	ETVSLRKD___
GLIRSASVTPK	FALSE	Q16666	667	PKGLIRSASVT
GGDPALIRETQEK	FALSE	P49591	20	DPALIRETQEK
PLDLRPK	FALSE	P42766	84	KPLDLRPKKTR
LDGSRLIK	FALSE	P62081	152	KLDGSRLIKVH
RLQEEINEVK	FALSE	Q70UQ0	121	IAHLKRLQEEI
TALVERDDFSSGTSSRSTK	FALSE	P43304	100	TALVERDDFSS
TALVERDDFSSGTSSRSTK	FALSE	P43304	110	SGTSSRSTKLI
ALLDASETTSTRK	FALSE	Q14258	261	ETTSTRKIKEE
CDLEDERVVGK	FALSE	P61224	124	DLEDERVVGKE
GAVAEDGDELRTEPEAK	FALSE	P27695	18	DGDELRTEPEA
SMYEEEINETRRK	FALSE	P20700	220	EINETRRKHET
SMYEEEINETRRK	FALSE	P20700	221	INETRRKHETR
LIHGGVRYLQK	FALSE	P43304	120	IHGGVRYLQKA
LRRGDIIGVQGNPGK	FALSE	Q15046	177	INNKLRRGDII
LRRGDIIGVQGNPGK	FALSE	Q15046	178	NNKLRRGDIIG
RIQTYLQSTK	FALSE	P30085	151	ESLEKRIQTYL
ARGCPEDAAVCAVDK	FALSE	P11717	529	QEGKARGCPED
VLQRNCAAYLK	FALSE	P35580	821	LKVLQRNCAAY
ELRDEEQTAESIK	FALSE	Q14566	316	GGKELRDEEQT
YEELQITAGRHGDSVRNSK	FALSE	P04264	386	QITAGRHGDSV
YEELQITAGRHGDSVRNSK	FALSE	P04264	392	HGDSVRNSKIE
LRTFYEK	FALSE	P62753	25	DERKLRTFYEK
TTRTPDTSTYCYETAEK	FALSE	P46821	2033	STKTTRTPDTS
TIQGDEEDLR	FALSE	P54920	295	DEEDLR_____
ELVDDSVNNVRK	FALSE	P22061	124	SVNNVRKDDPT
TERASAQQENSSTCIGSAIK	FALSE	Q9NXV6	167	SAKTERASAQQ
IVRASNGDAWVEAHGK	FALSE	P38646	146	PFKIVRASNGD
ARRAASAATAAPTATPAAQESGTIPK	FALSE	O00116	61	NECKARRAASA
ARRAASAATAAPTATPAAQESGTIPK	FALSE	O00116	62	ECKARRAASAA
SVASGGWQEPENPHTQRMNK	FALSE	Q9UJW0	143	NPHTQRMNKLI
LRAELDEVNK	FALSE	Q03252	125	EIGKLRAELDE
ILRQLHQSCQTDDGEDDLK	FALSE	P61201	173	LQKILRQLHQS
LRIEHQTITTPSK	FALSE	P40938	68	GVEKLRIEHQT
HECQANGPEDLNRACIAEK	FALSE	P60981	145	PEDLNRACIAE
KGQAVDYEGSRTQEEIVAK	FALSE	P13667	155	DYEGSRTQEEI
IEITMRK	FALSE	Q9UHD1	305	IEITMRKAEPM
REQMLTSPTQ	FALSE	Q53H12	413	CDPRKREQMLT
TREVLIETAK	FALSE	Q13126	149	FCPKTREVLIE
DEERHVGDLGNVTADK	FALSE	P00441	80	PKDEERHVGDL
NSTPSEPGSGRGPPQEEEEEEDEEEEATK	FALSE	P51858	208	EPGSGRGPPQE
RQDPGDNWEEGGGGGGGMEK	FALSE	Q9UKY7	117	DDNEKRQDPGD
NIGRDTPTSAGPNSFNK	FALSE	Q8WW12	137	MKNIGRDTPTS
AEPVEVVAPRGK	FALSE	P09874	496	EVVAPRGKSGA
LREYEAALNSK	FALSE	P20700	136	AQIKLREYEAA
DHMREAGDVCYADVQK	FALSE	Q13242	132	LKDHMREAGDV
RGDTVATLSERVK	FALSE	P22102	965	AVPVKRGDTVA
RGDTVATLSERVK	FALSE	P22102	975	ATLSERVKLAE
LRSDAGLESDTAMK	FALSE	Q9NR30	6	MPGKLRSDAGL
GPDETLRIK	FALSE	P22234	311	PDETLRIKAEY
YQGRDDEASNLVGEEK	FALSE	Q8N392	204	NKYQGRDDEAS
EIQTTTGNQQVLVRK	FALSE	Q8TC12	97	QQVLVRKLDLS
RQADPGFFCRK	FALSE	Q15126	84	WGEEKRQADPG
RQADPGFFCRK	FALSE	Q15126	93	PGFFCRKIVEG
QRYSYQYTVANK	FALSE	Q969X5	204	KSGKQRYSYQY
VPRNPELPNAAQAQK	FALSE	O60264	802	GYKVPRNPELP
FVMQEEFSRDGK	FALSE	P30101	344	QEEFSRDGKAL
VQIAANEETQEREEQMK	FALSE	P49321	467	EETQEREEQMK
LTQRQVNITVQK	FALSE	Q9P035	76	YKLTQRQVNIT
EDEVEEWQHRAK	FALSE	P15311	448	EEWQHRAKEAQ
PRNEEENIYSVPHDSTQGK	FALSE	Q9NRY4	1098	AVVKPRNEEEN
SYIRAYDSHSLK	FALSE	Q9NVP1	588	YKSYIRAYDSH
RNLQQELETQNQK	FALSE	Q02241	587	YEEDKRNLQQE
FELDTSERK	FALSE	P04844	468	LDTSERKIEFD
DLHDANTDLIGRHPK	FALSE	P53985	236	TDLIGRHPKQE
DQEFTVDTRGAGGQGK	FALSE	O75369	969	FTVDTRGAGGQ
AAVHYDRSGRSLGTADVHFERK	FALSE	Q86V81	141	AVHYDRSGRSL
AAVHYDRSGRSLGTADVHFERK	FALSE	Q86V81	144	YDRSGRSLGTA
AAVHYDRSGRSLGTADVHFERK	FALSE	Q86V81	155	DVHFERKADAL
GTVRPANDFNPDADAK	FALSE	P08133	358	LKGTVRPANDF
TVAQSQQLETNSQRDFK	FALSE	P40938	127	ETNSQRDFKVV
EFVISDRK	FALSE	Q14019	117	FVISDRKELEE
DFSESRNNRFSTPEQAAK	FALSE	P14866	481	DFSESRNNRFS
DFSESRNNRFSTPEQAAK	FALSE	P14866	484	ESRNNRFSTPE
QLGELCTERDPCDPHK	FALSE	P29279	71	ELCTERDPCDP
APRPFGSVSSPK	FALSE	Q96HC4	130	YNKAPRPFGSV
VRIMGPNYTPGKK	FALSE	P13639	428	TGLKVRIMGPN
GLTYLREK	FALSE	Q02750	181	GLTYLREKHKI
QVSGPERTIPITREEK	FALSE	P02511	157	VSGPERTIPIT
QVSGPERTIPITREEK	FALSE	P02511	163	TIPITREEKPA
HQNVQLPREGQEDQGLTK	FALSE	P26599	418	NVQLPREGQED
VQQGERDFEQISK	FALSE	O60749	462	VQQGERDFEQI
RDLPGALDEK	FALSE	Q96BM9	132	VLGNKRDLPGA
KFDEGRNNFEGEVTK	FALSE	P07237	213	KFDEGRNNFEG
EQLTEEAREGIK	FALSE	Q9UBS4	336	LTEEAREGIKQ
IETIEVMEDRQSGK	FALSE	P51991	161	EVMEDRQSGKK
VSYARPSSEVIK	FALSE	Q15717	97	KVSYARPSSEV
VLMRLSK	FALSE	P49207	66	PKVLMRLSKTK
DFTTREVKPEETTCSEHCLQK	FALSE	Q9Y5J7	39	KDFTTREVKPE
STELLIRK	FALSE	P84243	64	TELLIRKLPFQ
TTRTSDVGGYYYEK	FALSE	P46821	1897	YEKTTRTSDVG
RNISHYEEQLVK	FALSE	P13861	380	MDIMKRNISHY
QRTNFHQRFESPESQASAEQPEM	FALSE	O75436	306	KLRKQRTNFHQ
QRTNFHQRFESPESQASAEQPEM	FALSE	O75436	312	TNFHQRFESPE
LRGTADVTHDLQEMK	FALSE	P11166	232	VLKKLRGTADV
RDLPNALDEK	FALSE	Q9NVJ2	132	VLGNKRDLPNA
ESQSPDTTIQRTVQQK	FALSE	Q92973	39	DTTIQRTVQQK
LRQQDLDGELRSEK	FALSE	Q99459	243	DFRKLRQQDLD
LRQQDLDGELRSEK	FALSE	Q99459	252	LDGELRSEKEG
LGREEPAMSMDANGK	FALSE	P35606	301	IVKLGREEPAM
YTIENPRHFVDSHHQK	FALSE	Q7KZF4	184	TIENPRHFVDS
TVETRDGQVINETSQHHDDLE	FALSE	P08670	450	KTVETRDGQVI
EPAAPVSIQRSAPGGGGK	FALSE	Q14847	197	PVSIQRSAPGG
MHARDFTVSAMHGDMDQK	FALSE	P60842	295	EKMHARDFTVS
NRQEYEDIAVK	FALSE	O15294	973	LIAKNRQEYED
RIIDDSEITK	FALSE	P61326	62	MEELKRIIDDS
GPSRASSVTTFTGEPNTCPRCSK	FALSE	P52943	112	PKGPSRASSVT
GPSRASSVTTFTGEPNTCPRCSK	FALSE	P52943	128	PNTCPRCSKKV
AVTEMNGRIVATK	FALSE	Q9H361	356	TEMNGRIVATK
VELDNMPLRGK	FALSE	Q15233	135	DNMPLRGKQLR
LGDMRNSATFK	FALSE	O43399	159	KLGDMRNSATF
QRPLTASLQCNSTAQTEK	FALSE	Q9UFW8	84	VRKKQRPLTAS
FDETEQALANERK	FALSE	Q7L014	791	ALANERKKLQK
VSLQVHPDRVGEGDK	FALSE	Q8WXX5	46	QVHPDRVGEGD
NYRHLCAVYYNK	FALSE	Q9NSD9	495	GAKNYRHLCAV
LSEELSGGRLK	FALSE	P61158	357	ELSGGRLKPKP
PLSPDSRASSLSESSPPK	FALSE	Q9UHB6	366	LSPDSRASSLS
GYVVRISGGNDK	FALSE	P62753	51	KGYVVRISGGN
ITSEIPQTERMQK	FALSE	P82979	102	IPQTERMQKRA
IAEVDCTAERNICSK	FALSE	Q8NBS9	385	DCTAERNICSK
VGGGGTAGGDRWEGEDEDEDVK	FALSE	O75822	38	TAGGDRWEGED
ERLESLNIQREK	FALSE	Q14152	581	EERKERLESLN
ERLESLNIQREK	FALSE	Q14152	589	SLNIQREKEEL
FEGGDRDLEHLSK	FALSE	P13667	622	FEGGDRDLEHL
RLIPDGCGVK	FALSE	P27635	189	MVAEKRLIPDG
RQAVTNPNNTFYATK	FALSE	P38646	107	GMPAKRQAVTN
ADRETVAVKPTENNEEEFTSK	FALSE	O60841	76	GIKADRETVAV
NGRYSISRTEAADLCK	FALSE	P16070	41	VEKNGRYSISR
NGRYSISRTEAADLCK	FALSE	P16070	46	RYSISRTEAAD
MQAVQEATRLK	FALSE	Q15149	2461	VQEATRLKAEA
ARAYGPGIEPTGNMVK	FALSE	P21333	285	NPKKARAYGPG
ELAQIAGRPTEDEDEK	FALSE	O15355	120	AQIAGRPTEDE
SGGGTGEEPGSQGLNGEAGPEDSTRETPSQENGPTAK	FALSE	O15355	197	PEDSTRETPSQ
VRIMGPNYTPGK	FALSE	P13639	428	TGLKVRIMGPN
APTTVEDRVGDSTPVSEK	FALSE	Q9H8Y8	428	TTVEDRVGDST
LSRLAYHPLK	FALSE	Q96TA1	394	MEKLSRLAYHP
ETRQQLAQYQQQQSQASAPSTSRTTASEPVEQSEATSK	FALSE	Q15007	233	QLKETRQQLAQ
ETRQQLAQYQQQQSQASAPSTSRTTASEPVEQSEATSK	FALSE	Q15007	253	APSTSRTTASE
LILDSARATK	FALSE	P29401	550	ILDSARATKGR
LGDDEVRTDLK	FALSE	Q14444	165	GDDEVRTDLKQ
YDPTIEDSYRK	FALSE	P61224	41	IEDSYRKQVEV
GTENGVNGTLTSNVADSPRNK	FALSE	Q15629	367	VADSPRNKKEK
FESDPATHNEPGVRLK	FALSE	Q9NVA2	79	NEPGVRLKARS
TDEFPRHGSNIEAMSK	FALSE	Q9BWD1	223	TDEFPRHGSNI
GERLNQDQLDAVSK	FALSE	Q14444	87	MNKGERLNQDQ
LQQQEQREEAQWTPTK	FALSE	Q5SW79	754	QQQEQREEAQW
AVANTMRTSLGPNGLDK	FALSE	P48643	49	VANTMRTSLGP
YSRKPNVGCQQDSEELLK	FALSE	A0AVT1	341	QEKYSRKPNVG
EYDRLLEEHAK	FALSE	P51572	225	TKEYDRLLEEH
TTSASRAVSSLATAK	FALSE	O15075	161	TTSASRAVSSL
NDFTEEEEAQVRK	FALSE	P63208	154	EEAQVRKENQW
FEDRSPAAECLSEK	FALSE	Q12931	567	EKFEDRSPAAE
EDQTEYLEERRIK	FALSE	P07900	201	EYLEERRIKEI
EDQTEYLEERRIK	FALSE	P07900	202	YLEERRIKEIV
DTAGVTRSASSPRLSSSLDNK	FALSE	O14974	469	TAGVTRSASSP
DTAGVTRSASSPRLSSSLDNK	FALSE	O14974	475	SASSPRLSSSL
ETSYEEALANQRK	FALSE	Q9P2E9	46	ALANQRKEMAK
WDSHFRESVEK	FALSE	Q16891	72	WDSHFRESVEK
AFDRHCNMVLENVK	FALSE	P62316	61	VKAFDRHCNMV
RAYICAHPLDRTC	FALSE	Q9H845	609	QILEKRAYICA
RAYICAHPLDRTC	FALSE	Q9H845	619	AHPLDRTC___
EECDRLGPGMADICK	FALSE	P07602	232	KEECDRLGPGM
SRGCAVVEFK	FALSE	P52272	112	AEGKSRGCAVV
TQHEILRQVNEMK	FALSE	P49257	401	QHEILRQVNEM
REQEVNILK	FALSE	P35579	1165	ELRSKREQEVN
TLQQNAESRFN	FALSE	O95816	209	QNAESRFN___
ILAAALTECHRK	FALSE	P46060	171	LTECHRKSSAQ
TIAPQNAPRDESRGRSSFYPDGGDQETAK	FALSE	Q9NYF8	312	PQNAPRDESRG
TIAPQNAPRDESRGRSSFYPDGGDQETAK	FALSE	Q9NYF8	316	PRDESRGRSSF
TIAPQNAPRDESRGRSSFYPDGGDQETAK	FALSE	Q9NYF8	318	DESRGRSSFYP
LNRYNYIEGTK	FALSE	Q96KP4	453	NEKLNRYNYIE
SFTPDHVVYARSK	FALSE	Q6NZI2	310	HVVYARSKTAV
SESRQERYEIEETETVTK	FALSE	Q05682	156	EKSESRQERYE
SESRQERYEIEETETVTK	FALSE	Q05682	159	ESRQERYEIEE
RINVELSTK	FALSE	Q96PK6	141	EVKGKRINVEL
LAEQAERYDDMATCMK	FALSE	P27348	18	AEQAERYDDMA
RALDVIQAGK	FALSE	O75937	118	QEQKKRALDVI
ADLEAQRDVTYEEAK	FALSE	P61106	132	DLEAQRDVTYE
EGALTAFRK	FALSE	Q15008	125	ALTAFRKTYDK
RRVAEELALEQAK	FALSE	Q9NX63	64	DEELKRRVAEE
RRVAEELALEQAK	FALSE	Q9NX63	65	EELKRRVAEEL
CSDIVFARK	FALSE	Q8WUM4	698	DIVFARKTERD
DVLVRHLPK	FALSE	Q92973	303	KDVLVRHLPKL
FQETSDEFEAARK	FALSE	Q14683	1049	EFEAARKRAKK
YNSRAAALFRDK	FALSE	Q8N6T3	106	EKYNSRAAALF
YNSRAAALFRDK	FALSE	Q8N6T3	112	AAALFRDKVVA
AIRRNPDTQWITK	FALSE	P61313	143	FHKAIRRNPDT
AIRRNPDTQWITK	FALSE	P61313	144	HKAIRRNPDTQ
VTEGQQERLERQHWTMTK	FALSE	Q13263	327	EGQQERLERQH
VTEGQQERLERQHWTMTK	FALSE	Q13263	330	QERLERQHWTM
RNLENDVNSLK	FALSE	O75116	527	EADKKRNLEND
TVIRVLK	FALSE	P25789	226	GKTVIRVLKQK
YYTRLGNDFHTNK	FALSE	P08708	23	EKYYTRLGNDF
IREGQVEVLK	FALSE	Q6NZI2	329	HVKKIREGQVE
EQVANSAFVERVRK	FALSE	P08238	502	SAFVERVRKRG
EQVANSAFVERVRK	FALSE	P08238	504	FVERVRKRGFE
RGQTCVVHYTGMLEDGK	FALSE	P62942	19	RTFPKRGQTCV
VSAQGITLTDNQRK	FALSE	Q63HR2	1330	LTDNQRKLFFR
QYERSIVDYK	FALSE	O43707	695	LKQYERSIVDY
ENALDRAEQAEADK	FALSE	P09493	21	ENALDRAEQAE
DTYEETGLQGHPSQFSGRK	FALSE	O75818	139	SQFSGRKIMKF
GCGTVLLSGPRK	FALSE	Q07020	143	LLSGPRKGREV
ENAIDRAEQAEADK	FALSE	P07951	21	ENAIDRAEQAE
KREAEEVYRNSMPASSFQQQK	FALSE	Q9Y383	167	ARAKKREAEEV
KREAEEVYRNSMPASSFQQQK	FALSE	Q9Y383	174	AEEVYRNSMPA
EAADGYQRCMMAQYNRHDSPEDVK	FALSE	P31948	470	ADGYQRCMMAQ
EAADGYQRCMMAQYNRHDSPEDVK	FALSE	P31948	478	MAQYNRHDSPE
YKPLDLRPK	FALSE	P42766	84	KPLDLRPKKTR
TERDTPGHGSGWAETPRTDRGGDSIGETPTPGASK	FALSE	O75533	301	TPKTERDTPGH
TERDTPGHGSGWAETPRTDRGGDSIGETPTPGASK	FALSE	O75533	315	WAETPRTDRGG
TERDTPGHGSGWAETPRTDRGGDSIGETPTPGASK	FALSE	O75533	318	TPRTDRGGDSI
SVATEERAAPSTAPAEATPPKPGEAEAPPK	FALSE	O95817	395	VATEERAAPST
RDAFTDSAISAK	FALSE	Q99700	350	SSYAKRDAFTD
ISANENSLAVRSTPAEDDSRDSQVK	FALSE	Q9UHB6	335	NSLAVRSTPAE
ISANENSLAVRSTPAEDDSRDSQVK	FALSE	Q9UHB6	344	AEDDSRDSQVK
NRESYEVSLTQK	FALSE	Q9NX40	207	LRNKNRESYEV
RALEQQVEEMK	FALSE	P35579	1528	LEKSKRALEQQ
VCARGEIIGVK	FALSE	Q15181	132	SKVCARGEIIG
CYPDRVDYVDK	FALSE	Q96QK1	365	KCYPDRVDYVD
EAAEQAERSQSSIVPEEEQAANK	FALSE	Q969G3	313	AEQAERSQSSI
LCDSYEIRPGK	FALSE	O43390	232	DSYEIRPGKHL
EACRRDGGQLVSIESEDEQK	FALSE	Q6UX15	72	AKEACRRDGGQ
EACRRDGGQLVSIESEDEQK	FALSE	Q6UX15	73	KEACRRDGGQL
FPDREENAVHSTEPVVQENGDEAGEGREAK	FALSE	Q00341	912	IKFPDREENAV
FPDREENAVHSTEPVVQENGDEAGEGREAK	FALSE	Q00341	935	EAGEGREAKDC
EVITFREK	FALSE	Q01518	119	EVITFREKNRG
LIMGIGHRVK	FALSE	P53396	976	MGIGHRVKSIN
SSQEEVRSYSDPPLK	FALSE	P52597	192	SQEEVRSYSDP
KAEAVVNTVDISEREK	FALSE	Q8IY81	776	VDISEREKVAQ
STVLQQQYNRVGK	FALSE	Q9Y490	438	QQQYNRVGKVE
RPEGRTYADYESVNECMEGVCK	FALSE	P84090	13	VQPTKRPEGRT
RPEGRTYADYESVNECMEGVCK	FALSE	P84090	17	KRPEGRTYADY
NETDEDGWTTVRR	FALSE	Q14152	1381	GWTTVRR____
NETDEDGWTTVRR	FALSE	Q14152	1382	WTTVRR_____
VDAQFGGIDQRK	FALSE	P54577	189	GGIDQRKIFTF
VLHEAEGHIVTCETNTGEVYRGK	FALSE	P62318	29	TGEVYRGKLIE
LTASEQAHPQEPAESAHEPRLSAEYEK	FALSE	Q02952	369	SAHEPRLSAEY
KPITTGGVTYREQPWHK	FALSE	Q14192	177	GGVTYREQPWH
RNEEEESTSQIERPLSQEPAK	FALSE	P42696	84	IKKTKRNEEEE
RNEEEESTSQIERPLSQEPAK	FALSE	P42696	96	TSQIERPLSQE
LLEGEEERLK	FALSE	P20700	387	EGEEERLKLSP
ELSEYVRNQQTIGARK	FALSE	Q7L1Q6	246	LSEYVRNQQTI
ELSEYVRNQQTIGARK	FALSE	Q7L1Q6	254	QTIGARKELQK
MREIVHIQAGQCGNQIGTK	FALSE	Q9BUF5	2	____MREIVHI
LAEQAERYDDMAAAMK	FALSE	P31946	20	AEQAERYDDMA
DHNIRAQEPESGLSEETQVK	FALSE	P78527	4090	KDHNIRAQEPE
RFEELGVK	FALSE	Q04760	141	YSACKRFEELG
ALTSELANARDESK	FALSE	P26038	533	ELANARDESKK
PFGNSISRYNGEPEHIERNDAPHK	FALSE	Q14739	131	GNSISRYNGEP
PFGNSISRYNGEPEHIERNDAPHK	FALSE	Q14739	141	PEHIERNDAPH
LESTESRSSFSQHARTSGRVAVEEVDEEGK	FALSE	P02545	427	ESTESRSSFSQ
LESTESRSSFSQHARTSGRVAVEEVDEEGK	FALSE	P02545	435	FSQHARTSGRV
LESTESRSSFSQHARTSGRVAVEEVDEEGK	FALSE	P02545	439	ARTSGRVAVEE
MREIVHLQAGQCGNQIGAK	FALSE	P04350	2	____MREIVHL
MREIVHIQAGQCGNQIGAK	FALSE	Q13885	2	____MREIVHI
RSGVAYIAAPSGSAADK	FALSE	P31939	553	VDRAKRSGVAY
CGLVIGRGGENVK	FALSE	Q92945	442	GLVIGRGGENV
VQRHASSGSFLPSANEHLK	FALSE	O76003	114	TKKVQRHASSG
CAPGVGLVRDGCGCCK	FALSE	O00622	47	GVGLVRDGCGC
RGVSCQFGPDVTK	FALSE	P53041	400	RSISKRGVSCQ
FSDDHYRVAGAQIQGAK	FALSE	Q13423	107	SDDHYRVAGAQ
SYVAWDREK	FALSE	P78527	888	YVAWDREKRLS
EGILPERAEEAK	FALSE	O43768	31	GILPERAEEAK
VAVTEGCQPSRVQAQGPGLK	FALSE	O75369	1330	GCQPSRVQAQG
VPTEENEMSSEADMECLNQRPPENPDTDK	FALSE	Q92598	520	ECLNQRPPENP
TEGYEAGLAPQR	FALSE	O75312	459	GLAPQR_____
LARASGNYATVISHNPETK	FALSE	P62917	128	RGKLARASGNY
RAAAEVNQDYGLDPK	FALSE	P07954	101	FGILKRAAAEV
RLIGRRFDDAVVQSDMK	FALSE	P11142	72	VFDAKRLIGRR
RLIGRRFDDAVVQSDMK	FALSE	P11142	76	KRLIGRRFDDA
RLIGRRFDDAVVQSDMK	FALSE	P11142	77	RLIGRRFDDAV
AAQTAERLDQDINATK	FALSE	Q15642	157	AQTAERLDQDI
RVMGLVPAK	FALSE	P49327	1612	DASGKRVMGLV
EYAENIGDGRSPEFRENEQK	FALSE	Q8WYA6	544	NIGDGRSPEFR
EYAENIGDGRSPEFRENEQK	FALSE	Q8WYA6	549	RSPEFRENEQK
RPELLTHSTTEVTQPRTNTPVK	FALSE	P78347	540	KFVIKRPELLT
RPELLTHSTTEVTQPRTNTPVK	FALSE	P78347	555	EVTQPRTNTPV
AEYLCRIGDK	FALSE	Q15008	113	AEYLCRIGDKE
LICDVSRQELNK	FALSE	P54136	316	ICDVSRQELNK
RAAVLLEQERQQEIAK	FALSE	Q13435	183	LEQQKRAAVLL
RAAVLLEQERQQEIAK	FALSE	Q13435	192	LLEQERQQEIA
LIQQLRQQSAQSQVSTTAENK	FALSE	Q9H0A0	432	LIQQLRQQSAQ
YLQEEVNINRK	FALSE	Q9UHD8	399	EVNINRKKRIP
VLLEMRK	FALSE	P18031	254	VLLEMRKFRMG
SGRLEWSPVHK	FALSE	Q9UI12	363	ELKSGRLEWSP
GVPHPEDDHSQVEGPESLR	FALSE	Q6P996	788	GPESLR_____
LNVEERSVGPLTRK	FALSE	P29317	168	LNVEERSVGPL
LNVEERSVGPLTRK	FALSE	P29317	175	VGPLTRKGFYL
TRGTLLALERK	FALSE	P07996	101	QMKKTRGTLLA
TRGTLLALERK	FALSE	P07996	109	LLALERKDHSG
MMLEQERLRVEHEK	FALSE	P33176	746	MLEQERLRVEH
MMLEQERLRVEHEK	FALSE	P33176	748	EQERLRVEHEK
RIFHTVTTTDDPVIRK	FALSE	O15371	222	LRSIKRIFHTV
RIFHTVTTTDDPVIRK	FALSE	O15371	236	DDPVIRKLAKT
DEYACRVNHVTLSQPK	FALSE	P61769	101	DEYACRVNHVT
IYREIDVDRSGTMNSYEMRK	FALSE	P17655	612	YQKIYREIDVD
IYREIDVDRSGTMNSYEMRK	FALSE	P17655	618	EIDVDRSGTMN
IYREIDVDRSGTMNSYEMRK	FALSE	P17655	628	NSYEMRKALEE
FDCHYCRDPLQGK	FALSE	Q13642	11	DCHYCRDPLQG
YEVFRTEEEEK	FALSE	P15374	66	KYEVFRTEEEE
KEEELQGALARGDDETLHK	FALSE	P35580	1098	QGALARGDDET
RFASGGCDNLIK	FALSE	P55735	181	PNYIKRFASGG
CEVLQYSAREAQDSK	FALSE	O95299	261	LQYSAREAQDS
AEEQAVRQRELAEQELEK	FALSE	Q15149	1822	EEQAVRQRELA
AEEQAVRQRELAEQELEK	FALSE	Q15149	1824	QAVRQRELAEQ
GQAVDYEGSRTQEEIVAK	FALSE	P13667	155	DYEGSRTQEEI
LTGVFAPRPSTGPHK	FALSE	P22090	30	GVFAPRPSTGP
IYQRAFGGQSLK	FALSE	P31040	171	GKIYQRAFGGQ
LVINSGNGAVEDRKPSGLNGEASK	FALSE	P16070	694	GAVEDRKPSGL
LDRETEELHHDRVTLEVGK	FALSE	O60869	63	TAKLDRETEEL
LDRETEELHHDRVTLEVGK	FALSE	O60869	72	ELHHDRVTLEV
TVVALCGQRDHASNIYK	FALSE	P48509	195	ALCGQRDHASN
SGMNVARLNFSHGTHEYHAETIK	FALSE	P14618	73	GMNVARLNFSH
SEHLSVRPQTALEENETQK	FALSE	Q9Y3D9	157	EHLSVRPQTAL
IRYESLTDPSK	FALSE	P07900	60	ALDKIRYESLT
VLRDNIQGITK	FALSE	P62805	24	HRKVLRDNIQG
DERVITEEMNGK	FALSE	O43491	703	VGKDERVITEE
EVPIHRVADISGDTQK	FALSE	Q7KZF4	503	EVPIHRVADIS
IDRLDGAHAPELTK	FALSE	O76003	99	SQKIDRLDGAH
RCSDNTEVEVSNLENK	FALSE	Q9NQW6	70	SPSKKRCSDNT
TAENFRALCTGEK	FALSE	P30405	79	TAENFRALCTG
GDVAVVRINSPNSK	FALSE	P40939	53	DVAVVRINSPN
NRVQNMALYADVGGK	FALSE	P51571	60	LTCKNRVQNMA
TAVCDIPPRGLK	FALSE	Q13885	359	CDIPPRGLKMS
LRENVFQEHQTLK	FALSE	Q14247	59	NIHKLRENVFQ
TRLELEENQMK	FALSE	Q9UG63	317	QYVKTRLELEE
ACTILLRGASK	FALSE	P49368	377	CTILLRGASKE
EDIERMVQEAEK	FALSE	P11142	517	KEDIERMVQEA
ASNGNARPETVTNDDEEALDEETK	FALSE	P49756	184	SNGNARPETVT
GLLRQPQQVIHGEK	FALSE	P26006	411	SKGLLRQPQQV
KLEELELDEQQRK	FALSE	Q02750	47	LDEQQRKRLEA
QRIDEFESM	FALSE	P26038	570	GNTKQRIDEFE
TTIYEIQDDRGK	FALSE	Q16666	340	EIQDDRGKMDV
IEERAEFLNK	FALSE	Q05682	649	LKIEERAEFLN
LNFAVASRK	FALSE	P30101	304	FAVASRKTFSH
RAVAGDASESALLK	FALSE	P05023	445	LPILKRAVAGD
SAVEAERLVAGK	FALSE	P04843	571	AVEAERLVAGK
NLSRIHPVSTMVK	FALSE	P07195	270	LKNLSRIHPVS
FIEIAARK	FALSE	Q00839	572	IEIAARKKRNF
TTPASGERGIASTSDPPTANIK	FALSE	P12270	1656	PASGERGIAST
AASGALRNLAVDARNK	FALSE	O60716	735	ASGALRNLAVD
AASGALRNLAVDARNK	FALSE	O60716	742	LAVDARNKELI
DREDYVPYTGEK	FALSE	Q9NYL9	83	LEHKDREDYVP
LNGLENRVEVGK	FALSE	O75369	955	NGLENRVEVGK
REDIFYTSK	FALSE	P52895	76	DGSVKREDIFY
LEDLLRK	FALSE	P12956	244	LEDLLRKVRAK
ELRQFVPGDEPREK	FALSE	P09543	224	FKKELRQFVPG
ELRQFVPGDEPREK	FALSE	P09543	233	PGDEPREKMDL
YHGNVMLLRAK	FALSE	P49327	2447	NVMLLRAKTGG
MPRYYPTEDVPRK	FALSE	Q02878	114	LRKMPRYYPTE
MPRYYPTEDVPRK	FALSE	Q02878	123	TEDVPRKLLSH
YNRDFESHITSYK	FALSE	B5ME19	150	IRKYNRDFESH
EYVTCHTCRSPDTILQK	FALSE	P20042	285	TCHTCRSPDTI
RATVLESEGTRESAINVAEGKK	FALSE	Q9UJZ1	201	AERRKRATVLE
RATVLESEGTRESAINVAEGKK	FALSE	Q9UJZ1	211	ESEGTRESAIN
QRALLGYADNQCK	FALSE	Q9HC38	187	DEEKQRALLGY
FDEGRNNFEGEVTK	FALSE	P07237	213	KFDEGRNNFEG
FIEDRITEESK	FALSE	Q14CX7	309	KFIEDRITEES
LDRLAYIAHPK	FALSE	P47914	95	SRKLDRLAYIA
TEREQFVEFRDK	FALSE	O43852	234	WVKTEREQFVE
TEREQFVEFRDK	FALSE	O43852	241	QFVEFRDKNRD
RRKPEDVLDDDDAGSAPLK	FALSE	P35613	348	FIYEKRRKPED
RRKPEDVLDDDDAGSAPLK	FALSE	P35613	349	IYEKRRKPEDV
QVAQQEAERARFVVEK	FALSE	P35232	195	QQEAERARFVV
QVAQQEAERARFVVEK	FALSE	P35232	197	EAERARFVVEK
HRDYETATLSDIK	FALSE	O43707	439	AMLKHRDYETA
ECVGASNQNCRTPDAVELCK	FALSE	O00400	488	SNQNCRTPDAV
LEVVRMTQQQENPK	FALSE	Q13045	1020	KLEVVRMTQQQ
NIYSEELRETK	FALSE	P02545	216	YSEELRETKRR
RLDEELEDAEK	FALSE	Q15008	83	EDELKRLDEEL
ITPGARGAFSEEYK	FALSE	P09543	93	ITPGARGAFSE
RDAESIHQYLLQRK	FALSE	P55786	900	AAWLKRDAESI
RDAESIHQYLLQRK	FALSE	P55786	912	QYLLQRKASPP
ERGLGGEVPGSHQGPDPYRQLREK	FALSE	Q6UW68	124	TVEKERGLGGE
ERGLGGEVPGSHQGPDPYRQLREK	FALSE	Q6UW68	141	GPDPYRQLREK
ERGLGGEVPGSHQGPDPYRQLREK	FALSE	Q6UW68	144	PYRQLREKDPK
HATRIIDEVVNK	FALSE	O95816	115	LKHATRIIDEV
FYEEVHDLERK	FALSE	P55209	104	VHDLERKYAVL
VETSDEEIHDLHQRIDK	FALSE	P07099	66	HDLHQRIDKFR
LYLEREEYGK	FALSE	P61201	162	KLYLEREEYGK
EELERQAVDQIK	FALSE	P15311	405	KEELERQAVDQ
EVIIMATNCENCGHRTNEVK	FALSE	O75312	294	ENCGHRTNEVK
EDAAGTSGLGELNSREQTNQSLRK	FALSE	Q5T3I0	280	GELNSREQTNQ
EDAAGTSGLGELNSREQTNQSLRK	FALSE	Q5T3I0	288	TNQSLRKGKKK
FLRNMRFAK	FALSE	P47914	41	DPKFLRNMRFA
FLRNMRFAK	FALSE	P47914	44	FLRNMRFAKKH
IQLQREPRPFPK	FALSE	P04818	271	KIQLQREPRPF
IQLQREPRPFPK	FALSE	P04818	274	LQREPRPFPKL
IRDEMVATEQERTPLQQK	FALSE	P16615	236	EIGKIRDEMVA
IRDEMVATEQERTPLQQK	FALSE	P16615	246	ATEQERTPLQQ
RIITYNEAMDSPDQ	FALSE	Q7Z417	682	KQDPKRIITYN
TANDMIHAENMRLGRDK	FALSE	P26038	550	HAENMRLGRDK
TANDMIHAENMRLGRDK	FALSE	P26038	553	NMRLGRDKYKT
RNREEEWDPEYTPK	FALSE	Q9Y2W1	863	NDFQKRNREEE
RNREEEWDPEYTPK	FALSE	Q9Y2W1	865	FQKRNREEEWD
EALLREAELRK	FALSE	Q9BVP2	62	KEALLREAELR
EALLREAELRK	FALSE	Q9BVP2	67	REAELRKQRLE
SRVTQSNFAVGYK	FALSE	P21796	163	ETAKSRVTQSN
EDAEAPGIRDHESL	FALSE	P51858	235	EAPGIRDHESL
RNLALDEAGQRSTM	FALSE	Q53TN4	273	VAARKRNLALD
RNLALDEAGQRSTM	FALSE	Q53TN4	283	DEAGQRSTM__
QYYVLCSSRDEK	FALSE	Q9UMR2	317	VLCSSRDEKFQ
KEGDLIAAQARLK	FALSE	P02545	133	IAAQARLKDLE
SVREFLEK	FALSE	O14818	169	GAKSVREFLEK
LNTEIREVGPVNK	FALSE	P29320	169	LNTEIREVGPV
TLETVPLERK	FALSE	P22626	12	TVPLERKKREK
SGNFGGSRNMGGPYGGGNYGPGGSGGSGGYGGRSRY	FALSE	P22626	325	NFGGSRNMGGP
SGNFGGSRNMGGPYGGGNYGPGGSGGSGGYGGRSRY	FALSE	P22626	350	GGYGGRSRY__
SGNFGGSRNMGGPYGGGNYGPGGSGGSGGYGGRSRY	FALSE	P22626	352	YGGRSRY____
MVRESVEQQADSFK	FALSE	O60313	557	FWKMVRESVEQ
TYRPLNDVHIK	FALSE	Q9H2H8	142	NEKTYRPLNDV
PMQFLGDEETVRK	FALSE	P18669	240	DEETVRKAMEA
GEGREVDVNLPK	FALSE	Q09666	1272	FKGEGREVDVN
TTRTPEEGGYSYDISEK	FALSE	P46821	1948	IEKTTRTPEEG
RLSMYGVDLHHAK	FALSE	O43491	400	LENAKRLSMYG
VAVNDAHLLQYNHRVK	FALSE	P17931	224	LQYNHRVKKLN
LRLQEEITK	FALSE	P54578	293	TGLKLRLQEEI
INEIRQMSGAQIK	FALSE	P57721	320	KINEIRQMSGA
VNQFRQLYSK	FALSE	Q99460	710	KVNQFRQLYSK
GMLARGSYSIK	FALSE	P52565	172	KGMLARGSYSI
KTDDVEAMSSQPALALDERK	FALSE	P46821	1495	LALDERKLGDV
GPSGCVESLEVTCRRADAGEK	FALSE	P47897	666	LEVTCRRADAG
GPSGCVESLEVTCRRADAGEK	FALSE	P47897	667	EVTCRRADAGE
RGLAVNMVDSK	FALSE	Q9UMR2	436	GRFGKRGLAVN
RVIESGPDQLNDNEYTK	FALSE	Q9P0J1	367	IDLQKRVIESG
AAFERESDVPLK	FALSE	Q969H8	130	KAAFERESDVP
VDLEGEREVSYGEGK	FALSE	P61225	124	DLEGEREVSYG
GIRLTIAEERDK	FALSE	Q8TD47	245	RGKGIRLTIAE
GIRLTIAEERDK	FALSE	Q8TD47	252	TIAEERDKRLA
LIGEYGLRNK	FALSE	P46781	38	GEYGLRNKREV
DIIHDPGRGAPLAK	FALSE	P62917	54	IHDPGRGAPLA
EHEEAVSVDRVLK	FALSE	Q13126	235	AVSVDRVLKTL
VEIATLTRENGK	FALSE	P25789	218	IATLTRENGKT
APEDAGPQPGSYEIRHYGPAK	FALSE	Q9Y5Z4	41	GSYEIRHYGPA
CFSEENHEPLRTQCALAASK	FALSE	Q96QK1	650	NHEPLRTQCAL
IETQRDIHQRANDDLADAGLEK	FALSE	Q9HB90	193	KIETQRDIHQR
IETQRDIHQRANDDLADAGLEK	FALSE	Q9HB90	198	RDIHQRANDDL
EDLRVLMEK	FALSE	P60903	32	TKEDLRVLMEK
AINQGGLTSVAVRGK	FALSE	P60900	43	TSVAVRGKDCA
AEEYTEETEEREESTTGFDK	FALSE	Q9Y2W1	802	EETEEREESTT
ISDLHRESVDHLTIPSRCGK	FALSE	P41252	500	ISDLHRESVDH
ISDLHRESVDHLTIPSRCGK	FALSE	P41252	511	LTIPSRCGKGS
VLTFYRK	FALSE	P34932	436	VLTFYRKEPFT
LRCVFEMPNENDK	FALSE	Q9P0L0	127	MDSKLRCVFEM
NRMDGTYACSYTPVK	FALSE	O75369	699	IQMKNRMDGTY
IRSLADYRTEDSNAGNSGGNVPAPDSTK	FALSE	Q08378	244	KSSKIRSLADY
IRSLADYRTEDSNAGNSGGNVPAPDSTK	FALSE	Q08378	250	SLADYRTEDSN
LTDCVVMRDPASK	FALSE	P22626	54	DCVVMRDPASK
KFDPMGQQTCSAHPARFSPDDK	FALSE	Q9NPE3	34	SAHPARFSPDD
TIVHESERLEALK	FALSE	Q9BT78	222	VHESERLEALK
GELTGEVRMPSGK	FALSE	Q14315	1803	LTGEVRMPSGK
NRHPNFLVVEK	FALSE	Q16864	32	ELNKNRHPNFL
HCECAEEGTRNVVAECLGK	FALSE	Q86VP6	948	AEEGTRNVVAE
TEELEEESFPERSK	FALSE	Q9Y2W1	498	ESFPERSKKED
EQISDIDDAVRK	FALSE	P53999	125	IDDAVRKL___
HVEEFSPRAVYTSGK	FALSE	Q14566	415	EEFSPRAVYTS
YVRGLLQTEPQNNQAK	FALSE	Q9Y3D6	95	ALKYVRGLLQT
LYSESLARYGK	FALSE	P31150	218	SESLARYGKSP
QTLENERGELANEVK	FALSE	P35579	1226	TLENERGELAN
AGIIASARAGETRFTDTRK	FALSE	P13639	50	IIASARAGETR
AGIIASARAGETRFTDTRK	FALSE	P13639	55	RAGETRFTDTR
AGIIASARAGETRFTDTRK	FALSE	P13639	60	RFTDTRKDEQE
DDITGEPLIRRSDDNEK	FALSE	P54819	174	GEPLIRRSDDN
DDITGEPLIRRSDDNEK	FALSE	P54819	175	EPLIRRSDDNE
RTHDMFVADNGKPVPLDEESHK	FALSE	O43660	20	FRSLKRTHDMF
GVTDHTQRLSIITK	FALSE	Q14204	3855	TDHTQRLSIIT
IETIEVMEDRQSGKK	FALSE	P51991	161	EVMEDRQSGKK
DLTGDQSRSLPYK	FALSE	Q9NZM1	97	TGDQSRSLPYK
PLTNPRPPSVGGPPEDSGASAAK	FALSE	Q9Y2D5	372	PLTNPRPPSVG
YHTEIVFARTSPQQK	FALSE	P05023	692	EIVFARTSPQQ
TFTAWCNSHLRK	FALSE	P12814	46	CNSHLRKAGTQ
GTGREQQIVIQSSGGLSK	FALSE	P38646	541	DKGTGREQQIV
LRNAGNEQDLGIQYK	FALSE	P35221	165	GILKLRNAGNE
FCLQYTRK	FALSE	Q14152	190	CLQYTRKAEFR
EVEERPAPTPWGSK	FALSE	O15143	179	KEVEERPAPTP
RAFIITGQTYTRK	FALSE	P30566	234	KAGFKRAFIIT
RAFIITGQTYTRK	FALSE	P30566	245	GQTYTRKVDIE
GSTTRVNSTANAETQATSAFQTQK	FALSE	P06400	621	KGSTTRVNSTA
VYSYFECREK	FALSE	P43490	40	SYFECREKKTE
ERARLQLELSK	FALSE	P02545	99	SVAKERARLQL
ERARLQLELSK	FALSE	P02545	101	AKERARLQLEL
RAQEEAERLEADRMAALRAK	FALSE	P15311	381	EEERKRAQEEA
RAQEEAERLEADRMAALRAK	FALSE	P15311	388	QEEAERLEADR
RAQEEAERLEADRMAALRAK	FALSE	P15311	393	RLEADRMAALR
RAQEEAERLEADRMAALRAK	FALSE	P15311	398	RMAALRAKEEL
AEGTTYRDELLTK	FALSE	O14617	393	EGTTYRDELLT
LAQALHEMREQHDAQVRLYK	FALSE	P20700	250	ALHEMREQHDA
LAQALHEMREQHDAQVRLYK	FALSE	P20700	258	HDAQVRLYKEE
RQAQQERDELADEIANSSGK	FALSE	P35579	1697	AERAKRQAQQE
RQAQQERDELADEIANSSGK	FALSE	P35579	1703	QAQQERDELAD
EHEVFQRDGNDLHMTYK	FALSE	O60884	262	HEVFQRDGNDL
VVEELTRIH	FALSE	Q16531	1138	VEELTRIH___
EEAQAEIEQYRLQREK	FALSE	O75348	48	EIEQYRLQREK
EEAQAEIEQYRLQREK	FALSE	O75348	51	QYRLQREKEFK
GICRAQSEGRPCEYNSRIYQNGESFQPNCK	FALSE	O00622	92	LKGICRAQSEG
GICRAQSEGRPCEYNSRIYQNGESFQPNCK	FALSE	O00622	98	AQSEGRPCEYN
GICRAQSEGRPCEYNSRIYQNGESFQPNCK	FALSE	O00622	105	CEYNSRIYQNG
NVSEELDRTPPEVSK	FALSE	Q15393	1199	SEELDRTPPEV
SQRYSGAYGASVSDEELK	FALSE	Q9NX63	48	GSKSQRYSGAY
DVATVCRQLAEK	FALSE	Q9NZL9	232	VATVCRQLAEK
GRRSQTVSAIATTAMGSPK	FALSE	P24821	1697	GISKGRRSQTV
GRRSQTVSAIATTAMGSPK	FALSE	P24821	1698	ISKGRRSQTVS
LQRSEQAVAQLEEEK	FALSE	Q9H0B6	122	QQKLQRSEQAV
RVGFQYEGTYK	FALSE	P11413	498	DELMKRVGFQY
RIMLFTNEDNPHGNDSAK	FALSE	P12956	165	KMSHKRIMLFT
EEAASEPPAAAPDAAPPPPDRPIEK	FALSE	O15234	397	PPPPDRPIEKK
RIVEGILK	FALSE	Q15370	29	VFELKRIVEGI
TYSECEDGTYSPEISWHHRK	FALSE	P48651	433	ISWHHRKGTKG
IDRHMYHSLYLK	FALSE	P84098	117	SKKIDRHMYHS
EELMERLK	FALSE	P35241	350	EELMERLKQIE
LVNIRNDDIADGNPK	FALSE	Q15149	258	KLVNIRNDDIA
ERGDYVLAVK	FALSE	O75369	2578	YVVKERGDYVL
AATGEEVSAEDLGGADLHCRK	FALSE	Q9HCC0	268	ADLHCRKSGVS
ENERWNVISK	FALSE	O43776	54	QKENERWNVIS
EFDEDSEDRLVNEK	FALSE	Q9UHD8	485	EDSEDRLVNEK
IAGRAVLIAGQPGTGK	FALSE	Q9Y230	71	GKIAGRAVLIA
FEEDVEDGGDRWSK	FALSE	Q9Y6M7	148	EDGGDRWSKPY
RAFLIEEQK	FALSE	P49207	93	RDRIKRAFLIE
CVRVQLIK	FALSE	P62266	71	IRKCVRVQLIK
SISQQSGARIELQRNPPPNADPNMK	FALSE	Q96AE4	409	QQSGARIELQR
SISQQSGARIELQRNPPPNADPNMK	FALSE	Q96AE4	414	RIELQRNPPPN
QQDENNASRNQAIEELEK	FALSE	Q9P289	374	ENNASRNQAIE
ARHEVLLISAEQDK	FALSE	Q00341	209	GIEKARHEVLL
EQYEALQEETRVAQK	FALSE	Q9UPN3	3718	LQEETRVAQKE
YGRVGDVYIPRDRYTK	FALSE	Q01130	39	FEKYGRVGDVY
YGRVGDVYIPRDRYTK	FALSE	Q01130	47	DVYIPRDRYTK
YGRVGDVYIPRDRYTK	FALSE	Q01130	49	YIPRDRYTKES
RVTTTRLDAPSQIEVK	FALSE	P24821	797	GPGLKRVTTTR
RVTTTRLDAPSQIEVK	FALSE	P24821	802	RVTTTRLDAPS
VLPMSIARHNIAGTTHSGAEK	FALSE	Q05209	652	PMSIARHNIAG
AYVFERDQSVGDPK	FALSE	Q14108	121	AYVFERDQSVG
SVLMERLK	FALSE	Q15424	60	SVLMERLKKAI
RNQELLQSQLTEK	FALSE	O60763	744	IEELKRNQELL
RGGSSDDRQIVDTPPHVAAGLK	FALSE	Q96I25	59	VIDLKRGGSSD
RGGSSDDRQIVDTPPHVAAGLK	FALSE	Q96I25	66	GSSDDRQIVDT
IAAEIAQAEEQARK	FALSE	Q969G3	297	AEEQARKRQEE
TQIDHYVGIARDQTK	FALSE	O95197	1009	YVGIARDQTKS
RNYILDQTNVYGSAQRRK	FALSE	Q9BUJ2	500	AARKKRNYILD
RNYILDQTNVYGSAQRRK	FALSE	Q9BUJ2	515	YGSAQRRKMRP
RNYILDQTNVYGSAQRRK	FALSE	Q9BUJ2	516	GSAQRRKMRPF
SRCVSVQTDPTDEIPTK	FALSE	P18583	91	GSRKSRCVSVQ
QVHEIQSCMGRLETADK	FALSE	O14653	21	QSCMGRLETAD
DESANQEEPEARVPAQSESVRRPWEK	FALSE	P50552	298	EEPEARVPAQS
DESANQEEPEARVPAQSESVRRPWEK	FALSE	P50552	307	QSESVRRPWEK
DESANQEEPEARVPAQSESVRRPWEK	FALSE	P50552	308	SESVRRPWEKN
GLQRALLQQQPEDDSK	FALSE	Q9UHB9	404	AKGLQRALLQQ
NSRAVTIFIRGGNK	FALSE	P48643	381	QCKNSRAVTIF
NSRAVTIFIRGGNK	FALSE	P48643	388	VTIFIRGGNKM
RLLEFNQGK	FALSE	P41250	310	FLNFKRLLEFN
ECISGYAREHGQCADVDECSLAEK	FALSE	Q6UXH1	283	ISGYAREHGQC
QEIQHLFREPEK	FALSE	P04844	531	IQHLFREPEKR
LVNIRNDDITDGNPK	FALSE	Q03001	114	KLVNIRNDDIT
LPLVTPHTQCRLK	FALSE	P62191	59	PHTQCRLKLLK
QTLQSEQPLQVARCTK	FALSE	P35998	97	PLQVARCTKII
GPEIRTGLIK	FALSE	P14618	120	KGPEIRTGLIK
AESTPEIAEQRGERDSQTQAILTK	FALSE	Q13098	235	EIAEQRGERDS
AESTPEIAEQRGERDSQTQAILTK	FALSE	Q13098	238	EQRGERDSQTQ
IGRIEDVTPIPSDSTRRK	FALSE	P62263	128	GMKIGRIEDVT
IGRIEDVTPIPSDSTRRK	FALSE	P62263	141	PSDSTRRKGGR
IGRIEDVTPIPSDSTRRK	FALSE	P62263	142	SDSTRRKGGRR
YGAHNYHPLPVALERGK	FALSE	P04181	64	PVALERGKGIY
ENQEPLRSLEDENK	FALSE	P48681	701	NQEPLRSLEDE
RLAPEYEAAATRLK	FALSE	P30101	62	CGHCKRLAPEY
RLAPEYEAAATRLK	FALSE	P30101	73	EAAATRLKGIV
ILYARDVDQRSTTFEK	FALSE	Q13098	427	KILYARDVDQR
ILYARDVDQRSTTFEK	FALSE	Q13098	432	RDVDQRSTTFE
RSQIYGSRQIILEK	FALSE	P12956	318	PSDTKRSQIYG
RSQIYGSRQIILEK	FALSE	P12956	325	QIYGSRQIILE
SHTFPELAYRK	FALSE	Q9NSD9	305	PELAYRKEMVR
TGTITTFEHAHNMRVMK	FALSE	P13639	495	HAHNMRVMKFS
TAVSSELRTEVEENQK	FALSE	Q9NYU2	370	VSSELRTEVEE
LLNENSYVPREAGSQK	FALSE	P02786	155	NSYVPREAGSQ
DRETMGHRYVEVFK	FALSE	P31943	75	ALKKDRETMGH
DRETMGHRYVEVFK	FALSE	P31943	81	ETMGHRYVEVF
MTPSYEIRAVGNK	FALSE	Q08211	24	PSYEIRAVGNK
LLSAERAVTGYK	FALSE	Q15149	2909	LLSAERAVTGY
EIRDINRVYREELK	FALSE	P04083	150	TNKEIRDINRV
EIRDINRVYREELK	FALSE	P04083	154	IRDINRVYREE
EIRDINRVYREELK	FALSE	P04083	157	INRVYREELKR
IEAFRASLSK	FALSE	P07205	151	KIEAFRASLSK
SVEEEEQVWRAK	FALSE	Q9P2E9	1157	EEQVWRAKVGA
VRALEESNYELEGK	FALSE	P13645	165	YLDKVRALEES
NEAIQAAHDAVAQEGQCRVDDK	FALSE	P09936	153	QEGQCRVDDKV
PAGRGTITVSAQELK	FALSE	Q99829	124	GKPAGRGTITV
AEGPGLSRTGVELGK	FALSE	P21333	884	GPGLSRTGVEL
AGSGLRQYYLSK	FALSE	P62195	21	AGSGLRQYYLS
SNNIINETTTRNNALEK	FALSE	Q9NTJ3	445	NETTTRNNALE
FLMECRNSPVTK	FALSE	Q13541	63	FLMECRNSPVT
RVLIAAHGNSLRGIVK	FALSE	P18669	180	IKEGKRVLIAA
RVLIAAHGNSLRGIVK	FALSE	P18669	191	HGNSLRGIVKH
AGLRVSAPEVSVGHK	FALSE	Q09666	330	PKAGLRVSAPE
PEETTRSPDEEDYDYESYEK	FALSE	P46821	1880	PEETTRSPDEE
DLEEWNQRQSEQVEK	FALSE	P09497	142	EEWNQRQSEQV
ERLSVYQAMK	FALSE	Q15149	4083	DATKERLSVYQ
AENQPIRDVLK	FALSE	P42704	679	ENQPIRDVLKQ
NNVGRGINVALANGK	FALSE	Q92520	102	KNNVGRGINVA
FSRSALRDAYCSEVK	FALSE	P46821	1220	EDKFSRSALRD
FSRSALRDAYCSEVK	FALSE	P46821	1224	SRSALRDAYCS
AGNLGGGVVTIERSK	FALSE	P35268	65	VVTIERSKSKI
AILQATLREEK	FALSE	Q12904	43	LQATLREEKKL
FTVRDCNSFPGGASSCK	FALSE	P29317	103	LKFTVRDCNSF
AASHRALDDISESIK	FALSE	Q9Y3B8	195	KAASHRALDDI
RPGYGAYDAFK	FALSE	P05198	144	DDKYKRPGYGA
RGDACEGDSGGPFVMK	FALSE	P00734	560	PDEGKRGDACE
MNLGVGAYRDDNGK	FALSE	P00505	68	GVGAYRDDNGK
GGRGDVGSADIQDLEK	FALSE	Q9Y5M8	252	SAKGGRGDVGS
RQVLEGEEIAYK	FALSE	Q03252	505	NWRIKRQVLEG
LFVSRHSARFSPEVPGQK	FALSE	P46821	85	KLFVSRHSARF
LFVSRHSARFSPEVPGQK	FALSE	P46821	89	SRHSARFSPEV
PSNILVNSRGEIK	FALSE	P36507	205	ILVNSRGEIKL
TLNEWDSRHCNGVDWRQK	FALSE	O15371	402	NEWDSRHCNGV
TLNEWDSRHCNGVDWRQK	FALSE	O15371	410	NGVDWRQKLDS
HSLDASQGTATGPRGIFTK	FALSE	O00330	208	TATGPRGIFTK
TEGSDLCDRVSEMQK	FALSE	P04843	547	SDLCDRVSEMQ
LAAIGEATRLK	FALSE	Q15149	1984	IGEATRLKTEA
NQAAIQGRPPYAASAEEVAK	FALSE	Q9NZB2	1017	AAIQGRPPYAA
LRQENMELAERLK	FALSE	P40222	299	RNSKLRQENME
LRQENMELAERLK	FALSE	P40222	308	MELAERLKKLI
GQTLTLTQQQRDVYQQEK	FALSE	P98194	507	LTQQQRDVYQQ
QLERGEASVVDLK	FALSE	Q14123	53	VKQLERGEASV
EAIELREAVEQQK	FALSE	Q9P2E9	1007	EAIELREAVEQ
GESGQSWPRLTK	FALSE	Q15185	88	GQSWPRLTKER
YGVNPGPIVGTTRK	FALSE	P42167	139	IVGTTRKLYEK
YSRHYSPEDEPSPEAQPIAAYK	FALSE	Q6ZSR9	291	LSKYSRHYSPE
ERACYLSINPQK	FALSE	P61163	220	KAIKERACYLS
LALQLHPDRNPDDPQAQEK	FALSE	Q9UBS4	56	QLHPDRNPDDP
NPRVNLLVSK	FALSE	Q03001	7144	ETKNPRVNLLV
DVEVVRPLEK	FALSE	P48681	604	DVEVVRPLEKE
GGSFGGRSSGSPYGGGYGSGGGSGGYGSRRF	FALSE	P51991	354	GSFGGRSSGSP
GGSFGGRSSGSPYGGGYGSGGGSGGYGSRRF	FALSE	P51991	376	GGYGSRRF___
GGSFGGRSSGSPYGGGYGSGGGSGGYGSRRF	FALSE	P51991	377	GYGSRRF____
IGRFVVQNVSAQK	FALSE	Q92598	461	EAKIGRFVVQN
LVPVGYGIRK	FALSE	P29692	241	VGYGIRKLQIQ
ESQRSGNVAELALK	FALSE	P49321	661	AKESQRSGNVA
RNFILDQCNVYNSGQRRK	FALSE	Q1KMD3	531	ASRTKRNFILD
RNFILDQCNVYNSGQRRK	FALSE	Q1KMD3	546	YNSGQRRKLLL
RNFILDQCNVYNSGQRRK	FALSE	Q1KMD3	547	NSGQRRKLLLF
AEAESRAEAARIEGEGSVLQAK	FALSE	Q14764	729	AEAESRAEAAR
AEAESRAEAARIEGEGSVLQAK	FALSE	Q14764	734	RAEAARIEGEG
IDMSSNNGCMRDPTLYRCK	FALSE	P07814	352	NNGCMRDPTLY
IDMSSNNGCMRDPTLYRCK	FALSE	P07814	358	DPTLYRCKIQP
NFGEDMDDERLK	FALSE	Q9H361	206	DMDDERLKDLF
RMVVPAALK	FALSE	Q6NVV1	31	YDKKKRMVVPA
KPDQGRAVSTCAHLFWSGRNTDK	FALSE	Q96QK1	668	KPDQGRAVSTC
KPDQGRAVSTCAHLFWSGRNTDK	FALSE	Q96QK1	681	LFWSGRNTDKN
RATVLESEGTRESAINVAEGK	FALSE	Q9UJZ1	201	AERRKRATVLE
RATVLESEGTRESAINVAEGK	FALSE	Q9UJZ1	211	ESEGTRESAIN
WDDDCNTCQCLNGRIACSK	FALSE	P78504	889	QCLNGRIACSK
SESQCRVVVLMGSTSDLGHCEK	FALSE	P22234	267	SESQCRVVVLM
PIRITLSK	FALSE	P26599	405	HGKPIRITLSK
LYRLPETPK	FALSE	P30419	328	TMKLYRLPETP
NTNDANSCQIIIPQNQVNRK	FALSE	P31150	328	QNQVNRKSDIY
CPNPTCENMNFSWRNECNQCK	FALSE	P35637	441	MNFSWRNECNQ
AAREALLSSAVDHGSDEVK	FALSE	P78371	138	ATKAAREALLS
GINSSNVENQLQATQAARK	FALSE	P52292	101	ATQAARKLLSR
ERSGVSLAALK	FALSE	P16402	55	AASKERSGVSL
TTRLQSAGSAMPTSSSFK	FALSE	Q5SW79	1267	ALKTTRLQSAG
TVLNSEVLEQRK	FALSE	A0MZ66	197	EVLEQRKVLEK
DCPDSAEEYERATRYNYTSEEK	FALSE	Q7L576	437	AEEYERATRYN
DCPDSAEEYERATRYNYTSEEK	FALSE	Q7L576	440	YERATRYNYTS
TAMSTPHVAEPAENEQDEQDENGAEASADLRADAMAK	FALSE	P26038	495	ASADLRADAMA
QQYLQSIEEREK	FALSE	P21912	177	QSIEEREKLDG
ARVANPSGNLTETYVQDRGDGMYK	FALSE	P21333	1296	PHVKARVANPS
ARVANPSGNLTETYVQDRGDGMYK	FALSE	P21333	1312	TYVQDRGDGMY
TPVPSDIDISRSCK	FALSE	P11586	324	DIDISRSCKPK
MTDFDRFK	FALSE	P50914	109	MTDFDRFKVMK
YALPLVGHRK	FALSE	P13667	400	PLVGHRKVSND
SGSGTMNLGGSLTRQMEK	FALSE	P47756	195	GGSLTRQMEKD
QENESGYERRPLEMEQQQAYRPEMK	FALSE	Q9BUJ2	126	ESGYERRPLEM
QENESGYERRPLEMEQQQAYRPEMK	FALSE	Q9BUJ2	127	SGYERRPLEME
QENESGYERRPLEMEQQQAYRPEMK	FALSE	Q9BUJ2	138	QQQAYRPEMKT
DERYDHLDPTEMEK	FALSE	O95757	725	RNKDERYDHLD
YRGMGSLDAMDK	FALSE	P12268	412	RLKKYRGMGSL
RNFILDQTNVSAAAQRRK	FALSE	Q00839	575	AARKKRNFILD
RNFILDQTNVSAAAQRRK	FALSE	Q00839	590	SAAAQRRKMCL
RNFILDQTNVSAAAQRRK	FALSE	Q00839	591	AAAQRRKMCLF
EQAIGEYEDLRAENQK	FALSE	A0MZ66	28	EYEDLRAENQK
AQVARPGGDTIFGK	FALSE	P49773	12	KAQVARPGGDT
TAQRADLQNHLDTAQNALQDK	FALSE	Q15075	662	AKTAQRADLQN
LGHASDRIIALDGDTK	FALSE	P29401	334	GHASDRIIALD
SQPSETERLTDDY	FALSE	P26006	1046	PSETERLTDDY
DPRTFEGIDPK	FALSE	P50395	156	DEKDPRTFEGI
DRVNDVCTNGQDLIK	FALSE	Q13813	1925	TVHKDRVNDVC
FSRGYESFGVHRCADGGLYCK	FALSE	Q04446	71	IDKFSRGYESF
FSRGYESFGVHRCADGGLYCK	FALSE	Q04446	80	SFGVHRCADGG
HQLLEADISAHEDRLK	FALSE	Q13813	1713	SAHEDRLKDLN
TALIHDGLARGIREAAK	FALSE	P25398	33	HDGLARGIREA
TALIHDGLARGIREAAK	FALSE	P25398	36	LARGIREAAKA
TSLVLRYCENK	FALSE	Q9UL25	38	TSLVLRYCENK
ELEREESGAAESPALVTPDSEK	FALSE	Q96EK9	176	PKELEREESGA
LESRALAEIAK	FALSE	P23246	342	IKLESRALAEI
RTNAENEFVTIK	FALSE	P04264	277	DEINKRTNAEN
IDSEGGVSANHTSRATSTATSGFAGAIGQK	FALSE	P51659	315	ANHTSRATSTA
SAETRESTQLSPADLTEGKPTDPSK	FALSE	Q08J23	450	KSAETRESTQL
HYRAIYDTPCIQAESEK	FALSE	O00232	248	ICKHYRAIYDT
IRVLSQQAASVVK	FALSE	P30566	404	CHEKIRVLSQQ
QRQSRLEQEEQQRLAELSK	FALSE	Q3ZCQ8	314	AAFKQRQSRLE
QRQSRLEQEEQQRLAELSK	FALSE	Q3ZCQ8	317	KQRQSRLEQEE
QRQSRLEQEEQQRLAELSK	FALSE	Q3ZCQ8	325	QEEQQRLAELS
NSFREQLEEEEEAK	FALSE	P35579	1342	EKNSFREQLEE
RCHEFVTFSCPGADK	FALSE	P05771	77	FVVHKRCHEFV
TEELNREVATNSELVQSGK	FALSE	P02533	315	TEELNREVATN
REIFDRYGEEGLK	FALSE	P25685	61	SDPRKREIFDR
REIFDRYGEEGLK	FALSE	P25685	66	REIFDRYGEEG
IYQEEEMPESGAGSEFNRK	FALSE	P35269	73	GSEFNRKLREE
TVASRYDEYVNVK	FALSE	Q8WUM4	290	KTVASRYDEYV
HETRLVEVDSGRQIEYEYK	FALSE	P20700	226	RKHETRLVEVD
HETRLVEVDSGRQIEYEYK	FALSE	P20700	234	EVDSGRQIEYE
LRGQPFYAVEK	FALSE	Q93052	452	CNNKLRGQPFY
QFRTEMEDLMSSK	FALSE	P35579	1503	LNKQFRTEMED
NDGAVAGTRYFQCPPK	FALSE	Q9UDT6	268	AVAGTRYFQCP
EEELNAIRTENSSLTK	FALSE	Q86UP2	769	ELNAIRTENSS
ERFGIVTSSAGTGTTEDTEAK	FALSE	P82979	180	KKRKERFGIVT
RALDLNLK	FALSE	P14927	65	MFRIKRALDLN
CLLDRVPEEEK	FALSE	O14744	348	KCLLDRVPEEE
QLAEQEELERQMK	FALSE	Q9UH65	339	QEELERQMKEL
EEHLRQYFHQLEK	FALSE	P42704	605	KEEHLRQYFHQ
ANVTVLDTQIRK	FALSE	Q9NZM1	723	LDTQIRKLRSR
LIVRFGSSK	FALSE	P23381	106	DKLIVRFGSSK
YEELQVTVGRHGDSLK	FALSE	P35908	384	QVTVGRHGDSL
VRIQTQPGYANTLRDAAPK	FALSE	Q00325	189	EAAKVRIQTQP
VRIQTQPGYANTLRDAAPK	FALSE	Q00325	201	YANTLRDAAPK
LLYNRPGTVSSLK	FALSE	P35659	116	KLLYNRPGTVS
EARLVLDSVK	FALSE	O75347	98	EYKEARLVLDS
RLAETQEEISAEVAAK	FALSE	Q9Y383	107	EVAKKRLAETQ
QLEDGRTLSDYNIQK	FALSE	P62987	54	QLEDGRTLSDY
GMFRTVGQLYK	FALSE	P35580	651	KKGMFRTVGQL
FLRSIRPDNMSEYSK	FALSE	Q13547	77	YIKFLRSIRPD
FLRSIRPDNMSEYSK	FALSE	Q13547	80	FLRSIRPDNMS
ATSRGCITIIGGGDTATCCAK	FALSE	P00558	365	VKATSRGCITI
TVSPDRLELEAAQK	FALSE	Q14974	15	TVSPDRLELEA
DAHNALLDIQSSGRAK	FALSE	B5ME19	642	IQSSGRAKELL
RREAVCIVLSDDTCSDEK	FALSE	P55072	64	LKGKKRREAVC
RREAVCIVLSDDTCSDEK	FALSE	P55072	65	KGKKRREAVCI
AELANIERECLNNK	FALSE	Q9H2G2	991	LANIERECLNN
QEVQAWDGEVRQVSK	FALSE	P45974	174	WDGEVRQVSKH
ATDFVADRAGTFK	FALSE	P48735	188	DFVADRAGTFK
GPRLDFEGPDAK	FALSE	Q09666	4889	DLKGPRLDFEG
NSRPEANEALERGLLK	FALSE	Q9Y696	133	YIKNSRPEANE
NSRPEANEALERGLLK	FALSE	Q9Y696	142	NEALERGLLKT
ERLACMEEFQK	FALSE	Q14008	616	SNWKERLACME
FSAPRHGSLGFLPRK	FALSE	P39023	10	KFSAPRHGSLG
FSAPRHGSLGFLPRK	FALSE	P39023	19	LGFLPRKRSSR
CRVPSYDPLK	FALSE	P21589	480	LCTKCRVPSYD
LPSDVVTAVRGK	FALSE	P04181	372	VVTAVRGKGLL
GGNFGGRSSGPYGGGGQYFAK	FALSE	Q32P51	284	GNFGGRSSGPY
LRDLHPDLEGQLK	FALSE	Q9NYU2	291	LFGKLRDLHPD
GASGTREDPNLVPSISNK	FALSE	P10606	74	GASGTREDPNL
SLDQDPVVRAQEIK	FALSE	Q92598	781	QDPVVRAQEIK
AQLRELNITAAK	FALSE	P62081	41	LKAQLRELNIT
ISRLDAELVK	FALSE	Q9NZZ3	37	DKKISRLDAEL
LIEQYELREEHIDK	FALSE	P40222	319	EQYELREEHID
NGLSRDFNPTATVK	FALSE	P19367	53	KNGLSRDFNPT
MREANFTVSSMHGDMPQK	FALSE	P38919	298	LTEKMREANFT
RNQSFCPTVNLDK	FALSE	P46776	65	HYHLKRNQSFC
ERLEQDLQQMQAK	FALSE	P12270	1285	REEKERLEQDL
CSACNVWRVCEGPK	FALSE	O75534	737	ACNVWRVCEGP
AGRIPEQILGK	FALSE	Q02750	160	LKKAGRIPEQI
DENERASVSPMDEPVPDSESPIEK	FALSE	P46821	1374	KDENERASVSP
SSSSVTTSETQPCTPSSSDYSDLQRVK	FALSE	P50552	346	YSDLQRVKQEL
YEWDVAEARK	FALSE	P13639	647	DVAEARKIWCF
RQGRTLYGFGG	FALSE	P62805	93	VYALKRQGRTL
RQGRTLYGFGG	FALSE	P62805	96	LKRQGRTLYGF
GGTPAGSARGSPTRPNPPVRNLHQSGFSLSGTQVDEGVRSASK	FALSE	Q14195	520	PAGSARGSPTR
GGTPAGSARGSPTRPNPPVRNLHQSGFSLSGTQVDEGVRSASK	FALSE	Q14195	525	RGSPTRPNPPV
GGTPAGSARGSPTRPNPPVRNLHQSGFSLSGTQVDEGVRSASK	FALSE	Q14195	531	PNPPVRNLHQS
GGTPAGSARGSPTRPNPPVRNLHQSGFSLSGTQVDEGVRSASK	FALSE	Q14195	550	VDEGVRSASKR
RIARELAEDDSILK	FALSE	P56385	56	QDELKRIAREL
RIARELAEDDSILK	FALSE	P56385	59	LKRIARELAED
VGQEIEVRPGIVSK	FALSE	P41091	297	QEIEVRPGIVS
LRQELGICPAVK	FALSE	P27708	891	AVRKLRQELGI
EGDLIAAQARLK	FALSE	P02545	133	IAAQARLKDLE
HSPESSRGQCGENLAWASYDQTGK	FALSE	Q9H4G4	60	SPESSRGQCGE
ELRNVLLNNSEK	FALSE	Q08J23	568	VSKELRNVLLN
DRYGGQPLFSEK	FALSE	Q1KMD3	263	QVSKDRYGGQP
LDSQRGAVIATELK	FALSE	O15371	417	KLDSQRGAVIA
LERALLVTASQCQQPAENK	FALSE	Q01518	84	GLKLERALLVT
LAEQAERYDEMVESMK	FALSE	P62258	19	AEQAERYDEMV
PSSTTPRLSRLATNTSAPDLK	FALSE	P27816	919	SSTTPRLSRLA
PSSTTPRLSRLATNTSAPDLK	FALSE	P27816	922	TPRLSRLATNT
VELSQLRVAK	FALSE	P42766	32	ELSQLRVAKVT
VVLVLAGRYSGRK	FALSE	P61353	17	LVLAGRYSGRK
VVLVLAGRYSGRK	FALSE	P61353	21	GRYSGRKAVIV
ITCLCQVPQNAANRGLK	FALSE	P49588	912	QNAANRGLKAS
ASERWQPDTEEEYEDSSGNVVNK	FALSE	Q12874	470	QKASERWQPDT
LSHEGPGSELPAGALYRK	FALSE	Q14203	1150	AGALYRKTSQL
DRTQIAICPNNHEVHIYEK	FALSE	O15143	20	AWNKDRTQIAI
RLAYARIPAHQVLYSTSGENASGK	FALSE	Q9NZM1	785	IRGEKRLAYAR
RLAYARIPAHQVLYSTSGENASGK	FALSE	Q9NZM1	790	RLAYARIPAHQ
RASPNSDDTVLSPQELQK	FALSE	Q9UH62	108	RAVQKRASPNS
CPTFRREADGSETPEPFAAEAK	FALSE	Q7KZF4	232	KCPTFRREADG
CPTFRREADGSETPEPFAAEAK	FALSE	Q7KZF4	233	CPTFRREADGS
SDRIVTCGADRNAYVWSQK	FALSE	Q92747	66	APKSDRIVTCG
SDRIVTCGADRNAYVWSQK	FALSE	Q92747	74	TCGADRNAYVW
VGIPVTDENGNRLGESANAAK	FALSE	Q9H9B4	214	DENGNRLGESA
TTTLSGTAPAAGVVPSRVK	FALSE	P27816	888	GVVPSRVKATP
RQAHLCVLASNCDEPMYVK	FALSE	P25398	45	KALDKRQAHLC
QEMNRLFGATNPK	FALSE	Q9BXJ9	740	KQEMNRLFGAT
LSFEAVRNIHK	FALSE	Q13586	69	SFEAVRNIHKL
RTGFSTSPESPYTHWK	FALSE	Q99873	298	TRCHKRTGFST
SIETLRVHLAEK	FALSE	Q9UBT2	330	SIETLRVHLAE
CNEEHPAYLASDEITTVRK	FALSE	O60313	818	EITTVRKNLES
NLIEVMRK	FALSE	Q9Y512	81	LIEVMRKSHEA
HVLTGSADNSCRLWDCETGK	FALSE	Q13347	77	ADNSCRLWDCE
SEAGLAGAPARAVSAVK	FALSE	Q92572	160	AGAPARAVSAV
QTMQVDEHARPQTTLEQLQK	FALSE	P42765	224	VDEHARPQTTL
AKPRMDQYFNQMEK	FALSE	O43432	948	EKAKPRMDQYF
RTAAENDFVTLK	FALSE	P35908	275	DEINKRTAAEN
QQQFENLDQQLRK	FALSE	O60749	321	LDQQLRKLHVS
ESFAEMNRGSNEWK	FALSE	P13073	95	FAEMNRGSNEW
RITSPLMEPSSIEK	FALSE	P28066	53	LAVEKRITSPL
GSRVFCVEEEDSESSLQK	FALSE	Q14684	383	KEKGSRVFCVE
IEREHQISPGDFPSLRK	FALSE	Q9H4M9	344	YQKIEREHQIS
IEREHQISPGDFPSLRK	FALSE	Q9H4M9	357	DFPSLRKMQEL
CEPIVMTVPRK	FALSE	Q9BR76	354	VMTVPRKSDLF
EGRWVIYNDQK	FALSE	P45974	828	IKKEGRWVIYN
IVYGHLDDPASQEIERGK	FALSE	Q99798	84	SQEIERGKSYL
IAWALSRK	FALSE	Q04760	95	AWALSRKATLE
ELQEQMSRGDPFK	FALSE	Q7L1Q6	267	QEQMSRGDPFK
GHAVGDIPGVRFK	FALSE	P62266	119	DIPGVRFKVVK
VVARSGNIVAGIANESK	FALSE	P49915	169	FKVVARSGNIV
ISRRNVLSDSRPAMAPGSSHLGAPASTTTAADATPSGSLARAGEAGK	FALSE	Q9BR76	408	DLKISRRNVLS
ISRRNVLSDSRPAMAPGSSHLGAPASTTTAADATPSGSLARAGEAGK	FALSE	Q9BR76	409	LKISRRNVLSD
ISRRNVLSDSRPAMAPGSSHLGAPASTTTAADATPSGSLARAGEAGK	FALSE	Q9BR76	416	VLSDSRPAMAP
ISRRNVLSDSRPAMAPGSSHLGAPASTTTAADATPSGSLARAGEAGK	FALSE	Q9BR76	446	SGSLARAGEAG
YNEQHVPGSPFTARVTGDDSMRMSHLK	FALSE	P21333	1951	SPFTARVTGDD
YNEQHVPGSPFTARVTGDDSMRMSHLK	FALSE	P21333	1959	GDDSMRMSHLK
SRLMGLEALK	FALSE	P48643	27	QDRKSRLMGLE
DAVIQDLERK	FALSE	Q8WX93	910	IQDLERKLRFK
AALEEVERLK	FALSE	Q15149	2150	LEEVERLKAKV
PAQIRFSNISAAK	FALSE	P50991	34	KPAQIRFSNIS
TSNVAREAALGAGFSDK	FALSE	P55084	117	TSNVAREAALG
PREIMDAAEDYAK	FALSE	P14868	15	SQEKPREIMDA
THRGLSPAQADSQFLENAK	FALSE	O43491	383	LHKTHRGLSPA
PRAEDSGEYHCVYHFVSAPK	FALSE	Q9Y639	209	RINKPRAEDSG
RDEGGPSGGPAVGAPPPGDEASSVGAGQPAASSNLQPQPK	FALSE	O00178	602	GPLTKRDEGGP
AVQRLEEQLMK	FALSE	P11387	693	KKAVQRLEEQL
GGIRYSTDVSVDEVK	FALSE	P00367	151	CKGGIRYSTDV
VLNWVREQPEK	FALSE	Q14152	415	VLNWVREQPEK
SGYHQSASEHGLVVIAPDTSPRGCNIK	FALSE	P10768	86	PDTSPRGCNIK
ALRSDSYVELSQYRDQHFRGDNEEQEK	FALSE	P52298	10	LLKALRSDSYV
ALRSDSYVELSQYRDQHFRGDNEEQEK	FALSE	P52298	21	ELSQYRDQHFR
ALRSDSYVELSQYRDQHFRGDNEEQEK	FALSE	P52298	26	RDQHFRGDNEE
LRTAGPLESSETEEASQLK	FALSE	Q9P2E9	1333	ELEKLRTAGPL
EGLQNMEARLAERK	FALSE	P31948	118	QNMEARLAERK
EGLQNMEARLAERK	FALSE	P31948	122	ARLAERKFMNP
SRDEDNDEDEERLEEEEQNEEEEVDN	FALSE	Q9NRF9	123	EQDKSRDEDND
SRDEDNDEDEERLEEEEQNEEEEVDN	FALSE	Q9NRF9	133	DEDEERLEEEE
TSAALSTVGSAISRK	FALSE	O43399	153	GSAISRKLGDM
GSRIELGDVTPHNIK	FALSE	Q9GZZ1	5	_MKGSRIELGD
MFDRHSSLAGCQIINYRTDAK	FALSE	Q00610	144	VKMFDRHSSLA
MFDRHSSLAGCQIINYRTDAK	FALSE	Q00610	157	QIINYRTDAKQ
IRTIAQAVYGAK	FALSE	Q6UB35	870	IVDKIRTIAQA
EDDSSASTSQSTRAASIFGGAK	FALSE	P23588	356	TSQSTRAASIF
DQVANSAFVERLRK	FALSE	P07900	510	SAFVERLRKHG
DQVANSAFVERLRK	FALSE	P07900	512	FVERLRKHGLE
EGDVEEPTDDSLPTTGDAGGREPMEEK	FALSE	Q9UKN8	662	GDAGGREPMEE
QHPVPPPAQNQNQVRSPGAPGPLTLK	FALSE	Q15942	343	NQNQVRSPGAP
LGSLVENNERVFDHK	FALSE	B5ME19	873	VENNERVFDHK
KVEEDEAGGRFVAFSGEGQSLRK	FALSE	Q92890	289	DEAGGRFVAFS
KVEEDEAGGRFVAFSGEGQSLRK	FALSE	Q92890	301	EGQSLRKKGRK
LRIWDTTQK	FALSE	O75083	83	VSGKLRIWDTT
QSSSSRDDNMFQIGK	FALSE	P53999	59	QSSSSRDDNMF
IPRHELTEISNVDVETQSGK	FALSE	Q09666	186	KIKIPRHELTE
YVIYIERVQREK	FALSE	P61254	84	VIYIERVQREK
YVIYIERVQREK	FALSE	P61254	87	IERVQREKANG
GDAVRDVDIIDHHDNTYTVK	FALSE	P21333	921	KGDAVRDVDII
ATGTSSGANSEESTAAEFCRIDK	FALSE	Q13586	50	AAEFCRIDKPL
LGAPAAGGEEEWGQQQRQLGK	FALSE	O94992	146	WGQQQRQLGKK
SNLIRIEGDPQGVQQAK	FALSE	Q00341	482	KSNLIRIEGDP
RTIAQDYGVLK	FALSE	Q06830	110	VSDPKRTIAQD
RGAGMPGQHGQITQQELDTVVK	FALSE	P49257	373	EEISKRGAGMP
LGERKPCNSQPSELSSETSGIARPEEGRPVVSGTGNDITTPPNK	FALSE	P27816	651	EKLGERKPCNS
LGERKPCNSQPSELSSETSGIARPEEGRPVVSGTGNDITTPPNK	FALSE	P27816	670	TSGIARPEEGR
LGERKPCNSQPSELSSETSGIARPEEGRPVVSGTGNDITTPPNK	FALSE	P27816	675	RPEEGRPVVSG
YRPENTPEPVSTSVSHYGAEPTTVSPCPSSSAK	FALSE	P07947	17	PAIKYRPENTP
AERENADIIREQIRLK	FALSE	Q5T9A4	201	RAKAERENADI
AERENADIIREQIRLK	FALSE	Q5T9A4	208	NADIIREQIRL
AERENADIIREQIRLK	FALSE	Q5T9A4	212	IREQIRLKASE
REDEEESLNEVGYDDIGGCRK	FALSE	P55072	191	GEPIKREDEEE
REDEEESLNEVGYDDIGGCRK	FALSE	P55072	210	DIGGCRKQLAQ
SELVANNVTLPAGEQRK	FALSE	P42167	33	PAGEQRKDVYV
SYTDYRVGTALPGK	FALSE	Q04446	637	SYTDYRVGTAL
TGTSCALDCGAGIGRITK	FALSE	Q9BV86	74	GAGIGRITKRL
YQAEIPDRLVEGESDNRNQQK	FALSE	O94776	160	AEIPDRLVEGE
YQAEIPDRLVEGESDNRNQQK	FALSE	O94776	169	GESDNRNQQKM
IMRECQEESFWK	FALSE	Q56VL3	44	ISKIMRECQEE
LERLQSQLQENEEFQK	FALSE	Q9UPN3	4833	SAKLERLQSQL
QLIVANAGDSRCVVSEAGK	FALSE	O15355	350	NAGDSRCVVSE
EMGTPDVRIDTRLNK	FALSE	P62899	63	GTPDVRIDTRL
EMGTPDVRIDTRLNK	FALSE	P62899	67	VRIDTRLNKAV
YLECSALTQRGLK	FALSE	P60763	163	SALTQRGLKTV
EASRSSPVEFECINEK	FALSE	O75131	241	LKEASRSSPVE
DARQVTSNSLSGTQEDGLDDPRLEK	FALSE	P30533	131	GKKDARQVTSN
DARQVTSNSLSGTQEDGLDDPRLEK	FALSE	P30533	150	GLDDPRLEKLW
GEQIAREHGIRFFETSAK	FALSE	P61026	142	GEQIAREHGIR
GEQIAREHGIRFFETSAK	FALSE	P61026	147	REHGIRFFETS
TSTTSSMVASAEQPRGNVDEELSK	FALSE	P41236	33	SAEQPRGNVDE
DFMRQAGEVTYADAHK	FALSE	Q13247	131	LKDFMRQAGEV
KREIYDQFGEEGLK	FALSE	Q9UDY4	61	SDPKKREIYDQ
ALQDLENAASGDATVRQK	FALSE	Q9NQG5	198	GDATVRQKIAS
EWIECAHGIGYTRAEK	FALSE	O43920	51	GIGYTRAEKEC
GRARQYTSPEEIDAQLQAEK	FALSE	Q13442	13	GGHKGRARQYT
GRARQYTSPEEIDAQLQAEK	FALSE	Q13442	15	HKGRARQYTSP
GLMPDGTSRFTCK	FALSE	P11766	129	PDGTSRFTCKG
MMEIMTREVQTNDLK	FALSE	P61247	174	MEIMTREVQTN
MLTAQDMSYDEARNLHSK	FALSE	Q01082	1307	SYDEARNLHSK
MNDQDRTSIHEAMEQQSISISK	FALSE	P49736	597	MNDQDRTSIHE
NTGVILANDANAERLK	FALSE	P46087	421	DANAERLKSVV
GGGHVAQIYAIRQSISK	FALSE	P62249	85	QIYAIRQSISK
ADRDESSPYAAMLAAQDVAQRCK	FALSE	P62263	66	KVKADRDESSP
ADRDESSPYAAMLAAQDVAQRCK	FALSE	P62263	84	QDVAQRCKELG
LRLSNRPAFMPSEGK	FALSE	O43707	365	LQTKLRLSNRP
LRLSNRPAFMPSEGK	FALSE	O43707	369	LRLSNRPAFMP
VISSANRAVVGVVAGGGRIDK	FALSE	P62917	163	ISSANRAVVGV
VISSANRAVVGVVAGGGRIDK	FALSE	P62917	174	VAGGGRIDKPI
FENEEFFRK	FALSE	Q13951	19	NEEFFRKLSRE
TPAQFDADELRAAMK	FALSE	P04083	124	DADELRAAMKG
RSIFASPESVTGK	FALSE	O75940	196	KGQVKRSIFAS
RLIGRTWNDPSVQQDIK	FALSE	P11021	97	VFDAKRLIGRT
RLIGRTWNDPSVQQDIK	FALSE	P11021	101	KRLIGRTWNDP
RCEFVMEVTNK	FALSE	Q16851	275	PPNGKRCEFVM
PLLQVSRQEEEMMAK	FALSE	P35579	842	LLQVSRQEEEM
WNTRESYDDVSSFRAK	FALSE	Q99848	262	SKWNTRESYDD
WNTRESYDDVSSFRAK	FALSE	Q99848	272	DVSSFRAKTAH
VTRPQELDLTHQGQPITEEEQAAK	FALSE	Q70E73	229	IDKVTRPQELD
PLYVALAQRK	FALSE	Q9H361	370	VALAQRKEERQ
QVAQQEAQRAQFLVEK	FALSE	Q99623	209	QQEAQRAQFLV
EVMNADDPDLQRPDEEAIK	FALSE	Q13573	134	DPDLQRPDEEA
RTDLCDHALHISHDEL	FALSE	Q9Y2B0	167	KLCSKRTDLCD
EDLRSWTAADMAAQTTK	FALSE	P01892	155	LKEDLRSWTAA
EDGGFRHSEAFEALQQK	FALSE	Q07065	394	EDGGFRHSEAF
AARELLTLDEK	FALSE	P46781	58	IRKAARELLTL
VTTAAAAAATSQDPEQHLTELREPAPGTNQRQPSK	FALSE	Q9UBW8	243	HLTELREPAPG
VTTAAAAAATSQDPEQHLTELREPAPGTNQRQPSK	FALSE	Q9UBW8	252	PGTNQRQPSKK
EFLEDYDDDRDDPK	FALSE	P49756	507	DYDDDRDDPKY
NLRIMLK	FALSE	P36578	323	PLKNLRIMLKL
ESSETPDQFMTADETRNLQNVDMK	FALSE	P16070	731	TADETRNLQNV
KNPDDYTPVNIDGAHAQRVGDVQGQESESQLPTK	FALSE	Q96JH7	675	GAHAQRVGDVQ
HGLRALRETLPAEQDLTTK	FALSE	P25786	193	VKHGLRALRET
HGLRALRETLPAEQDLTTK	FALSE	P25786	196	GLRALRETLPA
IYELRVMETKPDK	FALSE	Q92890	170	KIYELRVMETK
LNRQQTDMAVNWAGGLHHAK	FALSE	Q92769	127	AVKLNRQQTDM
IQVRLVRELEK	FALSE	P62081	78	QKIQVRLVREL
IQVRLVRELEK	FALSE	P62081	81	QVRLVRELEKK
CRVFSAYIK	FALSE	Q92747	167	CDFKCRVFSAY
GIRHEVININLK	FALSE	P78417	48	KAKGIRHEVIN
MKPILLQGHERSITQIK	FALSE	Q13347	11	LQGHERSITQI
ANWEAQQRILEQQNSSRTLEK	FALSE	Q16181	416	WEAQQRILEQQ
ANWEAQQRILEQQNSSRTLEK	FALSE	Q16181	425	QQNSSRTLEKN
LCQDLPCFSREK	FALSE	O14929	302	LPCFSREKLMQ
QDRITRYQGVNLYVK	FALSE	P11940	287	QMKQDRITRYQ
QDRITRYQGVNLYVK	FALSE	P11940	290	QDRITRYQGVN
AVADAIRTSLGPK	FALSE	P50991	49	VADAIRTSLGP
SGQIRNLESARVSMVGQVK	FALSE	Q9Y570	222	KSGQIRNLESA
SGQIRNLESARVSMVGQVK	FALSE	Q9Y570	228	NLESARVSMVG
IVAERPGTNSTGPAPMAPPRAPGPLSK	FALSE	Q13263	412	KIVAERPGTNS
IVAERPGTNSTGPAPMAPPRAPGPLSK	FALSE	Q13263	427	PMAPPRAPGPL
FVSEDDRNSFTLK	FALSE	P34932	645	VSEDDRNSFTL
NIDDGTSDRPYSHALVAGIDRYPRK	FALSE	P61353	36	DGTSDRPYSHA
NIDDGTSDRPYSHALVAGIDRYPRK	FALSE	P61353	48	VAGIDRYPRKV
NIDDGTSDRPYSHALVAGIDRYPRK	FALSE	P61353	51	IDRYPRKVTAA
TFEGVDPQTTSMRDVYRK	FALSE	P31150	169	QTTSMRDVYRK
TFEGVDPQTTSMRDVYRK	FALSE	P31150	173	MRDVYRKFDLG
PNAAIRDCDRAIEINPDSAQPYK	FALSE	Q8IZP2	165	PNAAIRDCDRA
PNAAIRDCDRAIEINPDSAQPYK	FALSE	Q8IZP2	169	IRDCDRAIEIN
YPDLYPQEDEDEEEEREK	FALSE	Q8N4Q1	116	DEEEEREKKPA
TRSLNYCGHIYTPISCK	FALSE	Q93009	697	YDPKTRSLNYC
VEFNIRKPNEGADGQWK	FALSE	Q8NC51	309	VEFNIRKPNEG
LNIARNEQDAYAINSYTRSK	FALSE	P24752	208	KLNIARNEQDA
LNIARNEQDAYAINSYTRSK	FALSE	P24752	221	INSYTRSKAAW
LQRELEDATETADAMNREVSSLK	FALSE	P35579	1898	RRKLQRELEDA
LQRELEDATETADAMNREVSSLK	FALSE	P35579	1912	ADAMNREVSSL
CTVDVPEDLREACANENAHK	FALSE	P51114	138	VPEDLREACAN
YDPPLEDGAMPSARLRK	FALSE	P47756	92	AMPSARLRKLE
YDPPLEDGAMPSARLRK	FALSE	P47756	94	PSARLRKLEVE
RTLEGELHDLRGQVAK	FALSE	P02545	156	ALSEKRTLEGE
RTLEGELHDLRGQVAK	FALSE	P02545	166	ELHDLRGQVAK
LEPQIASASEYAHRGLDK	FALSE	O60664	98	SEYAHRGLDKL
EGLVMVEVRK	FALSE	Q7KZF4	866	VMVEVRKEKQF
SLGDDISSETSGDFRK	FALSE	P12429	153	TSGDFRKALLT
YEAFLQRYK	FALSE	O00159	674	EAFLQRYKSLC
YLVEFRAGK	FALSE	Q16186	27	YLVEFRAGKMS
CGEDDETIPSEYRLK	FALSE	P20810	340	IPSEYRLKPAT
FNPFVTSDRSK	FALSE	P61254	11	FVTSDRSKNRK
ARLAEQAERYDDMAAAMK	FALSE	P61981	12	LVQKARLAEQA
ARLAEQAERYDDMAAAMK	FALSE	P61981	19	AEQAERYDDMA
YMRALDEYYDK	FALSE	P38606	459	YSKYMRALDEY
ERFAGVDIRVRVK	FALSE	P62249	62	LLGKERFAGVD
ERFAGVDIRVRVK	FALSE	P62249	69	AGVDIRVRVKG
ERFAGVDIRVRVK	FALSE	P62249	71	VDIRVRVKGGG
RLLDQIVEK	FALSE	Q96AE4	162	VQSAKRLLDQI
VMSEFNNNFRQQMENYPK	FALSE	P08962	120	FNNNFRQQMEN
IHPTSVISGYRLACK	FALSE	P17987	122	VISGYRLACKE
PYMAPERINPELNQK	FALSE	P52564	224	YMAPERINPEL
SAQWRTVEGALK	FALSE	Q16891	275	KSAQWRTVEGA
VSRMEDTSFPSGGNAIGVNSASSK	FALSE	Q8N8S7	406	LRKVSRMEDTS
AARFSCDIEQLK	FALSE	Q9NUQ6	336	LGKAARFSCDI
CEFAVGYQRLK	FALSE	Q9P2J5	78	AVGYQRLKGKC
MAGRAVLLAGPPGTGK	FALSE	Q9Y265	64	KKMAGRAVLLA
LSLCGEESFGTGSDHIREK	FALSE	P36871	387	GSDHIREKDGL
CESNLQMRAAFVSEQQQK	FALSE	P26006	628	SNLQMRAAFVS
DCMRELDDTRASREEILAQAK	FALSE	P35579	1652	MKDCMRELDDT
DCMRELDDTRASREEILAQAK	FALSE	P35579	1658	ELDDTRASREE
DCMRELDDTRASREEILAQAK	FALSE	P35579	1661	DTRASREEILA
TVGVQGDCRSYSYVCGISSK	FALSE	P49915	524	VQGDCRSYSYV
GQLCELSCSTDYRMR	FALSE	Q99873	369	CSTDYRMR___
GQLCELSCSTDYRMR	FALSE	Q99873	371	TDYRMR_____
LRREFEVYGPIK	FALSE	P08621	120	TESKLRREFEV
LRREFEVYGPIK	FALSE	P08621	121	ESKLRREFEVY
TQVEASEESALNHLQNPGDAAEGRAAK	FALSE	Q9Y605	92	DAAEGRAAKRC
LILFPRKPSAPK	FALSE	P26373	129	LILFPRKPSAP
TGRVYNVTQHAVGIVVNK	FALSE	P46778	63	HGKTGRVYNVT
VDDQIYSEFRK	FALSE	Q9BVG4	76	IYSEFRKNFET
TRIIPRHLQLAIRNDEELNK	FALSE	Q16777	78	DNKKTRIIPRH
TRIIPRHLQLAIRNDEELNK	FALSE	Q16777	82	TRIIPRHLQLA
TRIIPRHLQLAIRNDEELNK	FALSE	Q16777	89	LQLAIRNDEEL
EGDVLTPEQARVLK	FALSE	Q9UKD2	188	TPEQARVLKLF
LVGYLDRNLEK	FALSE	P07602	421	VGYLDRNLEKN
ELAQRQEEEAAQQGPVVVSPASDYK	FALSE	O75391	144	KELAQRQEEEA
PLRITGDAFK	FALSE	Q96I24	213	ADKPLRITGDA
RGVFNVQMEPK	FALSE	P05198	266	KIEEKRGVFNV
PSRLYDAYELK	FALSE	P08758	89	LMKPSRLYDAY
AEGPGLSRTGVELGKPTHFTVNAK	FALSE	P21333	884	GPGLSRTGVEL
MLGQMTDQVADLRARGQGSSPVAMQK	FALSE	P18206	339	QVADLRARGQG
MLGQMTDQVADLRARGQGSSPVAMQK	FALSE	P18206	341	ADLRARGQGSS
TGPNLHGLFGRK	FALSE	P99999	39	HGLFGRKTGQA
GLDFSDRIGK	FALSE	Q13561	72	LDFSDRIGKTK
ADLDHQRQVTQEEGQQLARQLK	FALSE	P62070	135	DLDHQRQVTQE
ADLDHQRQVTQEEGQQLARQLK	FALSE	P62070	147	GQQLARQLKVT
ITEYLCEPLRK	FALSE	P63010	127	LCEPLRKCLKD
DNNQFASASLDRTIK	FALSE	P35606	165	SASLDRTIKVW
MIDERQQELTHQEHRVMLVNSMNTVK	FALSE	P18206	178	KMIDERQQELT
MIDERQQELTHQEHRVMLVNSMNTVK	FALSE	P18206	188	THQEHRVMLVN
ESGRFQDVGPQAPVGSVYQK	FALSE	Q9UJU6	148	HKESGRFQDVG
VHDLALRADYEIASK	FALSE	Q9Y383	68	HDLALRADYEI
YLHENLPIPQRNTN	FALSE	P54886	792	LPIPQRNTN__
NSHCVRFVPQEMGVHTVSVK	FALSE	O75369	2156	NSHCVRFVPQE
DSQPRGMAVTISVK	FALSE	Q14116	94	KDSQPRGMAVT
VLQDMGLPTGAEGRDSSK	FALSE	Q12906	474	TGAEGRDSSKG
VEGYSGTAGDSMAYHNGRSFSTFDK	FALSE	P24821	2120	AYHNGRSFSTF
RTNQRGAEILADTFK	FALSE	O94760	145	VGLSKRTNQRG
RTNQRGAEILADTFK	FALSE	O94760	149	KRTNQRGAEIL
SPDLAPTPAPQSTPRNTVSQSISGDPEIDKK	FALSE	Q9BY44	520	PQSTPRNTVSQ
RFCVDQPTVPQTASES	FALSE	Q9BQE9	187	APPLKRFCVDQ
QNPSTREAEEETTNDNGVLVLEPARK	FALSE	P43121	292	QNPSTREAEEE
QNPSTREAEEETTNDNGVLVLEPARK	FALSE	P43121	311	VLEPARKEHSG
IYRLRTQDDGEDENNTWNGNSTQQM	FALSE	Q92575	486	EGKIYRLRTQD
IYRLRTQDDGEDENNTWNGNSTQQM	FALSE	Q92575	488	KIYRLRTQDDG
ALLTLADGRRDESLK	FALSE	P12429	163	TLADGRRDESL
ALLTLADGRRDESLK	FALSE	P12429	164	LADGRRDESLK
LISGGHDNRVNCIQWHQDSGCLYSCSDDK	FALSE	Q15061	128	GGHDNRVNCIQ
AQYQQRWLAIDANARREVK	FALSE	Q14974	79	AQYQQRWLAID
AQYQQRWLAIDANARREVK	FALSE	Q14974	88	IDANARREVKN
AQYQQRWLAIDANARREVK	FALSE	Q14974	89	DANARREVKNY
DIISDTSGDFRK	FALSE	A6NMY6	168	TSGDFRKLMVA
RILDEIEEHNIK	FALSE	Q15019	198	ERLKKRILDEI
MRQGEEVFQSLSK	FALSE	Q92616	2623	NLLKMRQGEEV
MAPVPLDDSNRPASLTK	FALSE	Q9NYF8	561	LDDSNRPASLT
NPEITTNRFYGPQVNNISHTK	FALSE	O00401	173	EITTNRFYGPQ
TNISTASATVSAATSTESISTRK	FALSE	Q05209	643	ESISTRKVLPM
DGVCVRVYTPVGK	FALSE	P55786	267	DGVCVRVYTPV
LRTIVSIGDPK	FALSE	Q13177	237	IMEKLRTIVSI
ADDGRPFPQVIK	FALSE	P04075	92	KADDGRPFPQV
RNEFLGELQK	FALSE	Q14141	328	TYEAKRNEFLG
ARNYLLSLPHK	FALSE	P28482	261	INLKARNYLLS
LIRDEGLAVMDK	FALSE	Q12797	598	NWKLIRDEGLA
RQYLLLHSLK	FALSE	Q86VP6	905	TSQPKRQYLLL
SIQEIQELDKDDESLRK	FALSE	P52565	49	DDESLRKYKEA
VYENYPTYDLTERK	FALSE	P35659	362	YDLTERKDFIK
TAVNVPRQPTVTSVCSETSQELAEGQRRGSQGDSK	FALSE	Q96HC4	205	AVNVPRQPTVT
TAVNVPRQPTVTSVCSETSQELAEGQRRGSQGDSK	FALSE	Q96HC4	225	LAEGQRRGSQG
TAVNVPRQPTVTSVCSETSQELAEGQRRGSQGDSK	FALSE	Q96HC4	226	AEGQRRGSQGD
NRAEQWNVNYVETSAK	FALSE	P11233	145	EEAKNRAEQWN
NVLGHMQQGGAPSPFDRNFGTK	FALSE	Q01813	683	PSPFDRNFGTK
VAFRDCEGRYLAPSGPSGTLK	FALSE	Q16658	224	GKVAFRDCEGR
VAFRDCEGRYLAPSGPSGTLK	FALSE	Q16658	229	RDCEGRYLAPS
TRLIGPNCPGVINPGECK	FALSE	P53597	166	RQEKTRLIGPN
REVDDLGPEVGDIK	FALSE	O43143	371	CKRIKREVDDL
VVQLDVRDNMVK	FALSE	O95831	239	VQLDVRDNMVK
EESSGTPAHQMNLRGCEVTPDVNISGQK	FALSE	Q96AC1	424	HQMNLRGCEVT
AASGFNAMEDAQTLRK	FALSE	P09525	24	DAQTLRKAMKG
IEASRNELHNLLDK	FALSE	Q9NVJ2	108	KIEASRNELHN
YIQELWRK	FALSE	P61313	12	IQELWRKKQSD
VAGASRIIGVDINK	FALSE	P11766	218	VAGASRIIGVD
NMVPQQALVIRNGEK	FALSE	P05023	173	QALVIRNGEKM
EALRAGLNCSTENMPIK	FALSE	P05198	213	VKEALRAGLNC
EFTLEFSRDRK	FALSE	Q93084	489	TLEFSRDRKSM
EFTLEFSRDRK	FALSE	Q93084	491	EFSRDRKSMSV
DLYIRPNIAQK	FALSE	Q9Y5B9	668	KDLYIRPNIAQ
EEAMEILTARQK	FALSE	Q9NUQ6	289	EILTARQKKAE
ADLARLAIIRK	FALSE	Q13442	142	KADLARLAIIR
ADLARLAIIRK	FALSE	Q13442	147	RLAIIRKQREE
SLKPDSVRSQLETSLK	FALSE	O43488	120	KPDSVRSQLET
MDDPTVNWSNERYEECK	FALSE	P15170	233	NWSNERYEECK
LMENMRNDIASHPPVEGSYAPRRGEFCIAK	FALSE	Q7KZF4	715	LMENMRNDIAS
LMENMRNDIASHPPVEGSYAPRRGEFCIAK	FALSE	Q7KZF4	731	GSYAPRRGEFC
LMENMRNDIASHPPVEGSYAPRRGEFCIAK	FALSE	Q7KZF4	732	SYAPRRGEFCI
YGYTHLSAGELLRDERK	FALSE	P30085	39	AGELLRDERKN
YGYTHLSAGELLRDERK	FALSE	P30085	42	LLRDERKNPDS
WREEQMERLEALDANSRK	FALSE	P09496	114	SIRKWREEQME
WREEQMERLEALDANSRK	FALSE	P09496	120	EEQMERLEALD
WREEQMERLEALDANSRK	FALSE	P09496	129	LDANSRKQEAE
QQGRYPGVSNYQVEEDIGK	FALSE	Q13564	441	HKQQGRYPGVS
LYQPEYQEVSTEEQREEISGK	FALSE	Q9Y4L1	768	STEEQREEISG
RAYQCVVLLQGK	FALSE	P54136	289	EEFKKRAYQCV
DVLLQVDDERRNAEQYK	FALSE	P35579	1855	QVDDERRNAEQ
DVLLQVDDERRNAEQYK	FALSE	P35579	1856	VDDERRNAEQY
YDLSGRPLNIK	FALSE	Q9P2K5	169	YDLSGRPLNIK
SGTEREFRGLGDCLVK	FALSE	P12236	152	KSGTEREFRGL
SGTEREFRGLGDCLVK	FALSE	P12236	155	TEREFRGLGDC
YESLELCRPVLQQGRK	FALSE	Q00610	437	SLELCRPVLQQ
YESLELCRPVLQQGRK	FALSE	Q00610	444	VLQQGRKQLLE
AAVEALQSQALHATSQQPLRK	FALSE	Q92599	422	SQQPLRKDKDK
LQALTGNEGRVSVENIK	FALSE	Q6FI81	41	TGNEGRVSVEN
VFNRYLEVMRK	FALSE	Q15257	222	FKVFNRYLEVM
VFNRYLEVMRK	FALSE	Q15257	228	YLEVMRKLQKT
[truncated: 11,307 more rows]
