# Supplementary material for: Combinatory Treatment of Canavanine and Arginine Deprivation Efficiently Targets Human Glioblastoma Cells via Pleiotropic Mechanisms
Source: Cells. 2020 Sep 30;9(10):2217. doi: 10.3390/cells9102217 (PMC7600648; doi:10.3390/cells9102217)
Supplement: Supplementary file 1 [file cells-09-02217-s001.zip › Karatsaietal Supplementary Table S2b. GO analysis.xls]

## Sheet: Worksheet
ONTOLOGY	ID	Description	GeneRatio	BgRatio	pvalue	p.adjust	qvalue	geneID	Count
BP	GO:0051246	regulation of protein metabolic process	179/594	477/2148	5.82969e-08	3.82719e-05	3.05292e-05	O00487/O00560/O00622/O14974/O15234/O15372/O43242/O60506/O75190/O75396/O75807/O95816/P00441/P02511/P02545/P04406/P04637/P04792/P05067/P05121/P05198/P05412/P06733/P06748/P07339/P07355/P07602/P07814/P07900/P07996/P08238/P08670/P09601/P09936/P0DMV9/P0DP25/P10644/P10809/P11021/P12270/P12956/P13639/P13987/P14625/P15311/P16035/P16070/P19022/P19338/P20810/P21333/P23588/P24385/P26038/P26599/P27635/P27797/…	179
BP	GO:0071310	cellular response to organic substance	178/594	480/2148	1.85014e-07	5.39829e-05	4.30617e-05	O00232/O00487/O00560/O00622/O15145/O43242/O43681/O43707/O60506/O75348/O75369/O75807/O94916/O95817/P00441/P02545/P02786/P04083/P04114/P04406/P04637/P04792/P05067/P05121/P05141/P05198/P05388/P05412/P05556/P06748/P07237/P07355/P07602/P07814/P07900/P07996/P08238/P08670/P08758/P08962/P09382/P09601/P09651/P0DMV9/P10644/P11021/P11142/P12268/P12270/P13639/P14618/P14625/P15121/P15311/P15531/P16070/P17066/…	178
BP	GO:0031325	positive regulation of cellular metabolic process	176/594	497/2148	9.13587e-06	0.000461362	0.000368024	O00487/O00560/O00622/O14974/O15119/O43707/O60869/O75807/O94916/O95361/O95816/O95817/P00441/P00558/P02545/P02786/P04083/P04637/P04792/P05067/P05121/P05412/P06733/P06748/P07339/P07355/P07602/P07900/P07996/P08238/P08670/P08962/P09601/P09651/P0DMV9/P0DP25/P10644/P10809/P11021/P12814/P12956/P13639/P15311/P16035/P16070/P16403/P17844/P17980/P17987/P18085/P19022/P19338/P22626/P23246/P24385/P26038/P26599/…	176
BP	GO:0051173	positive regulation of nitrogen compound metabolic process	173/594	482/2148	4.16013e-06	0.000254058	0.00020266	O00487/O00560/O00622/O14974/O15119/O43707/O60869/O75396/O75807/O94916/O95361/O95816/P00441/P00558/P02545/P02786/P04637/P04792/P05067/P05121/P05412/P06733/P06748/P07339/P07355/P07602/P07900/P07996/P08238/P08670/P09601/P09651/P0DMV9/P0DP25/P10644/P10809/P11021/P12814/P12956/P13639/P15311/P16035/P16070/P16403/P17844/P17980/P17987/P18085/P19022/P19338/P22626/P23246/P24385/P26038/P26599/P30041/P32119/…	173
BP	GO:0051128	regulation of cellular component organization	169/594	492/2148	0.000119728	0.00338072	0.00269677	O00560/O15144/O15145/O43670/O43707/O75190/O75396/O75807/O95817/P00441/P02511/P02545/P04075/P04083/P04637/P05067/P05121/P05141/P05412/P06733/P06748/P07355/P07737/P07900/P07910/P07996/P08134/P08670/P08962/P09382/P09651/P0DMV9/P0DP25/P10644/P11021/P11142/P12270/P15311/P15531/P16070/P16403/P17980/P17987/P18085/P19022/P21333/P21796/P22626/P23246/P23528/P25685/P26038/P27348/P27797/P31150/P31946/P35222/…	169
BP	GO:0032268	regulation of cellular protein metabolic process	168/594	445/2148	1.12547e-07	4.248e-05	3.38859e-05	O00487/O00560/O00622/O14974/O15234/O15372/O60506/O75190/O75807/O95816/P00441/P02511/P02545/P04406/P04637/P04792/P05067/P05121/P05198/P05412/P06733/P06748/P07339/P07355/P07602/P07814/P07900/P07996/P08238/P08670/P09936/P0DMV9/P0DP25/P10644/P10809/P11021/P12270/P12956/P13639/P13987/P14625/P15311/P16035/P16070/P19022/P19338/P20810/P23588/P24385/P26038/P26599/P27635/P27797/P31689/P31946/P32119/P35222/…	168
BP	GO:0065009	regulation of molecular function	159/594	466/2148	0.000311644	0.00670802	0.00535093	O00487/O00622/O14974/O43242/O43707/O60869/O75190/O75807/O95433/O95816/O95817/P00441/P02511/P04083/P04406/P04637/P04792/P05067/P05121/P05198/P05412/P05556/P06748/P07339/P07355/P07602/P07737/P07900/P07951/P07996/P08134/P08238/P08758/P09601/P09936/P0DMV9/P0DP25/P10644/P10809/P11021/P12956/P14625/P15531/P16035/P16070/P17987/P18085/P20810/P21333/P22626/P24385/P25685/P31150/P31689/P31946/P32119/P35222/…	159
BP	GO:0010629	negative regulation of gene expression	152/594	406/2148	1.12591e-06	0.000109184	8.70947e-05	O00232/O00487/O15119/O15234/O43242/O60506/O75190/O95817/P02511/P04406/P04637/P04792/P05067/P05121/P05198/P05387/P05388/P05412/P06733/P06748/P07814/P07910/P07996/P08670/P0DMV9/P11142/P12270/P12956/P13987/P15311/P15531/P16403/P17844/P17980/P18124/P19338/P20618/P20810/P21333/P22626/P23246/P24385/P25685/P25787/P26373/P26599/P27348/P27635/P27797/P31946/P35222/P35268/P35998/P38919/P39023/P46777/P46778/…	152
BP	GO:0008219	cell death	144/594	373/2148	2.67578e-07	6.15633e-05	4.91085e-05	O00622/O15119/O43707/O75190/O75807/O95197/O95817/P00441/P02511/P02545/P04083/P04406/P04637/P04792/P05067/P05121/P05141/P05198/P05412/P05556/P06454/P06733/P06748/P07237/P07339/P07602/P07996/P08238/P08758/P09382/P09601/P0DMV9/P10809/P11021/P11387/P11717/P12814/P14618/P14625/P15121/P15531/P16070/P17844/P17987/P18085/P18583/P20810/P21333/P21796/P23246/P23528/P27348/P27635/P27797/P30101/P31689/P31946/…	144
BP	GO:0031324	negative regulation of cellular metabolic process	141/594	389/2148	2.61435e-05	0.0010562	0.000842518	O00560/O15119/O60506/O75190/O75396/O75807/O95816/O95817/P02511/P04406/P04637/P04792/P05067/P05121/P05198/P05412/P06733/P06748/P07355/P07814/P07910/P07996/P08238/P09601/P09651/P09936/P0DMV9/P0DP25/P10644/P11142/P12270/P12956/P13987/P15311/P16035/P16070/P16403/P17844/P19338/P20810/P21333/P21796/P22626/P23246/P24385/P25685/P26599/P27348/P27635/P27797/P31689/P31946/P31949/P35222/P38919/P43490/P46777/…	141
BP	GO:0007166	cell surface receptor signaling pathway	136/594	393/2148	0.000492772	0.00984677	0.00785468	O00232/O00487/O00560/O00622/O15144/O15145/O43242/O43707/O60716/O75348/O95817/P00441/P02545/P04083/P04637/P04792/P05067/P05121/P05388/P05412/P05556/P07237/P07355/P07737/P07900/P07996/P08238/P08670/P08962/P09601/P09651/P0DMV9/P0DP25/P11021/P11142/P11717/P13987/P14625/P15311/P16070/P17844/P17980/P17987/P18085/P19022/P20618/P21333/P22626/P23528/P24385/P25787/P26038/P26599/P27824/P30101/P32119/P35221/…	136
BP	GO:0050790	regulation of catalytic activity	135/594	386/2148	0.000301567	0.00654475	0.00522069	O00487/O00622/O14974/O43242/O75190/O75807/O95433/O95816/O95817/P00441/P02511/P04083/P04406/P04637/P04792/P05067/P05121/P05412/P05556/P06748/P07339/P07355/P07602/P07737/P07900/P07951/P07996/P08134/P08238/P08758/P09936/P0DMV9/P0DP25/P10644/P10809/P12956/P14625/P16035/P16070/P17987/P18085/P20810/P22626/P24385/P25685/P31150/P31689/P31946/P32119/P35222/P35250/P40123/P43487/P46060/P46777/P46940/P48507/…	135
BP	GO:0044403	symbiont process	134/594	345/2148	5.36493e-07	8.24435e-05	6.57644e-05	O00303/O60506/O60716/O75531/O95197/P02786/P04406/P04637/P05141/P05387/P05388/P05412/P05556/P06748/P07237/P07355/P08238/P08670/P09382/P09651/P0DMV9/P0DP25/P10809/P11142/P11387/P11717/P12270/P12956/P17844/P17980/P17987/P18124/P20618/P21796/P23284/P23528/P26038/P26373/P26599/P27635/P31946/P35222/P35268/P35659/P39023/P43487/P46777/P46778/P46781/P46940/P49720/P51149/P51572/P52926/P53618/P53990/P55072/…	134
BP	GO:0044419	interspecies interaction between organisms	134/594	346/2148	6.561e-07	8.60045e-05	6.8605e-05	O00303/O60506/O60716/O75531/O95197/P02786/P04406/P04637/P05141/P05387/P05388/P05412/P05556/P06748/P07237/P07355/P08238/P08670/P09382/P09651/P0DMV9/P0DP25/P10809/P11142/P11387/P11717/P12270/P12956/P17844/P17980/P17987/P18124/P20618/P21796/P23284/P23528/P26038/P26373/P26599/P27635/P31946/P35222/P35268/P35659/P39023/P43487/P46777/P46778/P46781/P46940/P49720/P51149/P51572/P52926/P53618/P53990/P55072/…	134
BP	GO:0009057	macromolecule catabolic process	134/594	382/2148	0.000273757	0.00618754	0.00493575	O00232/O00487/O00560/O15234/O43242/O60506/O75396/O95816/O95817/P04114/P04792/P05387/P05388/P06748/P07339/P07355/P07900/P07910/P08238/P08670/P09496/P09936/P0DMV9/P0DP25/P11021/P11142/P13473/P14625/P15311/P16035/P16070/P17844/P17980/P18124/P20618/P21333/P25787/P26038/P26373/P27635/P31946/P35222/P35268/P35998/P38919/P39023/P46777/P46778/P46781/P48556/P49720/P51114/P51149/P51572/P51965/P52272/P53801/…	134
BP	GO:0012501	programmed cell death	133/594	350/2148	2.62419e-06	0.000215348	0.000171781	O00622/O15119/O43707/O75190/O75807/O95197/O95817/P00441/P02511/P02545/P04083/P04406/P04637/P04792/P05067/P05121/P05141/P05198/P05412/P05556/P06454/P06733/P06748/P07237/P07339/P07996/P08238/P08758/P09382/P09601/P0DMV9/P10809/P11021/P11387/P11717/P12814/P14618/P14625/P15121/P15531/P16070/P17844/P17987/P18085/P18583/P20810/P21333/P21796/P23246/P23528/P27348/P27635/P27797/P30101/P31689/P31946/P32119/…	133
BP	GO:0050793	regulation of developmental process	133/594	365/2148	3.54787e-05	0.00131221	0.00104674	O00232/O00299/O00487/O00560/O00622/O15119/O15144/O43242/O43290/O43707/O95361/P00441/P00558/P02545/P02786/P04075/P04083/P04114/P04637/P04792/P05067/P05121/P05412/P05556/P07355/P07737/P07996/P08134/P08238/P08670/P09382/P09601/P0DMV9/P11021/P14618/P15311/P15531/P16035/P16070/P17844/P17980/P19022/P20618/P21333/P23284/P23528/P24385/P25787/P26038/P26599/P27797/P31150/P32119/P35221/P35222/P35579/P35998/…	133
BP	GO:0051172	negative regulation of nitrogen compound metabolic process	133/594	372/2148	0.000104622	0.00305263	0.00243505	O00560/O15119/O60506/O75190/O75807/O95816/O95817/P02511/P04406/P04637/P04792/P05067/P05121/P05198/P05412/P06733/P06748/P07355/P07814/P07910/P07996/P08238/P09651/P09936/P0DMV9/P0DP25/P10644/P11142/P12270/P12956/P13987/P15311/P16035/P16070/P16403/P17844/P19338/P20810/P21333/P22626/P23246/P24385/P25685/P26599/P27348/P27635/P27797/P31689/P31946/P31949/P35222/P38919/P46777/P49458/P50454/P51114/P52926/…	133
BP	GO:0006915	apoptotic process	130/594	333/2148	5.96507e-07	8.24435e-05	6.57644e-05	O00622/O15119/O43707/O75190/O75807/O95197/O95817/P00441/P02511/P02545/P04083/P04406/P04637/P04792/P05067/P05121/P05141/P05198/P05412/P05556/P06454/P06733/P06748/P07237/P07339/P07996/P08238/P08758/P09382/P09601/P0DMV9/P10809/P11021/P11717/P12814/P14625/P15121/P15531/P16070/P17844/P17987/P18085/P18583/P20810/P21333/P21796/P23246/P23528/P27348/P27635/P27797/P30101/P31689/P31946/P32119/P35221/P35222/…	130
BP	GO:0016071	mRNA metabolic process	130/594	357/2148	4.65129e-05	0.00162857	0.0012991	O00232/O00487/O15234/O43242/O43290/O60506/O75533/O75937/O95232/O95391/P04637/P04792/P05067/P05387/P05388/P06748/P07910/P08670/P09234/P09651/P0DMV9/P11142/P14678/P14866/P17844/P17980/P18124/P18583/P20618/P21333/P22626/P23246/P25787/P26373/P26599/P27635/P30041/P31946/P33240/P35268/P35998/P38919/P39023/P46777/P46778/P46781/P48556/P49720/P51114/P51991/P52272/P52597/P60228/P60866/P61247/P61254/P61289/…	130
BP	GO:0016032	viral process	129/594	331/2148	7.50579e-07	8.60045e-05	6.8605e-05	O00303/O60506/O75531/O95197/P02786/P04637/P05141/P05387/P05388/P05412/P05556/P06748/P07237/P07355/P08238/P08670/P09382/P09651/P0DMV9/P10809/P11142/P11387/P11717/P12270/P12956/P17844/P17980/P18124/P20618/P21796/P23284/P23528/P26038/P26373/P26599/P27635/P31946/P35222/P35268/P35659/P39023/P43487/P46777/P46778/P46781/P46940/P49720/P51149/P51572/P52926/P53618/P53990/P55072/P60842/P60866/P61247/P61254/…	129
BP	GO:0006955	immune response	129/594	354/2148	4.82472e-05	0.00166707	0.00132981	O00161/O00232/O00487/O00560/O15144/O15145/O43242/O60506/O75369/P00387/P02786/P04075/P04083/P04114/P04406/P04637/P05067/P05412/P05556/P06744/P07339/P07355/P07602/P07814/P07900/P07996/P08238/P08670/P08962/P09382/P09601/P0DMV9/P0DP25/P10809/P11142/P11717/P12268/P12956/P13473/P13639/P13987/P14209/P14618/P14625/P15311/P16035/P16070/P17066/P17980/P18206/P18669/P20618/P23246/P25787/P30041/P31949/P35998/…	129
BP	GO:0048584	positive regulation of response to stimulus	125/594	353/2148	0.00029399	0.00654253	0.00521891	O00232/O00487/O00560/O00622/O15144/O15145/O43242/O43707/O75807/O94916/O95361/P00441/P02786/P04083/P04114/P04637/P04792/P05067/P05121/P05412/P05556/P07602/P07900/P07996/P08134/P08238/P08962/P09382/P09601/P0DMV9/P0DP25/P10809/P12956/P13987/P14625/P15121/P15311/P16035/P16070/P17844/P17980/P19022/P20618/P21333/P23246/P25787/P26599/P27348/P27797/P29692/P30101/P31946/P32119/P35221/P35222/P35998/P46940/…	125
BP	GO:0044265	cellular macromolecule catabolic process	122/594	341/2148	0.000213231	0.00513711	0.00409782	O00232/O00487/O00560/O15234/O43242/O60506/O95816/P04792/P05387/P05388/P06748/P07355/P07900/P07910/P08238/P08670/P09496/P09936/P0DMV9/P11021/P11142/P13473/P14625/P15311/P17844/P17980/P18124/P20618/P25787/P26038/P26373/P27635/P31946/P35222/P35268/P35998/P38919/P39023/P46777/P46778/P46781/P48556/P49720/P51114/P51149/P51572/P51965/P52272/P53801/P55072/P60228/P60468/P60866/P61247/P61254/P61289/P61313/…	122
BP	GO:0046903	secretion	121/594	317/2148	6.59822e-06	0.000368658	0.000294075	O00161/O00232/O00487/O00560/O15119/O43242/O43707/O95361/P00387/P00441/P04075/P04083/P04406/P05067/P05121/P05141/P06744/P07339/P07355/P07602/P07900/P07996/P08238/P08758/P08962/P09601/P0DMV9/P0DP25/P11142/P11717/P12268/P12814/P12956/P13473/P13639/P13667/P13987/P14618/P15311/P15531/P16035/P16070/P17066/P17980/P18206/P18669/P20618/P21333/P24385/P25787/P27824/P30041/P31949/P35579/P35998/P37108/P37802/…	121
BP	GO:0043603	cellular amide metabolic process	121/594	333/2148	0.000103391	0.00305062	0.00243345	O00303/O00622/O15234/O15372/O60488/O60506/O75807/O75822/O95817/P00441/P04406/P04792/P05067/P05198/P05387/P05388/P06748/P07108/P07602/P07814/P07900/P07996/P08670/P11142/P12270/P13473/P13639/P18124/P18669/P19338/P20042/P22102/P23588/P24534/P26373/P26639/P26641/P27635/P27797/P29692/P35268/P38919/P39023/P41091/P41250/P46777/P46778/P46781/P48507/P49458/P49588/P49589/P51114/P53396/P54577/P55010/P56537/…	121
BP	GO:0009891	positive regulation of biosynthetic process	119/594	302/2148	1.16418e-06	0.000109184	8.70947e-05	O00622/O14974/O15119/O43707/O60869/O75807/O94916/O95361/P04083/P04637/P04792/P05067/P05121/P05412/P06733/P06748/P07900/P07996/P08238/P08670/P09601/P09651/P11021/P12814/P12956/P13639/P16403/P17980/P17987/P18085/P19338/P22626/P23246/P35222/P35250/P35610/P35998/P38919/P40227/P41091/P43490/P46777/P46781/P48643/P49368/P50990/P50991/P51114/P52926/P53999/P55072/P56537/P58546/P60228/P61254/P61586/P61978/…	119
BP	GO:0010941	regulation of cell death	118/594	289/2148	1.29413e-07	4.248e-05	3.38859e-05	O00622/O15119/O43707/O75190/O95817/P00441/P02511/P02545/P04083/P04406/P04637/P04792/P05121/P05141/P05198/P05412/P05556/P06454/P06733/P06748/P07237/P07339/P07602/P07996/P08238/P08758/P09382/P09601/P0DMV9/P10809/P11021/P11717/P12814/P14625/P15121/P15531/P16070/P17987/P18085/P18583/P20810/P21333/P23246/P23528/P27348/P27635/P27797/P30101/P31689/P31946/P32119/P35221/P35222/P38646/P45880/P48507/P48681/…	118
BP	GO:0032940	secretion by cell	117/594	302/2148	4.11788e-06	0.000254058	0.00020266	O00161/O00232/O00487/O00560/O15119/O43242/O43707/O95361/P00387/P00441/P04075/P04083/P04406/P05067/P05121/P05141/P06744/P07339/P07355/P07602/P07900/P07996/P08238/P08758/P08962/P09601/P0DMV9/P0DP25/P11142/P11717/P12268/P12814/P12956/P13473/P13639/P13667/P13987/P14618/P15311/P16035/P16070/P17066/P17980/P18206/P18669/P20618/P21333/P25787/P27824/P30041/P31949/P35579/P35998/P37108/P37802/P40222/P46940/…	117
BP	GO:0031328	positive regulation of cellular biosynthetic process	116/594	297/2148	2.82758e-06	0.000225007	0.000179486	O00622/O14974/O15119/O43707/O60869/O75807/O94916/O95361/P04083/P04637/P04792/P05067/P05121/P05412/P06733/P06748/P07900/P07996/P08238/P08670/P09601/P09651/P11021/P12814/P12956/P13639/P16403/P17980/P17987/P18085/P19338/P22626/P23246/P35222/P35250/P35610/P35998/P38919/P40227/P41091/P43490/P46777/P46781/P48643/P49368/P50990/P50991/P51114/P52926/P53999/P55072/P56537/P60228/P61254/P61586/P61978/P62633/…	116
BP	GO:0010557	positive regulation of macromolecule biosynthetic process	113/594	288/2148	3.01603e-06	0.000226289	0.000180509	O00622/O14974/O15119/O43707/O60869/O75807/O94916/O95361/P04637/P04792/P05067/P05121/P05412/P06748/P07900/P07996/P08238/P08670/P09601/P09651/P11021/P12814/P12956/P13639/P16403/P17980/P17987/P18085/P19338/P22626/P23246/P35222/P35250/P35610/P35998/P38919/P40227/P41091/P43490/P46777/P46781/P48643/P49368/P50990/P50991/P51114/P52926/P53999/P56537/P58546/P60228/P61254/P61586/P61978/P62633/P62701/P62826/…	113
BP	GO:0006518	peptide metabolic process	112/594	289/2148	6.87759e-06	0.000376261	0.00030014	O00303/O15234/O15372/O60506/O75807/O75822/O95817/P00441/P04406/P04792/P05067/P05198/P05387/P05388/P06748/P07814/P07900/P07996/P08670/P11142/P12270/P13473/P13639/P18124/P19338/P20042/P23588/P24534/P26373/P26639/P26641/P27635/P27797/P29692/P35268/P38919/P39023/P41091/P41250/P46777/P46778/P46781/P48507/P49458/P49588/P49589/P51114/P54577/P55010/P56537/P58546/P60228/P60842/P60866/P61247/P61254/P61313/…	112
BP	GO:0006366	transcription by RNA polymerase II	112/594	316/2148	0.000631293	0.0120129	0.00958256	O00232/O00487/O00622/O14974/O15119/O43242/O94916/O95817/P04637/P05067/P05121/P05412/P06733/P06748/P07737/P09601/P0DMV9/P10644/P10809/P11021/P12270/P12956/P14678/P15311/P16403/P17844/P17980/P18085/P19338/P20290/P20618/P21333/P22626/P23246/P24385/P25685/P25787/P27635/P27797/P33240/P35222/P35659/P35998/P43490/P48556/P49720/P52926/P53999/P61289/P61586/P61978/P62633/P78527/Q00839/Q03135/Q06323/Q13200/…	112
BP	GO:0001775	cell activation	111/594	263/2148	3.89064e-08	3.40561e-05	2.71662e-05	O00161/O00232/O00299/O00487/O00560/O43242/O43290/P00387/P00441/P02786/P04075/P04083/P04637/P04792/P05067/P05412/P05556/P06744/P07339/P07355/P07602/P07900/P07996/P08238/P08962/P09382/P09601/P0DMV9/P10644/P10809/P11142/P11717/P12268/P12956/P13473/P13639/P13987/P14618/P16035/P16070/P17066/P17980/P18206/P18669/P20618/P21291/P21333/P25787/P26038/P30041/P31949/P32119/P35222/P35268/P35579/P35998/P37108/…	111
BP	GO:0051247	positive regulation of protein metabolic process	110/594	274/2148	1.09863e-06	0.000109184	8.70947e-05	O00487/O00560/O00622/O14974/O75396/O75807/O95816/P00441/P02545/P04637/P04792/P05067/P05412/P06733/P06748/P07339/P07355/P07602/P07900/P07996/P08238/P08670/P09601/P0DMV9/P0DP25/P10644/P10809/P11021/P12956/P13639/P15311/P16035/P16070/P19022/P24385/P26038/P26599/P32119/P35222/P35579/P35610/P35998/P38919/P41091/P46777/P46781/P46940/P49662/P51114/P51149/P51572/P52926/P53801/P53990/P55072/P56537/P58546/…	110
BP	GO:0043604	amide biosynthetic process	110/594	278/2148	2.5968e-06	0.000215348	0.000171781	O00303/O00622/O15234/O15372/O60488/O60506/O75807/O75822/P04406/P04792/P05067/P05198/P05387/P05388/P06748/P07814/P07996/P08670/P12270/P13639/P18124/P19338/P20042/P22102/P23588/P24534/P26373/P26639/P26641/P27635/P27797/P29692/P35268/P38919/P39023/P41091/P41250/P46777/P46778/P46781/P48507/P49458/P49588/P49589/P51114/P53396/P54577/P55010/P56537/P58546/P60228/P60842/P60866/P61247/P61254/P61313/P61326/…	110
BP	GO:0010628	positive regulation of gene expression	110/594	302/2148	0.000206521	0.00506845	0.00404306	O00622/O14974/O15119/O60506/O60869/O75533/O75807/O94916/O95361/O95816/P02545/P04114/P04637/P05067/P05121/P05412/P06733/P06748/P07910/P07996/P08670/P0DMV9/P11021/P12956/P13639/P15311/P16403/P17844/P17980/P18085/P19338/P23246/P26038/P27797/P30041/P35222/P35579/P35659/P35998/P38919/P41091/P43490/P46777/P46781/P51114/P52926/P53999/P56537/P60228/P61254/P61586/P61978/P62633/P62701/P62826/P63241/P78527/…	110
BP	GO:0042981	regulation of apoptotic process	108/594	263/2148	3.58532e-07	6.90102e-05	5.50488e-05	O00622/O15119/O43707/O75190/O95817/P00441/P02511/P02545/P04083/P04406/P04637/P04792/P05121/P05141/P05198/P05412/P05556/P06454/P06733/P06748/P07237/P07339/P07996/P08238/P08758/P09382/P09601/P0DMV9/P10809/P11021/P11717/P12814/P14625/P15121/P15531/P16070/P17987/P18085/P18583/P20810/P21333/P23246/P23528/P27348/P27635/P27797/P30101/P31689/P31946/P32119/P35221/P35222/P38646/P45880/P48507/P48681/P49588/…	108
BP	GO:0043067	regulation of programmed cell death	108/594	267/2148	9.01294e-07	9.86166e-05	7.86656e-05	O00622/O15119/O43707/O75190/O95817/P00441/P02511/P02545/P04083/P04406/P04637/P04792/P05121/P05141/P05198/P05412/P05556/P06454/P06733/P06748/P07237/P07339/P07996/P08238/P08758/P09382/P09601/P0DMV9/P10809/P11021/P11717/P12814/P14625/P15121/P15531/P16070/P17987/P18085/P18583/P20810/P21333/P23246/P23528/P27348/P27635/P27797/P30101/P31689/P31946/P32119/P35221/P35222/P38646/P45880/P48507/P48681/P49588/…	108
BP	GO:0080134	regulation of response to stress	106/594	291/2148	0.000275683	0.00618754	0.00493575	O00232/O00487/O00560/O43242/O75190/O75807/O95816/O95817/P00441/P02511/P02545/P04083/P04114/P04637/P04792/P05067/P05121/P06733/P06748/P07237/P07355/P07602/P07900/P07996/P08238/P08758/P0DMV9/P10809/P11021/P11142/P12270/P12956/P13987/P14625/P15311/P16070/P17844/P17980/P20618/P23246/P25685/P25787/P31689/P32119/P35222/P35579/P35659/P35998/P43490/P48556/P49720/P51572/P52926/P53801/P61254/P61289/P61769/…	106
BP	GO:0051130	positive regulation of cellular component organization	105/594	283/2148	0.000126896	0.00348832	0.00278261	O00560/O15144/O15145/O43707/O75807/P00441/P02545/P04083/P04637/P05067/P05121/P05412/P07355/P07737/P07900/P08134/P08962/P09651/P0DMV9/P11021/P12270/P15531/P17980/P17987/P21333/P22626/P23246/P23528/P26038/P27348/P27797/P31150/P31946/P35222/P35998/P40227/P43487/P46821/P46940/P48509/P48643/P48681/P49368/P50990/P50991/P51674/P52565/P53990/P53999/P55072/P60903/P60981/P61586/P61769/P61978/P61981/P62258/…	105
BP	GO:0043043	peptide biosynthetic process	104/594	254/2148	7.41586e-07	8.60045e-05	6.8605e-05	O00303/O15234/O15372/O60506/O75807/O75822/P04406/P04792/P05067/P05198/P05387/P05388/P06748/P07814/P07996/P08670/P12270/P13639/P18124/P19338/P20042/P23588/P24534/P26373/P26639/P26641/P27635/P27797/P29692/P35268/P38919/P39023/P41091/P41250/P46777/P46778/P46781/P48507/P49458/P49588/P49589/P51114/P54577/P55010/P56537/P58546/P60228/P60842/P60866/P61247/P61254/P61313/P61326/P61586/P62241/P62280/P62424/…	104
BP	GO:0006412	translation	103/594	250/2148	5.88999e-07	8.24435e-05	6.57644e-05	O00303/O15234/O15372/O60506/O75807/O75822/P04406/P04792/P05067/P05198/P05387/P05388/P06748/P07814/P07996/P08670/P12270/P13639/P18124/P19338/P20042/P23588/P24534/P26373/P26639/P26641/P27635/P27797/P29692/P35268/P38919/P39023/P41091/P41250/P46777/P46778/P46781/P49458/P49588/P49589/P51114/P54577/P55010/P56537/P58546/P60228/P60842/P60866/P61247/P61254/P61313/P61326/P61586/P62241/P62280/P62424/P62633/…	103
BP	GO:0032270	positive regulation of cellular protein metabolic process	103/594	255/2148	1.86101e-06	0.000168518	0.000134425	O00487/O00560/O00622/O14974/O75807/O95816/P00441/P02545/P04637/P05067/P05412/P06733/P06748/P07339/P07355/P07602/P07900/P07996/P08238/P08670/P0DMV9/P0DP25/P10644/P10809/P11021/P12956/P13639/P15311/P16035/P16070/P19022/P24385/P26038/P26599/P32119/P35222/P35579/P35998/P38919/P41091/P46777/P46781/P46940/P49662/P51114/P51572/P52926/P53801/P53990/P55072/P56537/P60228/P61224/P61254/P61289/P61586/P61604/…	103
BP	GO:0009719	response to endogenous stimulus	102/594	282/2148	0.000498713	0.00984677	0.00785468	O00560/O00622/O15145/O75348/O95361/P00441/P02511/P04083/P04114/P04637/P05067/P05412/P05556/P07355/P07814/P07996/P08238/P08670/P08758/P09651/P0DMV9/P0DP25/P10644/P11021/P12270/P13639/P14618/P14625/P15121/P15311/P15531/P16035/P16070/P17844/P19338/P24385/P26038/P26599/P27797/P31689/P35221/P35222/P38919/P43490/P46060/P46821/P46940/P48507/P49321/P49662/P52272/P52597/P56537/P61026/P61106/P61224/P61586/…	102
BP	GO:2000026	regulation of multicellular organismal development	102/594	283/2148	0.000579554	0.0111088	0.00886141	O00232/O00487/O00560/O00622/O15119/O43242/O43290/O95361/P00441/P00558/P02786/P04083/P04637/P04792/P05067/P05121/P05412/P05556/P07355/P07737/P07996/P08670/P09382/P09601/P0DMV9/P11021/P14618/P15531/P16035/P17844/P17980/P19022/P20618/P21333/P23528/P24385/P25787/P27797/P31150/P32119/P35221/P35222/P35998/P38646/P46821/P46940/P48556/P49720/P52565/P52926/P53990/P56537/P58546/P61106/P61289/P61586/P61769/…	102
BP	GO:0045321	leukocyte activation	101/594	237/2148	1.02079e-07	4.248e-05	3.38859e-05	O00161/O00232/O00487/O00560/O43242/O43290/P00387/P00441/P02786/P04075/P04083/P04637/P05067/P05412/P05556/P06744/P07339/P07355/P07602/P07900/P07996/P08238/P08962/P09382/P09601/P0DMV9/P10644/P10809/P11142/P11717/P12268/P12956/P13473/P13639/P13987/P14618/P16035/P16070/P17066/P17980/P18206/P18669/P20618/P25787/P26038/P30041/P31949/P32119/P35222/P35268/P35579/P35998/P37108/P40222/P43490/P46940/P48509/…	101
BP	GO:0006887	exocytosis	98/594	243/2148	3.80862e-06	0.000252799	0.000201656	O00161/O00232/O00487/O00560/O43242/O43707/P00387/P00441/P04075/P04083/P05067/P05121/P06744/P07339/P07355/P07602/P07900/P07996/P08238/P08758/P08962/P09601/P0DMV9/P0DP25/P11142/P11717/P12268/P12814/P12956/P13473/P13639/P13987/P14618/P16035/P16070/P17066/P17980/P18206/P18669/P20618/P21333/P25787/P30041/P31949/P35579/P35998/P37108/P37802/P40222/P46940/P50990/P51148/P51149/P53396/P53618/P53990/P55072/…	98
BP	GO:0045595	regulation of cell differentiation	98/594	264/2148	0.000218081	0.00520619	0.00415293	O00232/O00299/O00487/O00560/O00622/O15119/O15144/O43242/O43290/O43707/O95361/P00441/P04083/P04114/P04637/P05067/P05121/P05412/P05556/P07355/P07996/P08238/P08670/P09382/P0DMV9/P11021/P15531/P16035/P17844/P17980/P19022/P20618/P21333/P23528/P24385/P25787/P26599/P27797/P31150/P32119/P35221/P35222/P35998/P38646/P46821/P46940/P48556/P49720/P52565/P53990/P56537/P60903/P61289/P61586/P61769/P61981/P62805/…	98
BP	GO:0034097	response to cytokine	97/594	233/2148	7.53276e-07	8.60045e-05	6.8605e-05	O00232/O00487/O43242/O43707/O60488/O60506/O75369/O94916/P00441/P02786/P04083/P04114/P04406/P04637/P05067/P05141/P05388/P05412/P05556/P07237/P07355/P07814/P07900/P07996/P08238/P08670/P09601/P0DMV9/P11021/P11142/P12268/P12270/P14625/P16035/P16070/P17980/P17987/P19338/P20618/P22626/P23528/P24385/P25787/P26038/P27824/P30101/P31948/P35998/P38646/P39023/P40222/P48507/P48556/P49662/P49720/P52597/P61224/…	97
BP	GO:0009967	positive regulation of signal transduction	96/594	257/2148	0.000195123	0.00487381	0.00388779	O00232/O00487/O00560/O00622/O43242/O43707/O94916/O95361/P00441/P04637/P05067/P05412/P05556/P07602/P07900/P07996/P08134/P08238/P08962/P09382/P09601/P0DMV9/P0DP25/P15121/P16035/P16070/P17844/P17980/P19022/P20618/P21333/P23246/P25787/P26599/P27348/P27797/P29692/P30101/P31946/P32119/P35221/P35222/P35998/P46940/P48556/P49662/P49720/P49773/P51572/P55072/P61224/P61254/P61289/P61586/P61981/P62258/P63000/…	96
BP	GO:0009628	response to abiotic stimulus	95/594	258/2148	0.000389493	0.00811752	0.00647527	O00232/O00469/O00487/O43242/O43707/O75190/O75348/O94916/O95391/O95816/O95817/P00441/P00558/P02511/P02545/P04083/P04637/P05067/P05198/P05412/P05556/P06733/P06748/P07237/P07900/P07996/P08238/P09601/P0DMV9/P0DP25/P10809/P11021/P11142/P12270/P12956/P14618/P14625/P15121/P17066/P17980/P20618/P24385/P25685/P25787/P29692/P31689/P35998/P38646/P43490/P46821/P48556/P49720/P52926/P55072/P58546/P61254/P61289/…	95
BP	GO:0010608	posttranscriptional regulation of gene expression	93/594	226/2148	2.4895e-06	0.000215348	0.000171781	O00232/O00487/O15234/O15372/O43242/O60506/O75807/P04406/P04637/P04792/P05067/P05198/P06748/P07814/P07910/P07996/P08670/P0DMV9/P11142/P12270/P13639/P17844/P17980/P19338/P20618/P22626/P23588/P25787/P27635/P27797/P31946/P35268/P35998/P38919/P41091/P46777/P46781/P48556/P49458/P49588/P49720/P51114/P52272/P55010/P56537/P58546/P60228/P61254/P61289/P61326/P61586/P62633/P62701/P62805/P62826/P63104/P63241/…	93
BP	GO:0045055	regulated exocytosis	92/594	214/2148	2.59898e-07	6.15633e-05	4.91085e-05	O00161/O00232/O00487/O00560/O43242/O43707/P00387/P00441/P04075/P05067/P05121/P06744/P07339/P07355/P07602/P07900/P07996/P08238/P08758/P08962/P09601/P0DMV9/P0DP25/P11142/P11717/P12268/P12814/P12956/P13473/P13639/P13987/P14618/P16035/P16070/P17066/P17980/P18206/P18669/P20618/P21333/P25787/P30041/P31949/P35579/P35998/P37108/P37802/P46940/P50990/P51148/P51149/P53396/P53618/P53990/P55072/P61026/P61106/…	92
BP	GO:0071345	cellular response to cytokine stimulus	91/594	214/2148	5.63277e-07	8.24435e-05	6.57644e-05	O00232/O00487/O43242/O43707/O60506/O75369/O94916/P00441/P02786/P04083/P04114/P04406/P04637/P05141/P05388/P05556/P07237/P07355/P07814/P07900/P07996/P08238/P08670/P09601/P0DMV9/P11021/P11142/P12268/P12270/P14625/P16070/P17980/P17987/P19338/P20618/P22626/P23528/P24385/P25787/P26038/P27824/P30101/P31948/P35998/P38646/P39023/P40222/P48507/P48556/P49662/P49720/P52597/P61224/P61289/P61586/P61769/P62937/…	91
BP	GO:0072594	establishment of protein localization to organelle	87/594	235/2148	0.000577583	0.0111088	0.00886141	O43681/O95817/P02545/P04637/P05387/P05388/P07900/P0DP25/P10809/P11021/P11142/P12270/P13473/P17987/P18124/P21333/P26373/P27348/P27635/P31689/P31946/P34932/P35268/P37108/P39023/P40227/P46777/P46778/P46781/P48643/P49368/P49458/P50990/P50991/P51149/P53801/P60468/P60866/P61026/P61247/P61254/P61313/P61981/P62241/P62258/P62280/P62424/P62701/P62753/P62826/P62917/P63104/P68036/P78371/Q02878/Q07020/Q13263/…	87
BP	GO:0010558	negative regulation of macromolecule biosynthetic process	84/594	223/2148	0.000377071	0.00792151	0.00631892	O15119/O60506/O75190/O95817/P02511/P04406/P04637/P05198/P05412/P06733/P07814/P07910/P09651/P0DMV9/P11142/P12270/P12956/P15311/P16403/P17844/P19338/P21333/P22626/P23246/P24385/P25685/P27348/P27635/P27797/P31946/P31949/P35222/P38919/P49458/P51114/P52926/P56537/P60228/P62633/P62805/P63244/P84243/Q00610/Q00839/Q01105/Q03135/Q13263/Q13501/Q14444/Q14919/Q15014/Q15233/Q16666/Q6P1J9/Q8N488/Q92786/Q969G3/…	84
BP	GO:0060548	negative regulation of cell death	83/594	185/2148	1.14512e-07	4.248e-05	3.38859e-05	O00622/O15119/O75190/O95817/P00441/P02511/P02545/P04083/P04637/P04792/P05121/P05141/P05412/P05556/P06454/P06733/P06748/P07602/P07996/P08238/P08758/P09601/P0DMV9/P10809/P11021/P14625/P15121/P16070/P18085/P18583/P20810/P21333/P23528/P27635/P31689/P32119/P35221/P35222/P38646/P45880/P48507/P48681/P49588/P52565/P52926/P53801/P61247/P61289/P61586/P61978/P62258/P62753/P63010/P63104/P63244/P78527/Q01105/…	83
BP	GO:0051336	regulation of hydrolase activity	83/594	221/2148	0.000459465	0.00928119	0.00740352	O00487/O00622/O14974/O75190/O75807/O95433/P00441/P02511/P04083/P04406/P04637/P05067/P05121/P05412/P05556/P06748/P07339/P07602/P07737/P07951/P07996/P08134/P08238/P0DMV9/P0DP25/P10809/P14625/P16035/P16070/P18085/P20810/P25685/P31150/P31689/P43487/P46060/P46940/P49662/P50454/P51572/P52565/P55010/P55072/P60903/P61289/P61586/P61604/P62258/P63151/P63244/Q00839/Q01105/Q03135/Q04837/Q06323/Q13492/Q14108/…	83
BP	GO:0002263	cell activation involved in immune response	81/594	192/2148	3.85071e-06	0.000252799	0.000201656	O00161/O00232/O00487/O00560/O43242/P00387/P02786/P04075/P04083/P04637/P05067/P06744/P07339/P07355/P07602/P07900/P08238/P08962/P09382/P09601/P0DMV9/P10809/P11142/P11717/P12268/P12956/P13473/P13639/P13987/P14618/P16035/P16070/P17066/P17980/P18206/P18669/P20618/P25787/P30041/P31949/P35998/P37108/P46940/P50990/P51148/P51149/P53396/P53618/P53990/P55072/P61026/P61106/P61224/P61586/P61769/P62753/P62937/…	81
BP	GO:0002274	myeloid leukocyte activation	80/594	181/2148	4.42002e-07	7.73799e-05	6.17252e-05	O00161/O00232/O00487/O00560/O43242/P00387/P04075/P05067/P05412/P06744/P07339/P07355/P07602/P07900/P07996/P08238/P08962/P09601/P0DMV9/P10809/P11142/P11717/P12268/P12956/P13473/P13639/P13987/P14618/P16035/P16070/P17066/P17980/P18206/P18669/P20618/P25787/P30041/P31949/P35998/P37108/P43490/P46940/P50990/P51148/P51149/P53396/P53618/P53990/P55072/P61026/P61106/P61224/P61586/P61769/P62937/P63000/P68104/…	80
BP	GO:0002366	leukocyte activation involved in immune response	80/594	190/2148	4.89214e-06	0.000279277	0.000222777	O00161/O00232/O00487/O00560/O43242/P00387/P02786/P04075/P04083/P04637/P06744/P07339/P07355/P07602/P07900/P08238/P08962/P09382/P09601/P0DMV9/P10809/P11142/P11717/P12268/P12956/P13473/P13639/P13987/P14618/P16035/P16070/P17066/P17980/P18206/P18669/P20618/P25787/P30041/P31949/P35998/P37108/P46940/P50990/P51148/P51149/P53396/P53618/P53990/P55072/P61026/P61106/P61224/P61586/P61769/P62753/P62937/P63000/…	80
BP	GO:0002443	leukocyte mediated immunity	78/594	196/2148	7.58621e-05	0.00245943	0.00196187	O00161/O00232/O00487/O00560/O43242/P00387/P02786/P04075/P06744/P07339/P07355/P07602/P07900/P08238/P08962/P09601/P0DMV9/P10809/P11142/P11717/P12268/P12956/P13473/P13639/P13987/P14618/P16035/P16070/P17066/P17980/P18206/P18669/P20618/P25787/P30041/P31949/P35998/P37108/P46940/P50990/P51148/P51149/P53396/P53618/P53990/P55072/P61026/P61106/P61224/P61586/P61769/P62937/P63000/P68104/P78371/Q01518/Q06830/…	78
BP	GO:0051248	negative regulation of protein metabolic process	78/594	202/2148	0.000249608	0.00585242	0.00466842	O00560/O60506/O75190/O75807/O95816/P02511/P04406/P04637/P04792/P05067/P05121/P05198/P05412/P06748/P07355/P07814/P07996/P08238/P09936/P0DMV9/P0DP25/P10644/P12270/P13987/P15311/P16035/P16070/P19338/P20810/P21333/P27797/P31689/P31946/P35222/P38919/P46777/P49458/P50454/P51114/P56537/P60228/P61981/P62258/P63244/P78527/Q01105/Q03135/Q13217/Q13492/Q14152/Q14444/Q16666/Q8N488/Q96JB5/Q96QK1/Q99497/Q9BZQ8/…	78
BP	GO:0006402	mRNA catabolic process	76/594	183/2148	1.60405e-05	0.00066861	0.000533345	O00232/O00487/O15234/O43242/O60506/P04792/P05387/P05388/P06748/P07910/P08670/P0DMV9/P11142/P17844/P17980/P18124/P20618/P25787/P26373/P27635/P31946/P35268/P35998/P38919/P39023/P46777/P46778/P46781/P48556/P49720/P51114/P52272/P60228/P60866/P61247/P61254/P61289/P61313/P61326/P62241/P62280/P62424/P62701/P62753/P62917/P63104/P63151/Q00839/Q01105/Q02878/Q06323/Q07020/Q13200/Q15717/Q8NC51/O14818/O14980/…	76
BP	GO:0006401	RNA catabolic process	76/594	192/2148	0.00011722	0.00334586	0.00266896	O00232/O00487/O15234/O43242/O60506/P04792/P05387/P05388/P06748/P07910/P08670/P0DMV9/P11142/P17844/P17980/P18124/P20618/P25787/P26373/P27635/P31946/P35268/P35998/P38919/P39023/P46777/P46778/P46781/P48556/P49720/P51114/P52272/P60228/P60866/P61247/P61254/P61289/P61313/P61326/P62241/P62280/P62424/P62701/P62753/P62917/P63104/P63151/Q00839/Q01105/Q02878/Q06323/Q07020/Q13200/Q15717/Q8NC51/O14818/O14980/…	76
BP	GO:0032269	negative regulation of cellular protein metabolic process	76/594	192/2148	0.00011722	0.00334586	0.00266896	O00560/O60506/O75190/O75807/O95816/P02511/P04406/P04637/P04792/P05067/P05121/P05198/P05412/P06748/P07355/P07814/P07996/P08238/P09936/P0DMV9/P0DP25/P10644/P12270/P13987/P15311/P16035/P16070/P19338/P20810/P27797/P31689/P31946/P35222/P38919/P46777/P49458/P50454/P51114/P56537/P60228/P61981/P62258/P63244/P78527/Q01105/Q03135/Q13217/Q13492/Q14152/Q14444/Q16666/Q8N488/Q96JB5/Q96QK1/Q99497/Q9BZQ8/Q9UHD1/…	76
BP	GO:0002275	myeloid cell activation involved in immune response	74/594	172/2148	4.467e-06	0.000260674	0.000207937	O00161/O00232/O00487/O00560/O43242/P00387/P04075/P06744/P07339/P07355/P07602/P07900/P08238/P08962/P09601/P0DMV9/P11142/P11717/P12268/P12956/P13473/P13639/P13987/P14618/P16035/P16070/P17066/P17980/P18206/P18669/P20618/P25787/P30041/P31949/P35998/P37108/P46940/P50990/P51148/P51149/P53396/P53618/P53990/P55072/P61026/P61106/P61224/P61586/P61769/P62937/P63000/P68104/P78371/Q01518/Q07065/Q12905/Q13200/…	74
BP	GO:0043299	leukocyte degranulation	74/594	172/2148	4.467e-06	0.000260674	0.000207937	O00161/O00232/O00487/O00560/O43242/P00387/P04075/P06744/P07339/P07355/P07602/P07900/P08238/P08962/P09601/P0DMV9/P11142/P11717/P12268/P12956/P13473/P13639/P13987/P14618/P16035/P16070/P17066/P17980/P18206/P18669/P20618/P25787/P30041/P31949/P35998/P37108/P46940/P50990/P51148/P51149/P53396/P53618/P53990/P55072/P61026/P61106/P61224/P61586/P61769/P62937/P63000/P68104/P78371/Q01518/Q07065/Q12905/Q13200/…	74
BP	GO:0002444	myeloid leukocyte mediated immunity	74/594	177/2148	1.58352e-05	0.00066861	0.000533345	O00161/O00232/O00487/O00560/O43242/P00387/P04075/P06744/P07339/P07355/P07602/P07900/P08238/P08962/P09601/P0DMV9/P11142/P11717/P12268/P12956/P13473/P13639/P13987/P14618/P16035/P16070/P17066/P17980/P18206/P18669/P20618/P25787/P30041/P31949/P35998/P37108/P46940/P50990/P51148/P51149/P53396/P53618/P53990/P55072/P61026/P61106/P61224/P61586/P61769/P62937/P63000/P68104/P78371/Q01518/Q07065/Q12905/Q13200/…	74
BP	GO:0043066	negative regulation of apoptotic process	72/594	161/2148	1.04211e-06	0.000109184	8.70947e-05	O00622/O15119/O75190/O95817/P00441/P02511/P02545/P04083/P04637/P04792/P05121/P05141/P05412/P05556/P06454/P06733/P06748/P07996/P08238/P08758/P09601/P0DMV9/P10809/P11021/P14625/P15121/P16070/P18085/P18583/P20810/P21333/P23528/P27635/P31689/P32119/P35221/P35222/P38646/P45880/P48507/P48681/P49588/P52565/P52926/P53801/P61247/P61289/P61586/P61978/P62258/P62753/P63104/P78527/Q01105/Q03135/Q13217/Q13501/…	72
BP	GO:0043069	negative regulation of programmed cell death	72/594	165/2148	3.24894e-06	0.000230587	0.000183937	O00622/O15119/O75190/O95817/P00441/P02511/P02545/P04083/P04637/P04792/P05121/P05141/P05412/P05556/P06454/P06733/P06748/P07996/P08238/P08758/P09601/P0DMV9/P10809/P11021/P14625/P15121/P16070/P18085/P18583/P20810/P21333/P23528/P27635/P31689/P32119/P35221/P35222/P38646/P45880/P48507/P48681/P49588/P52565/P52926/P53801/P61247/P61289/P61586/P61978/P62258/P62753/P63104/P78527/Q01105/Q03135/Q13217/Q13501/…	72
BP	GO:0002283	neutrophil activation involved in immune response	72/594	168/2148	7.24979e-06	0.000380759	0.000303728	O00161/O00232/O00487/O00560/O43242/P00387/P04075/P06744/P07339/P07355/P07602/P07900/P08238/P08962/P0DMV9/P11142/P11717/P12268/P12956/P13473/P13639/P13987/P14618/P16035/P16070/P17066/P17980/P18206/P18669/P20618/P25787/P30041/P31949/P35998/P37108/P46940/P50990/P51148/P51149/P53396/P53618/P53990/P55072/P61026/P61106/P61224/P61586/P61769/P62937/P63000/P68104/P78371/Q01518/Q07065/Q12905/Q13200/Q13217/…	72
BP	GO:0043312	neutrophil degranulation	72/594	168/2148	7.24979e-06	0.000380759	0.000303728	O00161/O00232/O00487/O00560/O43242/P00387/P04075/P06744/P07339/P07355/P07602/P07900/P08238/P08962/P0DMV9/P11142/P11717/P12268/P12956/P13473/P13639/P13987/P14618/P16035/P16070/P17066/P17980/P18206/P18669/P20618/P25787/P30041/P31949/P35998/P37108/P46940/P50990/P51148/P51149/P53396/P53618/P53990/P55072/P61026/P61106/P61224/P61586/P61769/P62937/P63000/P68104/P78371/Q01518/Q07065/Q12905/Q13200/Q13217/…	72
BP	GO:0042119	neutrophil activation	72/594	169/2148	9.38749e-06	0.000465124	0.000371025	O00161/O00232/O00487/O00560/O43242/P00387/P04075/P06744/P07339/P07355/P07602/P07900/P08238/P08962/P0DMV9/P11142/P11717/P12268/P12956/P13473/P13639/P13987/P14618/P16035/P16070/P17066/P17980/P18206/P18669/P20618/P25787/P30041/P31949/P35998/P37108/P46940/P50990/P51148/P51149/P53396/P53618/P53990/P55072/P61026/P61106/P61224/P61586/P61769/P62937/P63000/P68104/P78371/Q01518/Q07065/Q12905/Q13200/Q13217/…	72
BP	GO:0002446	neutrophil mediated immunity	72/594	170/2148	1.21016e-05	0.000538622	0.000429654	O00161/O00232/O00487/O00560/O43242/P00387/P04075/P06744/P07339/P07355/P07602/P07900/P08238/P08962/P0DMV9/P11142/P11717/P12268/P12956/P13473/P13639/P13987/P14618/P16035/P16070/P17066/P17980/P18206/P18669/P20618/P25787/P30041/P31949/P35998/P37108/P46940/P50990/P51148/P51149/P53396/P53618/P53990/P55072/P61026/P61106/P61224/P61586/P61769/P62937/P63000/P68104/P78371/Q01518/Q07065/Q12905/Q13200/Q13217/…	72
BP	GO:0036230	granulocyte activation	72/594	170/2148	1.21016e-05	0.000538622	0.000429654	O00161/O00232/O00487/O00560/O43242/P00387/P04075/P06744/P07339/P07355/P07602/P07900/P08238/P08962/P0DMV9/P11142/P11717/P12268/P12956/P13473/P13639/P13987/P14618/P16035/P16070/P17066/P17980/P18206/P18669/P20618/P25787/P30041/P31949/P35998/P37108/P46940/P50990/P51148/P51149/P53396/P53618/P53990/P55072/P61026/P61106/P61224/P61586/P61769/P62937/P63000/P68104/P78371/Q01518/Q07065/Q12905/Q13200/Q13217/…	72
BP	GO:0044092	negative regulation of molecular function	71/594	177/2148	0.000122763	0.00342954	0.00273571	O14974/O75190/O75807/O95816/P02511/P04083/P04406/P04637/P04792/P05067/P05121/P05198/P05412/P06748/P07355/P07996/P08758/P09601/P09936/P0DP25/P10644/P11021/P16035/P16070/P20810/P21333/P31689/P32119/P38919/P46777/P46940/P48681/P50454/P52926/P61769/P61981/P62258/P63244/P78417/Q00839/Q01105/Q03135/Q13217/Q13492/Q15417/Q16666/Q86VP1/Q92786/Q96CS3/Q96JB5/Q99497/Q9NRX4/Q9UHD1/Q9ULV4/Q9UN86/Q9Y230/Q9Y2Z0/…	71
BP	GO:0010638	positive regulation of organelle organization	67/594	171/2148	0.000437257	0.00890106	0.0071003	O00560/O15144/O15145/P02545/P04083/P04637/P07355/P07737/P08134/P09651/P0DMV9/P12270/P17987/P21333/P22626/P23246/P23528/P26038/P27348/P31946/P35222/P40227/P43487/P46821/P48643/P48681/P49368/P50990/P50991/P60903/P60981/P61586/P61981/P62258/P63000/P63104/P68036/P78371/Q00839/Q13263/Q13625/Q14247/Q14980/Q16543/Q92786/Q96QK1/Q99497/Q99832/Q9ULX6/Q9UN86/Q9Y230/O00429/P09493/P29279/P34931/P50552/Q13573/…	67
BP	GO:0080135	regulation of cellular response to stress	64/594	163/2148	0.000553428	0.0108455	0.00865139	O00560/O75190/O75807/O95816/O95817/P00441/P02511/P04637/P04792/P05067/P06733/P06748/P07237/P07602/P07900/P08238/P0DMV9/P11021/P11142/P12270/P15311/P16070/P17844/P23246/P25685/P31689/P35222/P35659/P43490/P51572/P52926/P53801/P61254/P61769/P61978/P62258/P63244/P78527/Q02790/Q03135/Q06830/Q13217/Q13263/Q15233/Q5VY09/Q92598/Q99497/Q9NYF8/Q9P035/Q9UHD1/O75832/P09211/P12004/P13693/P29279/P34931/P35638/…	64
BP	GO:0006413	translational initiation	61/594	127/2148	3.67914e-07	6.90102e-05	5.50488e-05	O00303/O15372/O75807/O75822/P04792/P05198/P05387/P05388/P06748/P12270/P18124/P20042/P23588/P26373/P27635/P35268/P39023/P41091/P46777/P46778/P46781/P55010/P56537/P60228/P60842/P60866/P61247/P61254/P61313/P62241/P62280/P62424/P62701/P62753/P62917/P78344/Q02878/Q07020/Q13217/Q13347/Q14152/Q15056/P32969/P41567/P50914/P62263/P62913/P62979/P83731/Q04637/Q14240/Q7L2H7/Q9BWF3/Q9Y262/P15880/P36578/P40429/…	61
BP	GO:0034248	regulation of cellular amide metabolic process	61/594	134/2148	3.70335e-06	0.000252799	0.000201656	O00622/O15234/O15372/O60506/O75807/P04406/P04792/P05067/P05198/P06748/P07814/P07996/P08670/P12270/P13639/P18669/P19338/P23588/P27635/P27797/P35268/P38919/P41091/P46777/P46781/P49458/P49588/P51114/P55010/P56537/P58546/P60228/P61254/P61326/P61586/P62633/P62701/P63241/P63244/P68104/P78344/Q13217/Q13492/Q14444/Q15056/Q15717/Q8N543/Q92615/Q9BZQ8/P41567/P62263/P62495/Q04637/Q14240/Q71RC2/Q92945/Q9BWF3/…	61
BP	GO:0019221	cytokine-mediated signaling pathway	58/594	134/2148	4.31361e-05	0.00155172	0.00123779	O00232/O00487/O43242/O43707/P00441/P04083/P04637/P05388/P05556/P07237/P07355/P07900/P08238/P08670/P09601/P0DMV9/P11142/P14625/P16070/P17980/P17987/P20618/P22626/P23528/P24385/P25787/P26038/P27824/P35998/P38646/P40222/P48556/P49662/P49720/P52597/P61224/P61289/P61769/P62937/P63104/P63208/P63244/P78417/Q03135/Q06323/Q13200/Q13501/Q16543/Q86VP1/Q8WU90/Q9Y6K9/O14818/O75832/P09211/P62191/P62979/Q14627/…	58
BP	GO:0090150	establishment of protein localization to membrane	58/594	136/2148	7.2627e-05	0.00241416	0.00192575	O00560/O43681/P04637/P05387/P05388/P07900/P0DP25/P11021/P18124/P26373/P27348/P27635/P31150/P31946/P34932/P35268/P37108/P39023/P46777/P46778/P46781/P49458/P60468/P60866/P61026/P61247/P61254/P61313/P61981/P62241/P62258/P62280/P62424/P62701/P62753/P62917/P63104/P63244/Q02878/Q07020/Q13625/Q15907/Q92930/Q96QK1/Q9H444/P32969/P50914/P62263/P62913/P62979/P83731/P15880/P36578/P40429/P42766/P62081/P62750/…	58
BP	GO:0006417	regulation of translation	57/594	123/2148	3.96255e-06	0.000253796	0.000202451	O15234/O15372/O60506/O75807/P04406/P04792/P05067/P05198/P06748/P07814/P07996/P08670/P12270/P13639/P19338/P23588/P27635/P27797/P35268/P38919/P41091/P46777/P46781/P49458/P49588/P51114/P55010/P56537/P58546/P60228/P61254/P61326/P61586/P62633/P62701/P63241/P63244/P78344/Q13217/Q14444/Q15056/Q15717/Q8N543/Q92615/Q9BZQ8/P41567/P62263/P62495/Q04637/Q14240/Q71RC2/Q92945/Q9BWF3/Q9Y5S9/Q9Y5V0/P40429/Q99700	57
BP	GO:0097190	apoptotic signaling pathway	57/594	129/2148	2.41491e-05	0.000990867	0.000790406	O75807/O95817/P00441/P02545/P04637/P04792/P05121/P05141/P05412/P06733/P07237/P07996/P09601/P0DMV9/P16070/P17844/P23246/P27348/P30101/P31689/P31946/P32119/P35221/P35222/P45880/P48507/P49662/P49773/P51572/P53801/P61254/P61289/P61978/P61981/P62258/P63104/P63244/P78527/Q03135/Q13625/Q14247/Q15121/Q15233/Q16666/Q99497/Q9NYF8/O00429/O75832/P09211/P11279/P13693/P35638/P62913/Q13573/Q16665/P30040/P62081	57
BP	GO:1903311	regulation of mRNA metabolic process	57/594	137/2148	0.000191474	0.00487381	0.00388779	O00232/O00487/O43242/O60506/P04792/P06748/P07910/P08670/P09651/P0DMV9/P11142/P14866/P17844/P17980/P18583/P20618/P22626/P25787/P26599/P30041/P31946/P35998/P48556/P49720/P51114/P52272/P61289/P61326/P61978/P63104/Q00839/Q01105/Q06323/Q13200/Q15427/Q15717/Q5VZF2/Q6NYC1/Q6P1J9/Q8NC51/Q96MU7/O00422/O14818/O14980/O75832/P26368/P62191/P62979/Q04637/Q07955/Q13242/Q13573/Q92945/Q9BWF3/Q9H0G5/Q9Y5S9/P49756	57
BP	GO:0006457	protein folding	54/594	102/2148	2.83375e-08	3.40561e-05	2.71662e-05	O75190/O75347/O95757/O95816/O95817/P02511/P04792/P07237/P07900/P08238/P0DMV9/P10809/P11021/P11142/P13667/P14314/P14625/P17066/P17987/P23284/P25685/P27797/P27824/P30101/P31689/P38646/P40227/P48643/P49368/P50502/P50990/P50991/P55072/P61604/P61769/P62937/P78371/Q02790/Q13217/Q15084/Q16543/Q92598/Q99832/Q9UDY4/Q9UHD1/Q9Y230/Q9Y266/O60884/P34931/P62191/P62942/Q14697/Q9UHV9/P30040	54
BP	GO:0010942	positive regulation of cell death	53/594	122/2148	8.35503e-05	0.00267565	0.00213434	O00622/P00441/P04083/P04406/P04637/P05198/P05412/P05556/P07339/P07996/P08758/P09601/P10809/P11717/P23246/P27348/P30101/P31689/P31946/P35221/P35222/P49662/P51572/P52926/P55072/P61254/P61586/P61604/P61981/P62258/P62753/P63104/P63244/P78527/Q02952/Q03135/Q13492/Q13501/Q13625/Q15121/Q8N488/Q99497/Q9NYF8/O00422/O00429/P29279/P35638/P62913/P62979/Q04637/Q92688/P46527/P62081	53
BP	GO:0043086	negative regulation of catalytic activity	53/594	125/2148	0.000181797	0.00472673	0.00377047	O14974/O75190/O75807/O95816/P02511/P04083/P04406/P04637/P04792/P05067/P05121/P06748/P07355/P07996/P08758/P09936/P10644/P16035/P16070/P20810/P31689/P46777/P46940/P48681/P50454/P61981/P62258/P63244/Q00839/Q01105/Q03135/Q13217/Q13492/Q15417/Q16666/Q96CS3/Q96JB5/Q99497/Q9NRX4/Q9UHD1/Q9ULV4/O00410/O75663/P09211/P30086/P35241/P41236/P62913/P62942/Q14240/Q6YHK3/P46527/P62081	53
BP	GO:0043065	positive regulation of apoptotic process	50/594	114/2148	9.95635e-05	0.00304016	0.00242511	O00622/P00441/P04083/P04406/P04637/P05198/P05412/P05556/P07339/P07996/P08758/P09601/P10809/P11717/P23246/P27348/P30101/P31689/P31946/P35221/P35222/P49662/P51572/P52926/P55072/P61254/P61586/P61604/P61981/P62258/P62753/P63104/P63244/P78527/Q02952/Q03135/Q13501/Q13625/Q15121/Q8N488/Q99497/Q9NYF8/O00422/O00429/P29279/P35638/P62913/P62979/Q92688/P62081	50
BP	GO:0043068	positive regulation of programmed cell death	50/594	114/2148	9.95635e-05	0.00304016	0.00242511	O00622/P00441/P04083/P04406/P04637/P05198/P05412/P05556/P07339/P07996/P08758/P09601/P10809/P11717/P23246/P27348/P30101/P31689/P31946/P35221/P35222/P49662/P51572/P52926/P55072/P61254/P61586/P61604/P61981/P62258/P62753/P63104/P63244/P78527/Q02952/Q03135/Q13501/Q13625/Q15121/Q8N488/Q99497/Q9NYF8/O00422/O00429/P29279/P35638/P62913/P62979/Q92688/P62081	50
BP	GO:0022618	ribonucleoprotein complex assembly	48/594	115/2148	0.000574176	0.0111088	0.00886141	O00303/O15372/O43290/O75533/O75822/O95232/O95391/P05198/P05388/P06748/P07900/P08238/P09234/P14678/P20042/P23588/P27635/P39023/P41091/P46777/P55010/P56537/P60228/Q02878/Q13347/Q14152/Q15056/Q6P1J9/Q6P2Q9/Q8N543/Q96MU7/Q9UN86/Q9Y230/Q9Y383/P62263/P62913/P83731/Q07955/Q13242/Q7L2H7/Q9Y262/O94906/P40429/P62318/P62750/Q13283/Q14204/Q99700	48
BP	GO:2001233	regulation of apoptotic signaling pathway	47/594	95/2148	3.14881e-06	0.000229688	0.00018322	P00441/P02545/P04637/P04792/P05121/P05141/P06733/P07237/P07996/P09601/P0DMV9/P16070/P23246/P27348/P30101/P31689/P31946/P32119/P35221/P35222/P45880/P48507/P51572/P53801/P61254/P61289/P61978/P61981/P62258/P63104/P63244/Q03135/Q13625/Q14247/Q15121/Q15233/Q99497/Q9NYF8/O00429/O75832/P09211/P13693/P35638/P62913/Q16665/P30040/P62081	47
BP	GO:0070972	protein localization to endoplasmic reticulum	46/594	100/2148	4.5533e-05	0.00161581	0.00128891	O43681/O75807/P05387/P05388/P11021/P18124/P26373/P27635/P35268/P37108/P39023/P46777/P46778/P46781/P49458/P51572/P60468/P60866/P61026/P61247/P61254/P61313/P62241/P62280/P62424/P62701/P62753/P62917/Q02878/Q07020/Q9H444/Q9P0L0/P32969/P50914/P60059/P62263/P62913/P62979/P83731/P15880/P36578/P40429/P42766/P62081/P62750/P84098	46
BP	GO:0006612	protein targeting to membrane	44/594	98/2148	0.000136739	0.00370182	0.00295291	O00560/O43681/P05387/P05388/P11021/P18124/P26373/P27635/P31150/P35268/P37108/P39023/P46777/P46778/P46781/P49458/P60468/P60866/P61247/P61254/P61313/P62241/P62280/P62424/P62701/P62753/P62917/Q02878/Q07020/Q92930/Q9H444/P32969/P50914/P62263/P62913/P62979/P83731/P15880/P36578/P40429/P42766/P62081/P62750/P84098	44
BP	GO:0000184	nuclear-transcribed mRNA catabolic process, nonsense-mediated decay	43/594	87/2148	8.75016e-06	0.000450547	0.000359397	O15234/P05387/P05388/P18124/P26373/P27635/P35268/P38919/P39023/P46777/P46778/P46781/P60228/P60866/P61247/P61254/P61313/P61326/P62241/P62280/P62424/P62701/P62753/P62917/P63151/Q02878/Q07020/P32969/P50914/P62263/P62495/P62913/P62979/P83731/Q04637/Q9Y5S9/P15880/P36578/P40429/P42766/P62081/P62750/P84098	43
BP	GO:0072599	establishment of protein localization to endoplasmic reticulum	43/594	91/2148	3.64284e-05	0.00132862	0.00105983	O43681/P05387/P05388/P11021/P18124/P26373/P27635/P35268/P37108/P39023/P46777/P46778/P46781/P49458/P60468/P60866/P61026/P61247/P61254/P61313/P62241/P62280/P62424/P62701/P62753/P62917/Q02878/Q07020/Q9H444/P32969/P50914/P60059/P62263/P62913/P62979/P83731/P15880/P36578/P40429/P42766/P62081/P62750/P84098	43
BP	GO:0045047	protein targeting to ER	42/594	88/2148	3.33359e-05	0.0012687	0.00101203	O43681/P05387/P05388/P11021/P18124/P26373/P27635/P35268/P37108/P39023/P46777/P46778/P46781/P49458/P60468/P60866/P61247/P61254/P61313/P62241/P62280/P62424/P62701/P62753/P62917/Q02878/Q07020/Q9H444/P32969/P50914/P60059/P62263/P62913/P62979/P83731/P15880/P36578/P40429/P42766/P62081/P62750/P84098	42
BP	GO:1904951	positive regulation of establishment of protein localization	41/594	91/2148	0.000211768	0.00513711	0.00409782	O95361/O95817/P04406/P04637/P06744/P12270/P15311/P17987/P21333/P27348/P31946/P40227/P48643/P49368/P50990/P50991/P51572/P61981/P62258/P62826/P62937/P63000/P63104/P63244/P68036/P78371/Q02952/Q13263/Q13625/Q96QK1/Q99832/Q9NR31/Q9NRX4/Q9NV70/Q9NW64/O00410/O00429/P34931/Q16665/Q92688/P61077	41
BP	GO:1903829	positive regulation of cellular protein localization	41/594	94/2148	0.000495137	0.00984677	0.00785468	O43491/O95817/P04637/P05556/P08238/P12270/P15311/P17987/P21333/P26038/P27348/P31946/P40227/P46940/P48643/P49368/P50990/P50991/P51572/P61981/P62258/P62826/P63010/P63104/P63244/P68036/P78371/Q13263/Q13501/Q13625/Q14980/Q96JB5/Q99497/Q99832/Q9NR31/Q9NW64/O00410/P34931/P35241/Q92688/P61077	41
BP	GO:0006986	response to unfolded protein	39/594	63/2148	8.33738e-09	2.1894e-05	1.74646e-05	O43681/O75807/O95757/O95817/P02545/P04792/P05198/P07900/P07996/P08238/P0DMV9/P10809/P11021/P11142/P14625/P17066/P24385/P25685/P27797/P27824/P31689/P34932/P38646/P50454/P55072/P61604/P63244/Q13217/Q15084/Q92598/Q969H8/Q96CS3/Q96JB5/Q9UDY4/Q9Y490/P08243/P34931/P35638/P51858	39
BP	GO:0035966	response to topologically incorrect protein	39/594	69/2148	2.81325e-07	6.15633e-05	4.91085e-05	O43681/O75807/O95757/O95817/P02545/P04792/P05198/P07900/P07996/P08238/P0DMV9/P10809/P11021/P11142/P14625/P17066/P24385/P25685/P27797/P27824/P31689/P34932/P38646/P50454/P55072/P61604/P63244/Q13217/Q15084/Q92598/Q969H8/Q96CS3/Q96JB5/Q9UDY4/Q9Y490/P08243/P34931/P35638/P51858	39
BP	GO:0006614	SRP-dependent cotranslational protein targeting to membrane	38/594	81/2148	0.000127524	0.00348832	0.00278261	P05387/P05388/P18124/P26373/P27635/P35268/P37108/P39023/P46777/P46778/P46781/P49458/P60468/P60866/P61247/P61254/P61313/P62241/P62280/P62424/P62701/P62753/P62917/Q02878/Q07020/P32969/P50914/P62263/P62913/P62979/P83731/P15880/P36578/P40429/P42766/P62081/P62750/P84098	38
BP	GO:0006613	cotranslational protein targeting to membrane	38/594	82/2148	0.000176375	0.00463161	0.0036946	P05387/P05388/P18124/P26373/P27635/P35268/P37108/P39023/P46777/P46778/P46781/P49458/P60468/P60866/P61247/P61254/P61313/P62241/P62280/P62424/P62701/P62753/P62917/Q02878/Q07020/P32969/P50914/P62263/P62913/P62979/P83731/P15880/P36578/P40429/P42766/P62081/P62750/P84098	38
BP	GO:0031647	regulation of protein stability	35/594	75/2148	0.000269305	0.00615633	0.00491085	O43670/O95816/O95817/P02511/P02545/P04406/P04637/P07737/P07900/P08238/P0DMV9/P10809/P11142/P13473/P17987/P21333/P23284/P27797/P40227/P46777/P48643/P49368/P50990/P50991/P78371/P78527/Q16543/Q6P1J9/Q96QK1/Q99497/Q99832/Q9Y2Z0/P11279/P62913/P62081	35
BP	GO:0097193	intrinsic apoptotic signaling pathway	35/594	75/2148	0.000269305	0.00615633	0.00491085	O75807/P00441/P04637/P04792/P06733/P07237/P09601/P0DMV9/P16070/P17844/P23246/P31689/P45880/P49662/P49773/P51572/P53801/P61254/P61978/P63244/P78527/Q03135/Q13625/Q15233/Q16666/Q99497/Q9NYF8/O00429/P13693/P35638/P62913/Q13573/Q16665/P30040/P62081	35
BP	GO:0002181	cytoplasmic translation	33/594	66/2148	7.55927e-05	0.00245943	0.00196187	O00303/O15372/O75822/P05388/P13639/P20042/P23588/P41091/P49588/P55010/P60228/P60842/P61254/P61313/P62633/P62917/Q02878/Q07020/Q13347/Q14152/Q15056/Q8WU90/P32969/P62495/P62913/P83731/Q04637/Q14240/Q7L2H7/Q9BWF3/Q9Y262/P40429/P84098	33
BP	GO:0050821	protein stabilization	30/594	54/2148	1.14156e-05	0.000538622	0.000429654	O43670/O95816/O95817/P02511/P04406/P04637/P07737/P07900/P08238/P0DMV9/P10809/P13473/P17987/P21333/P23284/P27797/P40227/P46777/P48643/P49368/P50990/P50991/P78371/Q16543/Q99497/Q99832/Q9Y2Z0/P11279/P62913/P62081	30
BP	GO:0070997	neuron death	30/594	62/2148	0.000339651	0.00725142	0.00578439	P00441/P04406/P04637/P05067/P05198/P05412/P08238/P09601/P11021/P35222/P43490/P48507/P48681/P49588/P61586/P63010/P63244/Q01105/Q13492/Q13625/Q15233/Q96QK1/Q99497/Q9H444/Q9Y6K9/P35638/P62191/Q04637/Q16665/Q8NI08	30
BP	GO:0043620	regulation of DNA-templated transcription in response to stress	27/594	51/2148	9.89705e-05	0.00304016	0.00242511	O00232/O00487/O43242/O95817/P04637/P05412/P09601/P0DMV9/P11021/P17980/P20618/P25685/P25787/P35998/P48556/P49720/P61289/Q06323/Q13200/Q9NYF8/O14818/O75832/P35638/P62191/P62979/Q15369/Q16665	27
BP	GO:0006898	receptor-mediated endocytosis	27/594	54/2148	0.000344643	0.00729864	0.00582206	O00560/P02786/P04114/P05121/P05556/P07355/P07900/P08962/P09496/P11717/P14625/P15311/P27797/P27824/P61769/P61978/P63000/P63010/Q00610/Q01518/Q03135/Q13492/Q14108/Q14247/Q92598/Q9UL25/Q99700	27
BP	GO:2001242	regulation of intrinsic apoptotic signaling pathway	26/594	46/2148	2.97426e-05	0.00116573	0.000929895	P00441/P04637/P04792/P06733/P07237/P0DMV9/P16070/P23246/P31689/P45880/P51572/P53801/P61254/P61978/P63244/Q03135/Q15233/Q99497/Q9NYF8/O00429/P13693/P35638/P62913/Q16665/P30040/P62081	26
BP	GO:0034250	positive regulation of cellular amide metabolic process	26/594	50/2148	0.000196734	0.00487381	0.00388779	O00622/O75807/P05067/P06748/P07996/P08670/P13639/P38919/P41091/P46777/P46781/P51114/P56537/P60228/P61254/P61586/P62633/P62701/P63241/P63244/Q13217/Q13492/Q15717/Q92615/Q9BZQ8/Q71RC2	26
BP	GO:0043618	regulation of transcription from RNA polymerase II promoter in response to stress	26/594	50/2148	0.000196734	0.00487381	0.00388779	O00232/O00487/O43242/O95817/P04637/P05412/P09601/P0DMV9/P11021/P17980/P20618/P25685/P25787/P35998/P48556/P49720/P61289/Q06323/Q13200/O14818/O75832/P35638/P62191/P62979/Q15369/Q16665	26
BP	GO:0034620	cellular response to unfolded protein	25/594	46/2148	0.000102608	0.00305062	0.00243345	O43681/O75807/O95817/P02545/P05198/P0DMV9/P11021/P11142/P14625/P17066/P24385/P27797/P27824/P38646/P55072/P63244/Q13217/Q15084/Q969H8/Q96JB5/Q9Y490/P08243/P34931/P35638/P51858	25
BP	GO:2001235	positive regulation of apoptotic signaling pathway	23/594	41/2148	0.000101931	0.00305062	0.00243345	P00441/P04637/P07996/P23246/P27348/P30101/P31946/P35221/P51572/P61254/P61981/P62258/P63104/P63244/Q03135/Q13625/Q15121/Q99497/Q9NYF8/O00429/P35638/P62913/P62081	23
BP	GO:0048024	regulation of mRNA splicing, via spliceosome	23/594	44/2148	0.00041832	0.00864967	0.00689977	P09651/P14866/P17844/P18583/P22626/P26599/P30041/P61326/P61978/Q00839/Q15427/Q5VZF2/Q6NYC1/Q96MU7/O00422/P26368/Q07955/Q13242/Q13573/Q9BWF3/Q9H0G5/Q9Y5S9/P49756	23
BP	GO:1901215	negative regulation of neuron death	21/594	37/2148	0.000164149	0.00439851	0.00350865	P00441/P05412/P08238/P09601/P35222/P48507/P48681/P49588/P61586/P63010/P63244/Q01105/Q15233/Q96QK1/Q99497/Q9H444/Q9Y6K9/P62191/Q04637/Q16665/Q8NI08	21
BP	GO:0002183	cytoplasmic translational initiation	18/594	26/2148	1.09015e-05	0.000530135	0.000422884	O00303/O15372/O75822/P20042/P23588/P41091/P55010/P60228/P60842/Q13347/Q14152/Q15056/Q04637/Q14240/Q7L2H7/Q9BWF3/Q9Y262/P40429	18
BP	GO:2000278	regulation of DNA biosynthetic process	18/594	28/2148	5.08557e-05	0.00173438	0.0013835	P04637/P07900/P07910/P08238/P09651/P17987/P22626/P35222/P35250/P40227/P48643/P49368/P50990/P50991/P78371/Q00839/Q99832/P13010	18
BP	GO:0061077	chaperone-mediated protein folding	18/594	30/2148	0.000186368	0.00479806	0.00382737	P04792/P0DMV9/P11021/P11142/P13667/P17066/P23284/P25685/P38646/P50502/P61604/P78371/Q02790/Q92598/Q9UDY4/Q9UHD1/P34931/P62942	18
BP	GO:0006278	RNA-dependent DNA biosynthetic process	17/594	24/2148	1.20366e-05	0.000538622	0.000429654	P07900/P07910/P08238/P09651/P17987/P35222/P40227/P48643/P49368/P50990/P50991/P62937/P78371/Q00839/Q99832/Q9NYB0/P13010	17
BP	GO:0010833	telomere maintenance via telomere lengthening	17/594	26/2148	6.04293e-05	0.00203445	0.00162287	P07900/P07910/P08238/P09651/P17987/P22626/P35222/P40227/P48643/P49368/P50990/P50991/P78371/Q00839/Q99832/Q9NYB0/P13010	17
BP	GO:1900182	positive regulation of protein localization to nucleus	17/594	28/2148	0.000231269	0.00547128	0.00436439	O95817/P12270/P17987/P21333/P40227/P48643/P49368/P50990/P50991/P62826/P78371/Q13263/Q96JB5/Q99497/Q99832/Q9NW64/O00410	17
BP	GO:0007004	telomere maintenance via telomerase	16/594	23/2148	3.16464e-05	0.00122211	0.000974866	P07900/P07910/P08238/P09651/P17987/P35222/P40227/P48643/P49368/P50990/P50991/P78371/Q00839/Q99832/Q9NYB0/P13010	16
BP	GO:2000573	positive regulation of DNA biosynthetic process	15/594	23/2148	0.000175587	0.00463161	0.0036946	P07900/P08238/P09651/P17987/P22626/P35222/P35250/P40227/P48643/P49368/P50990/P50991/P78371/Q99832/P13010	15
BP	GO:0042026	protein refolding	14/594	18/2148	1.30127e-05	0.000560185	0.000446855	P07900/P0DMV9/P10809/P11021/P11142/P17066/P23284/P38646/P50502/P61769/P62937/O60884/P34931/P62942	14
BP	GO:1904356	regulation of telomere maintenance via telomere lengthening	14/594	18/2148	1.30127e-05	0.000560185	0.000446855	P07910/P09651/P17987/P22626/P35222/P40227/P48643/P49368/P50990/P50991/P78371/Q00839/Q99832/P13010	14
BP	GO:0006458	'de novo' protein folding	14/594	22/2148	0.000425811	0.00873578	0.00696845	P0DMV9/P10809/P11021/P11142/P17066/P25685/P38646/P50502/P61604/P78371/Q92598/Q9UDY4/P34931/P62942	14
BP	GO:0032210	regulation of telomere maintenance via telomerase	13/594	15/2148	2.94799e-06	0.000226289	0.000180509	P07910/P09651/P17987/P35222/P40227/P48643/P49368/P50990/P50991/P78371/Q00839/Q99832/P13010	13
BP	GO:2001244	positive regulation of intrinsic apoptotic signaling pathway	13/594	16/2148	1.17603e-05	0.000538622	0.000429654	P00441/P04637/P23246/P51572/P61254/P63244/Q03135/Q99497/Q9NYF8/O00429/P35638/P62913/P62081	13
BP	GO:1904358	positive regulation of telomere maintenance via telomere lengthening	12/594	15/2148	3.52446e-05	0.00131221	0.00104674	P09651/P17987/P22626/P35222/P40227/P48643/P49368/P50990/P50991/P78371/Q99832/P13010	12
BP	GO:0072332	intrinsic apoptotic signaling pathway by p53 class mediator	12/594	17/2148	0.000269603	0.00615633	0.00491085	P04637/P16070/P17844/P49773/P53801/P61254/P61978/Q13625/Q16666/P62913/Q13573/P62081	12
BP	GO:0032212	positive regulation of telomere maintenance via telomerase	11/594	13/2148	2.96732e-05	0.00116573	0.000929895	P09651/P17987/P35222/P40227/P48643/P49368/P50990/P50991/P78371/Q99832/P13010	11
BP	GO:0007339	binding of sperm to zona pellucida	10/594	12/2148	9.23635e-05	0.00292225	0.00233105	P04075/P17987/P45880/P48643/P49368/P50990/P50991/P78371/Q99832/P34931	10
BP	GO:0035036	sperm-egg recognition	10/594	13/2148	0.000301331	0.00654475	0.00522069	P04075/P17987/P45880/P48643/P49368/P50990/P50991/P78371/Q99832/P34931	10
BP	GO:2000177	regulation of neural precursor cell proliferation	10/594	13/2148	0.000301331	0.00654475	0.00522069	P04637/P19022/P21333/P35221/P35222/P48681/P61586/Q92786/Q16665/Q8NEM2	10
CC	GO:0031410	cytoplasmic vesicle	162/601	449/2180	5.72102e-06	0.000152322	0.00011028	O00161/O00232/O00487/O00560/O15144/O43242/O43493/O43707/O43852/O60664/O75369/O75396/P00387/P00441/P02786/P04075/P04083/P04114/P04843/P05067/P05121/P05556/P06744/P07237/P07339/P07355/P07602/P07900/P07996/P08195/P08238/P08670/P08962/P09496/P09543/P0DMV9/P0DP25/P10809/P11021/P11142/P11717/P12268/P12814/P12956/P13473/P13639/P13667/P13987/P14618/P14625/P15311/P16035/P16070/P17066/P17980/P17987/P18206/…	162
CC	GO:0097708	intracellular vesicle	162/601	449/2180	5.72102e-06	0.000152322	0.00011028	O00161/O00232/O00487/O00560/O15144/O43242/O43493/O43707/O43852/O60664/O75369/O75396/P00387/P00441/P02786/P04075/P04083/P04114/P04843/P05067/P05121/P05556/P06744/P07237/P07339/P07355/P07602/P07900/P07996/P08195/P08238/P08670/P08962/P09496/P09543/P0DMV9/P0DP25/P10809/P11021/P11142/P11717/P12268/P12814/P12956/P13473/P13639/P13667/P13987/P14618/P14625/P15311/P16035/P16070/P17066/P17980/P17987/P18206/…	162
CC	GO:1990904	ribonucleoprotein complex	135/601	362/2180	6.22476e-06	0.000155985	0.000112932	O00303/O15234/O15372/O43290/O43707/O60506/O75533/O75822/O95232/O95391/P04406/P05198/P05387/P05388/P06748/P07814/P07910/P08670/P09234/P09651/P0DMV9/P11142/P11387/P13639/P14678/P14866/P17844/P17980/P18124/P19338/P20290/P22626/P23588/P25787/P26373/P27635/P27797/P27824/P35268/P35998/P37108/P38919/P39023/P46777/P46778/P46781/P46940/P49458/P51114/P51991/P52272/P52597/P55072/P56537/P60228/P60866/P61247/…	135
CC	GO:0030054	cell junction	126/601	293/2180	6.55788e-10	3.49207e-08	2.52824e-08	O00161/O00560/O14974/O15144/O15145/O43491/O43707/O60716/O75369/P04083/P04792/P05067/P05387/P05388/P05556/P06748/P07237/P07355/P07737/P08670/P08758/P0DMV9/P11021/P11142/P11717/P12814/P13987/P14209/P14625/P15121/P15311/P16070/P18124/P18206/P19022/P21291/P21333/P23284/P23528/P24385/P26038/P27348/P27797/P29966/P30101/P31946/P31949/P35221/P35222/P35268/P35579/P38646/P39023/P43490/P46777/P46781/P46821/…	126
CC	GO:0044433	cytoplasmic vesicle part	117/601	329/2180	0.00035017	0.00426207	0.00308571	O00161/O00232/O00487/O00560/O43242/O43493/O43707/O60664/O75396/P00387/P02786/P04075/P04083/P04114/P05067/P05121/P06744/P07339/P07355/P07602/P07900/P07996/P08238/P08962/P09496/P0DMV9/P0DP25/P11142/P11717/P12268/P12814/P12956/P13473/P13639/P13987/P14618/P14625/P16035/P16070/P17066/P17980/P18206/P18669/P20618/P25787/P27797/P30041/P30101/P31949/P35998/P37108/P46940/P48444/P50990/P51148/P51149/P53396/…	117
CC	GO:0005912	adherens junction	111/601	229/2180	7.77353e-13	1.9618e-10	1.42033e-10	O00161/O00560/O14974/O15144/O15145/O43491/O43707/O60716/O75369/P04083/P04792/P05387/P05388/P05556/P06748/P07237/P07355/P07737/P08670/P08758/P0DMV9/P11021/P11142/P11717/P12814/P13987/P14209/P14625/P15311/P16070/P18124/P18206/P19022/P21291/P21333/P23284/P23528/P26038/P27348/P27797/P29966/P30101/P31946/P31949/P35221/P35222/P35268/P35579/P38646/P39023/P46777/P46781/P46940/P48509/P61026/P61247/P61586/…	111
CC	GO:0070161	anchoring junction	111/601	231/2180	1.63753e-12	1.9618e-10	1.42033e-10	O00161/O00560/O14974/O15144/O15145/O43491/O43707/O60716/O75369/P04083/P04792/P05387/P05388/P05556/P06748/P07237/P07355/P07737/P08670/P08758/P0DMV9/P11021/P11142/P11717/P12814/P13987/P14209/P14625/P15311/P16070/P18124/P18206/P19022/P21291/P21333/P23284/P23528/P26038/P27348/P27797/P29966/P30101/P31946/P31949/P35221/P35222/P35268/P35579/P38646/P39023/P46777/P46781/P46940/P48509/P61026/P61247/P61586/…	111
CC	GO:0005924	cell-substrate adherens junction	104/601	212/2180	1.84207e-12	1.9618e-10	1.42033e-10	O00161/O00560/O14974/O15144/O15145/O43491/O43707/O75369/P04083/P04792/P05387/P05388/P05556/P06748/P07237/P07737/P08670/P08758/P0DMV9/P11021/P11142/P11717/P12814/P13987/P14209/P14625/P15311/P16070/P18124/P18206/P19022/P21291/P21333/P23284/P23528/P26038/P27348/P27797/P29966/P30101/P31946/P35221/P35222/P35268/P35579/P38646/P39023/P46777/P46781/P46940/P48509/P61026/P61247/P61586/P61769/P61978/P61981/…	104
CC	GO:0005925	focal adhesion	104/601	212/2180	1.84207e-12	1.9618e-10	1.42033e-10	O00161/O00560/O14974/O15144/O15145/O43491/O43707/O75369/P04083/P04792/P05387/P05388/P05556/P06748/P07237/P07737/P08670/P08758/P0DMV9/P11021/P11142/P11717/P12814/P13987/P14209/P14625/P15311/P16070/P18124/P18206/P19022/P21291/P21333/P23284/P23528/P26038/P27348/P27797/P29966/P30101/P31946/P35221/P35222/P35268/P35579/P38646/P39023/P46777/P46781/P46940/P48509/P61026/P61247/P61586/P61769/P61978/P61981/…	104
CC	GO:0030055	cell-substrate junction	104/601	213/2180	2.70449e-12	2.30423e-10	1.66824e-10	O00161/O00560/O14974/O15144/O15145/O43491/O43707/O75369/P04083/P04792/P05387/P05388/P05556/P06748/P07237/P07737/P08670/P08758/P0DMV9/P11021/P11142/P11717/P12814/P13987/P14209/P14625/P15311/P16070/P18124/P18206/P19022/P21291/P21333/P23284/P23528/P26038/P27348/P27797/P29966/P30101/P31946/P35221/P35222/P35268/P35579/P38646/P39023/P46777/P46781/P46940/P48509/P61026/P61247/P61586/P61769/P61978/P61981/…	104
CC	GO:0099503	secretory vesicle	97/601	232/2180	5.12531e-07	2.42598e-05	1.75639e-05	O00161/O00232/O00487/O00560/O43242/O43707/O75396/P00387/P00441/P04075/P05067/P05121/P06744/P07339/P07355/P07602/P07900/P07996/P08238/P08962/P09496/P0DMV9/P0DP25/P10809/P11142/P11717/P12268/P12814/P12956/P13473/P13639/P13987/P14618/P16035/P16070/P17066/P17980/P17987/P18206/P18669/P20618/P21796/P25787/P27797/P30041/P31949/P35221/P35998/P37108/P41250/P45880/P46940/P50990/P51148/P51149/P53396/P53618/…	97
CC	GO:0030141	secretory granule	88/601	212/2180	2.77672e-06	9.85735e-05	7.13666e-05	O00161/O00232/O00487/O00560/O43242/O43707/P00387/P00441/P04075/P05067/P05121/P06744/P07339/P07355/P07602/P07900/P07996/P08238/P08962/P0DMV9/P10809/P11142/P11717/P12268/P12814/P12956/P13473/P13639/P13987/P14618/P16035/P16070/P17066/P17980/P17987/P18206/P18669/P20618/P25787/P27797/P30041/P31949/P35221/P35998/P37108/P41250/P45880/P46940/P50990/P51148/P51149/P53396/P53618/P53990/P55072/P61026/P61106/…	88
CC	GO:0045202	synapse	84/601	233/2180	0.00170851	0.0134839	0.00976223	O00161/O15144/O60716/O75396/O95197/P02511/P04083/P05067/P05198/P05387/P05388/P05556/P07737/P09496/P0DP25/P10644/P11142/P12814/P13639/P18085/P18124/P19022/P21333/P21796/P25685/P27348/P27824/P35222/P35268/P35579/P35998/P38919/P39023/P40123/P45880/P46781/P46821/P51114/P51674/P51991/P53985/P55072/P61026/P61586/P61981/P62258/P62701/P62917/P63000/P63010/P63104/P63151/Q02878/Q02952/Q13492/Q14152/Q14195/…	84
CC	GO:0099080	supramolecular complex	77/601	194/2180	8.50443e-05	0.00164677	0.00119225	O14974/O15145/O43670/O43707/O75190/O75347/O75369/O76003/O95816/O95817/P02511/P02545/P04075/P04083/P04792/P06733/P07951/P08670/P0DP25/P12814/P13797/P15311/P15531/P17987/P18206/P21291/P21333/P35222/P40227/P46821/P46940/P48643/P48681/P49368/P50990/P50991/P51114/P56537/P63000/P67936/P68363/P78371/Q00610/Q00839/Q02790/Q05682/Q12792/Q13501/Q13561/Q14019/Q14152/Q14195/Q14247/Q14533/Q14980/Q5M775/Q92598/…	77
CC	GO:0099081	supramolecular polymer	77/601	194/2180	8.50443e-05	0.00164677	0.00119225	O14974/O15145/O43670/O43707/O75190/O75347/O75369/O76003/O95816/O95817/P02511/P02545/P04075/P04083/P04792/P06733/P07951/P08670/P0DP25/P12814/P13797/P15311/P15531/P17987/P18206/P21291/P21333/P35222/P40227/P46821/P46940/P48643/P48681/P49368/P50990/P50991/P51114/P56537/P63000/P67936/P68363/P78371/Q00610/Q00839/Q02790/Q05682/Q12792/Q13501/Q13561/Q14019/Q14152/Q14195/Q14247/Q14533/Q14980/Q5M775/Q92598/…	77
CC	GO:0099512	supramolecular fiber	77/601	194/2180	8.50443e-05	0.00164677	0.00119225	O14974/O15145/O43670/O43707/O75190/O75347/O75369/O76003/O95816/O95817/P02511/P02545/P04075/P04083/P04792/P06733/P07951/P08670/P0DP25/P12814/P13797/P15311/P15531/P17987/P18206/P21291/P21333/P35222/P40227/P46821/P46940/P48643/P48681/P49368/P50990/P50991/P51114/P56537/P63000/P67936/P68363/P78371/Q00610/Q00839/Q02790/Q05682/Q12792/Q13501/Q13561/Q14019/Q14152/Q14195/Q14247/Q14533/Q14980/Q5M775/Q92598/…	77
CC	GO:0060205	cytoplasmic vesicle lumen	58/601	126/2180	3.83539e-06	0.000125683	9.09935e-05	O00232/O00487/O00560/O43242/O43707/P00387/P04075/P04114/P05067/P05121/P06744/P07339/P07355/P07900/P07996/P08238/P11142/P12268/P12814/P12956/P13639/P14618/P14625/P16035/P17066/P17980/P18206/P18669/P20618/P25787/P27797/P30041/P31949/P35998/P37108/P50990/P53396/P53990/P55072/P61769/P62937/P68104/P78371/Q01518/Q12905/Q13200/Q13217/Q14019/Q14974/Q92598/Q96CS3/P09211/Q13813/Q9NTK5/P11216/P13010/P61160/…	58
CC	GO:0031983	vesicle lumen	58/601	127/2180	5.24661e-06	0.000152322	0.00011028	O00232/O00487/O00560/O43242/O43707/P00387/P04075/P04114/P05067/P05121/P06744/P07339/P07355/P07900/P07996/P08238/P11142/P12268/P12814/P12956/P13639/P14618/P14625/P16035/P17066/P17980/P18206/P18669/P20618/P25787/P27797/P30041/P31949/P35998/P37108/P50990/P53396/P53990/P55072/P61769/P62937/P68104/P78371/Q01518/Q12905/Q13200/Q13217/Q14019/Q14974/Q92598/Q96CS3/P09211/Q13813/Q9NTK5/P11216/P13010/P61160/…	58
CC	GO:0099568	cytoplasmic region	57/601	128/2180	1.65472e-05	0.000391617	0.000283528	O43491/O43707/O60716/O75369/O76003/P00441/P04792/P06733/P07355/P07737/P08134/P09496/P09936/P10644/P15121/P15311/P19022/P19338/P21333/P23246/P23528/P27824/P29966/P35222/P35579/P40123/P46060/P60981/P61026/P61586/P67936/P68104/Q00839/Q01518/Q02952/Q03135/Q05682/Q14019/Q14247/Q14847/Q14980/Q15019/Q9GZQ8/Q9NQW6/Q9NV70/Q9UL25/Q9ULV4/P11166/P27816/P29279/P35241/Q13813/Q15691/Q16665/O14950/P61160/Q14204	57
CC	GO:0044445	cytosolic part	55/601	116/2180	2.21645e-06	8.58369e-05	6.21453e-05	O00487/P00387/P05387/P05388/P06733/P11142/P13929/P17987/P18124/P26373/P27635/P35268/P38919/P39023/P40227/P46777/P46778/P46781/P48643/P49368/P49662/P50990/P50991/P60866/P61247/P61254/P61313/P62241/P62280/P62424/P62701/P62753/P62917/P63244/P78371/Q02878/Q07020/Q13200/Q99832/Q9Y6K9/P32969/P50914/P62263/P62913/P62979/P83731/Q71RC2/O75683/P15880/P36578/P40429/P42766/P62081/P62750/P84098	55
CC	GO:0034774	secretory granule lumen	54/601	120/2180	1.93811e-05	0.000434545	0.000314608	O00232/O00487/O00560/O43242/O43707/P00387/P04075/P05067/P05121/P06744/P07339/P07355/P07900/P07996/P08238/P11142/P12268/P12814/P12956/P13639/P14618/P16035/P17066/P17980/P18206/P18669/P20618/P25787/P30041/P31949/P35998/P37108/P50990/P53396/P53990/P55072/P61769/P62937/P68104/P78371/Q01518/Q12905/Q13200/Q13217/Q14019/Q14974/Q96CS3/P09211/Q13813/Q9NTK5/P11216/P13010/P61160/Q14204	54
CC	GO:0005840	ribosome	45/601	107/2180	0.000655999	0.00649897	0.00470521	O15372/P05387/P05388/P13639/P18124/P20290/P26373/P27635/P27824/P35268/P39023/P46777/P46778/P46781/P60866/P61247/P61254/P61313/P62241/P62280/P62424/P62701/P62753/P62917/P63244/Q02878/Q07020/Q92615/Q9NP92/P32969/P50914/P62263/P62913/P62979/P83731/Q71RC2/Q7Z417/O75683/P15880/P36578/P40429/P42766/P62081/P62750/P84098	45
CC	GO:0005938	cell cortex	44/601	98/2180	0.000127025	0.00225132	0.00162994	O43491/O43707/O60716/O75369/O76003/P06733/P07355/P07737/P08134/P09496/P15311/P19022/P19338/P21333/P23528/P29966/P35222/P35579/P40123/P60981/P61026/P61586/P67936/P68104/Q01518/Q02952/Q03135/Q05682/Q14019/Q14247/Q14847/Q14980/Q15019/Q9NQW6/Q9NV70/Q9ULV4/P11166/P29279/P35241/Q13813/Q15691/O14950/P61160/Q14204	44
CC	GO:0044297	cell body	44/601	104/2180	0.000645962	0.00649897	0.00470521	O60488/O75369/P00441/P02511/P04114/P05067/P07900/P08238/P09936/P11387/P12277/P15311/P16035/P17987/P21333/P25685/P27824/P31150/P38919/P46821/P48643/P49368/P50990/P50991/P51114/P51674/P62753/P63244/P78371/Q02790/Q02952/Q13492/Q13740/Q14195/Q14980/Q15417/Q96QK1/Q99497/Q99832/Q9HB71/P11279/P34931/Q9Y5S9/Q13283	44
CC	GO:0042470	melanosome	41/601	58/2180	5.33302e-12	3.24553e-10	2.34974e-10	O00560/O43852/O75396/P02786/P04843/P05556/P07237/P07339/P07355/P07900/P08195/P08238/P08962/P09543/P11021/P11142/P13667/P14625/P23284/P27824/P30101/P31946/P50991/P51148/P51149/P62258/P62826/P63000/P63104/Q00610/Q06830/Q15084/Q15758/P11166/P11279/P21281/Q13637/Q14697/P30040/P35613/Q8WUM4	41
CC	GO:0048770	pigment granule	41/601	58/2180	5.33302e-12	3.24553e-10	2.34974e-10	O00560/O43852/O75396/P02786/P04843/P05556/P07237/P07339/P07355/P07900/P08195/P08238/P08962/P09543/P11021/P11142/P13667/P14625/P23284/P27824/P30101/P31946/P50991/P51148/P51149/P62258/P62826/P63000/P63104/Q00610/Q06830/Q15084/Q15758/P11166/P11279/P21281/Q13637/Q14697/P30040/P35613/Q8WUM4	41
CC	GO:0101002	ficolin-1-rich granule	40/601	91/2180	0.000447656	0.00488978	0.00354017	O00232/O00487/O43242/P04075/P06744/P07339/P07900/P08238/P0DMV9/P11142/P12268/P12956/P13473/P13639/P14618/P16035/P17066/P17980/P18206/P18669/P20618/P25787/P35998/P37108/P50990/P53396/P53618/P55072/P61586/P62937/P63000/P68104/Q12905/Q13200/Q13442/Q14019/Q14974/P09211/P11279/P61160	40
CC	GO:0044391	ribosomal subunit	39/601	88/2180	0.000430562	0.00482683	0.00349459	P05387/P05388/P18124/P26373/P27635/P35268/P39023/P46777/P46778/P46781/P60866/P61247/P61254/P61313/P62241/P62280/P62424/P62701/P62753/P62917/P63244/Q02878/Q07020/Q9NP92/P32969/P50914/P62263/P62913/P62979/P83731/Q71RC2/O75683/P15880/P36578/P40429/P42766/P62081/P62750/P84098	39
CC	GO:0022626	cytosolic ribosome	38/601	82/2180	0.000164989	0.00251019	0.00181736	P05387/P05388/P18124/P26373/P27635/P35268/P39023/P46777/P46778/P46781/P60866/P61247/P61254/P61313/P62241/P62280/P62424/P62701/P62753/P62917/P63244/Q02878/Q07020/P32969/P50914/P62263/P62913/P62979/P83731/Q71RC2/O75683/P15880/P36578/P40429/P42766/P62081/P62750/P84098	38
CC	GO:0009986	cell surface	38/601	90/2180	0.00157855	0.012932	0.00936267	P02511/P02786/P04083/P05067/P05556/P06733/P07237/P07355/P07900/P07996/P08195/P08238/P08758/P08962/P09382/P10809/P11021/P11717/P13667/P13987/P16035/P16070/P19022/P26038/P27797/P30101/P48509/P61769/Q00839/Q13492/Q13740/Q9Y490/Q9Y696/P11279/Q13685/Q14627/Q6YHK3/P30040	38
CC	GO:0005911	cell-cell junction	36/601	77/2180	0.000196943	0.00270638	0.0019594	O00161/O43707/O60716/P04083/P05067/P05556/P07355/P12814/P15121/P18206/P19022/P21333/P23528/P24385/P31949/P35221/P35222/P35579/P46940/P61026/P61224/P61586/P78344/Q12792/Q15417/Q96B97/Q99497/Q9P0L0/Q9Y696/P11166/P35241/P50552/Q15942/Q96HC4/Q9Y3L5/Q8WUM4	36
CC	GO:0035770	ribonucleoprotein granule	35/601	76/2180	0.00034857	0.00426207	0.00308571	O15234/P05198/P05388/P11387/P14866/P17980/P19338/P25787/P35998/P46940/P51114/P51991/P55072/P61978/P62701/P62753/P63000/Q00839/Q02878/Q07065/Q13501/Q14444/Q14974/Q15365/Q15717/Q8N543/Q92615/Q9UN86/Q14240/Q71RC2/Q7Z417/Q92945/Q9BWF3/Q13283/Q99700	35
CC	GO:1904813	ficolin-1-rich granule lumen	35/601	77/2180	0.000474926	0.00505796	0.00366193	O00232/O00487/O43242/P04075/P06744/P07339/P07900/P08238/P0DMV9/P11142/P12268/P12956/P13639/P14618/P16035/P17066/P17980/P18206/P18669/P20618/P25787/P35998/P37108/P50990/P53396/P55072/P62937/P68104/Q12905/Q13200/Q13442/Q14019/Q14974/P09211/P61160	35
CC	GO:0036464	cytoplasmic ribonucleoprotein granule	33/601	70/2180	0.000300488	0.00400025	0.00289615	O15234/P05198/P05388/P11387/P17980/P19338/P25787/P35998/P46940/P51114/P55072/P61978/P62701/P62753/P63000/Q00839/Q02878/Q07065/Q13501/Q14444/Q14974/Q15365/Q15717/Q8N543/Q92615/Q9UN86/Q14240/Q71RC2/Q7Z417/Q92945/Q9BWF3/Q13283/Q99700	33
CC	GO:0044448	cell cortex part	31/601	68/2180	0.000939751	0.00784968	0.00568312	O43491/O43707/O60716/P06733/P09496/P15311/P19022/P21333/P23528/P35222/P35579/P40123/P60981/P61026/P67936/P68104/Q01518/Q05682/Q14019/Q14247/Q14847/Q14980/Q15019/Q9NQW6/Q9NV70/P11166/P35241/Q13813/Q15691/O14950/P61160	31
CC	GO:0030139	endocytic vesicle	30/601	65/2180	0.000881962	0.0076132	0.0055119	O00161/O75369/O75396/P04114/P07900/P08670/P09496/P11717/P13473/P14625/P27797/P30101/P51148/P51149/P61026/P61106/P61769/P63010/Q00610/Q03135/Q13492/Q14108/Q15907/Q92598/Q92930/Q96B97/P11279/P62979/Q13637/Q15942	30
CC	GO:0030016	myofibril	29/601	57/2180	0.00013212	0.00225132	0.00162994	O14974/O43707/O75190/O75369/O76003/O95817/P02511/P04075/P04792/P06733/P07951/P0DP25/P12814/P18206/P21291/P21333/P35222/P51114/P67936/Q05682/Q12792/Q13501/Q9ULV4/P09493/P11166/P62942/Q14192/Q969P5/Q96HC4	29
CC	GO:0043292	contractile fiber	29/601	58/2180	0.000196506	0.00270638	0.0019594	O14974/O43707/O75190/O75369/O76003/O95817/P02511/P04075/P04792/P06733/P07951/P0DP25/P12814/P18206/P21291/P21333/P35222/P51114/P67936/Q05682/Q12792/Q13501/Q9ULV4/P09493/P11166/P62942/Q14192/Q969P5/Q96HC4	29
CC	GO:0005788	endoplasmic reticulum lumen	29/601	62/2180	0.000820346	0.00728057	0.00527108	O00622/O43493/O43852/P04114/P05067/P07108/P07237/P07996/P09382/P11021/P13667/P14314/P14625/P19022/P23284/P27797/P27824/P30101/P50454/P61769/Q07065/Q13217/Q15084/Q15293/Q86UP2/Q969H8/Q14697/P24821/P30040	29
CC	GO:0071013	catalytic step 2 spliceosome	28/601	57/2180	0.000370673	0.0043863	0.00317565	O43290/O60506/O75533/O95391/P07910/P09651/P14678/P17844/P22626/P38919/P51991/P52272/P52597/P61326/P61978/Q00839/Q6P2Q9/Q9NW64/O43660/P41223/Q07955/Q13435/Q13573/Q15393/Q9Y5S9/O94906/P62318/Q9UQ35	28
CC	GO:0044449	contractile fiber part	27/601	54/2180	0.000327011	0.00422141	0.00305627	O14974/O43707/O75190/O75369/O76003/O95817/P02511/P04075/P04792/P06733/P07951/P0DP25/P12814/P18206/P21291/P21333/P35222/P51114/P67936/Q13501/Q9ULV4/P09493/P11166/P62942/Q14192/Q969P5/Q96HC4	27
CC	GO:0015934	large ribosomal subunit	26/601	52/2180	0.000421893	0.00482683	0.00349459	P05387/P05388/P18124/P26373/P27635/P35268/P39023/P46777/P46778/P61254/P61313/P62424/P62917/Q02878/Q07020/Q9NP92/P32969/P50914/P62913/P83731/O75683/P36578/P40429/P42766/P62750/P84098	26
CC	GO:0022625	cytosolic large ribosomal subunit	25/601	46/2180	9.73415e-05	0.00180293	0.00130531	P05387/P05388/P18124/P26373/P27635/P35268/P39023/P46777/P46778/P61254/P61313/P62424/P62917/Q02878/Q07020/P32969/P50914/P62913/P83731/O75683/P36578/P40429/P42766/P62750/P84098	25
CC	GO:0030017	sarcomere	25/601	47/2180	0.000154779	0.00251019	0.00181736	O14974/O43707/O75190/O75369/O76003/O95817/P02511/P04075/P04792/P06733/P07951/P0DP25/P12814/P21291/P21333/P35222/P67936/Q13501/Q9ULV4/P09493/P11166/P62942/Q14192/Q969P5/Q96HC4	25
CC	GO:0005766	primary lysosome	24/601	48/2180	0.000702544	0.00650617	0.00471042	O00161/O00560/P00387/P07355/P07602/P08962/P13473/P30041/P50990/P51148/P53396/P53990/P55072/P61224/P78371/Q01518/Q07065/Q13217/Q96CS3/Q9P0L0/P11279/P11216/P61160/Q14204	24
CC	GO:0042582	azurophil granule	24/601	48/2180	0.000702544	0.00650617	0.00471042	O00161/O00560/P00387/P07355/P07602/P08962/P13473/P30041/P50990/P51148/P53396/P53990/P55072/P61224/P78371/Q01518/Q07065/Q13217/Q96CS3/Q9P0L0/P11279/P11216/P61160/Q14204	24
CC	GO:0030863	cortical cytoskeleton	23/601	42/2180	0.000159628	0.00251019	0.00181736	O43491/O43707/P15311/P19022/P21333/P23528/P35579/P40123/P60981/P67936/P68104/Q01518/Q05682/Q14019/Q14247/Q14847/Q14980/Q9NQW6/P11166/P35241/Q13813/Q15691/P61160	23
CC	GO:0005775	vacuolar lumen	22/601	45/2180	0.00170922	0.0134839	0.00976223	O00560/P00387/P04114/P07339/P07355/P07602/P07900/P11142/P13473/P30041/P50990/P53396/P53990/P55072/P78371/Q01518/Q13217/Q14108/Q96CS3/P11216/P61160/Q14204	22
CC	GO:0005913	cell-cell adherens junction	18/601	30/2180	0.000178771	0.00262608	0.00190126	O00161/O60716/P04083/P07355/P12814/P18206/P19022/P31949/P35221/P35222/P35579/P61026/P78344/Q15417/Q99497/P35241/Q15942/Q96HC4	18
CC	GO:0031674	I band	18/601	32/2180	0.000543536	0.00564748	0.00408873	O14974/O43707/O75190/O75369/O76003/O95817/P02511/P04075/P04792/P12814/P21291/P21333/P35222/P11166/P62942/Q14192/Q969P5/Q96HC4	18
CC	GO:0030666	endocytic vesicle membrane	18/601	33/2180	0.000893568	0.0076132	0.0055119	O00161/O75396/P04114/P13473/P27797/P51149/P61026/P61769/P63010/Q00610/Q03135/Q13492/Q14108/Q15907/Q92930/P11279/P62979/Q13637	18
CC	GO:0030018	Z disc	17/601	30/2180	0.000692583	0.00650617	0.00471042	O14974/O43707/O75190/O75369/O76003/O95817/P02511/P04792/P12814/P21291/P21333/P35222/P11166/P62942/Q14192/Q969P5/Q96HC4	17
CC	GO:0101031	chaperone complex	14/601	16/2180	8.78648e-07	3.74304e-05	2.70993e-05	O95816/O95817/P08238/P11142/P17987/P31948/P40227/P48643/P49368/P50990/P50991/P78371/Q16543/Q99832	14
CC	GO:0005811	lipid droplet	14/601	23/2180	0.000788531	0.00714711	0.00517446	O60488/O60664/P00387/P04406/P07355/P51148/P51149/P51572/P55072/P61224/Q01105/Q03135/Q07065/Q96CS3	14
MF	GO:0019899	enzyme binding	171/601	490/2166	4.74024e-05	0.00226939	0.00200213	O14974/O15234/O60716/O75348/O75531/O75807/O76003/O95816/P00441/P04114/P04637/P04792/P05067/P05121/P05141/P05412/P05556/P06733/P06744/P06748/P07195/P07237/P07355/P07602/P07737/P07814/P07900/P08134/P08238/P08758/P09496/P09601/P09936/P0DMV9/P0DP25/P10644/P10809/P11021/P11142/P11717/P12270/P12277/P13473/P13639/P14314/P14625/P15311/P15531/P16035/P17066/P17844/P17987/P18085/P18206/P18669/P19022/P19338/…	171
MF	GO:0050839	cell adhesion molecule binding	103/601	215/2166	2.44585e-11	5.39703e-09	4.76143e-09	O00299/O00622/O43707/O60664/O60716/O75369/O95433/O95817/P04075/P04083/P05556/P06733/P07237/P07355/P07737/P07996/P08195/P08238/P0DMV9/P11021/P11142/P12814/P13639/P14618/P15311/P16035/P18206/P19022/P20810/P21333/P22061/P22234/P25685/P26038/P26641/P27797/P29692/P30041/P31946/P31949/P35221/P35222/P35579/P37802/P41091/P43487/P46060/P46940/P48509/P50990/P53990/P55010/P60228/P61026/P61313/P61978/P62258/…	103
MF	GO:0045296	cadherin binding	93/601	188/2166	2.81829e-11	5.39703e-09	4.76143e-09	O00299/O60664/O60716/O75369/O95433/O95817/P04075/P04083/P05556/P06733/P07355/P07737/P08195/P08238/P0DMV9/P11021/P11142/P13639/P14618/P15311/P18206/P19022/P20810/P21333/P22061/P22234/P25685/P26641/P29692/P30041/P31946/P31949/P35221/P35222/P35579/P37802/P41091/P43487/P46060/P46940/P50990/P53990/P55010/P60228/P61026/P61313/P61978/P62258/P62424/P62826/P63104/P63244/P78344/Q02878/Q05682/Q06830/Q12792/…	93
MF	GO:0005198	structural molecule activity	74/601	190/2166	0.000301971	0.00793579	0.0070012	O00622/O15144/O15145/O43491/P02511/P04083/P05387/P05388/P07951/P07996/P08670/P09496/P12270/P12814/P18124/P18206/P21291/P26038/P26373/P27635/P35221/P35268/P39023/P46777/P46778/P46781/P46821/P53618/P53621/P60660/P60866/P61247/P61254/P61313/P62241/P62280/P62424/P62701/P62753/P62917/P67936/P68363/Q00610/Q02878/Q03135/Q07020/Q14152/Q14980/Q9BQE3/Q9NP92/Q9UN86/Q9Y490/P09493/P27816/P32969/P43243/P50914/…	74
MF	GO:0019904	protein domain specific binding	68/601	163/2166	4.49804e-05	0.00226939	0.00200213	O43491/O75531/O95361/P04406/P04637/P05067/P05412/P07900/P08238/P08670/P09651/P0DMV9/P0DP25/P10644/P11021/P11142/P11387/P13473/P15311/P17844/P18583/P27348/P31689/P31946/P35222/P35579/P40227/P46940/P49662/P50502/P52272/P52926/P53990/P55072/P61586/P61978/P61981/P62258/P62805/P63104/P63208/P63244/P78527/Q00610/Q13263/Q13501/Q13625/Q14195/Q14974/Q14980/Q92786/Q92930/Q96B97/Q9HB71/Q9P0L0/Q9Y490/Q9Y6K9/…	68
MF	GO:0003729	mRNA binding	50/601	112/2166	6.26745e-05	0.00256635	0.00226412	O60506/O75533/O95232/P04637/P07910/P09234/P09651/P12270/P17844/P18124/P19338/P20042/P22626/P27797/P33240/P38919/P46777/P48643/P51114/P51991/P52272/P60842/P61247/P61254/P62633/P78344/Q00839/Q14152/Q15365/Q15717/Q8NC51/Q99497/Q99729/Q9UN86/Q9Y383/P62263/P62495/Q04637/Q07955/Q08257/Q92945/Q9BWF3/Q9H0G5/Q9Y5S9/P15880/P40429/P42766/P49756/P62081/Q13283	50
MF	GO:0044389	ubiquitin-like protein ligase binding	46/601	97/2166	1.89198e-05	0.00120772	0.00106549	O15234/O95816/P04637/P05141/P05412/P06744/P07900/P08238/P09936/P0DMV9/P10644/P10809/P11021/P11142/P12277/P17987/P18206/P27797/P30041/P31689/P38646/P46060/P46777/P55072/P60174/P62258/P63104/P68036/P68363/P78371/Q13263/Q13501/Q15366/Q96CS3/Q96JB5/Q9GZQ8/Q9HB71/Q9Y6K9/O00429/P34931/P62913/P62979/Q16665/Q9H492/P13010/P61077	46
MF	GO:0031625	ubiquitin protein ligase binding	45/601	90/2166	3.97569e-06	0.000380672	0.000335841	O15234/O95816/P04637/P05141/P05412/P06744/P07900/P08238/P09936/P0DMV9/P10644/P10809/P11021/P11142/P12277/P17987/P18206/P27797/P30041/P31689/P38646/P46060/P46777/P55072/P60174/P62258/P63104/P68036/P68363/P78371/Q13263/Q13501/Q15366/Q96CS3/Q9GZQ8/Q9HB71/Q9Y6K9/O00429/P34931/P62913/P62979/Q16665/Q9H492/P13010/P61077	45
MF	GO:0051082	unfolded protein binding	38/601	60/2166	5.76567e-09	7.36084e-07	6.49396e-07	O75190/P02511/P06748/P07900/P08238/P0DMV9/P10809/P11021/P11142/P14625/P17066/P17987/P23284/P25685/P27797/P27824/P31689/P38646/P40227/P48643/P49368/P50454/P50502/P50990/P50991/P61604/P62937/P78371/Q13217/Q16543/Q99832/Q9UDY4/Q9Y230/Q9Y266/O60884/P34931/Q13685/Q9UHV9	38
MF	GO:0003735	structural constituent of ribosome	36/601	79/2166	0.000425179	0.00957903	0.00845093	P05387/P05388/P18124/P26373/P27635/P35268/P39023/P46777/P46778/P46781/P60866/P61247/P61254/P61313/P62241/P62280/P62424/P62701/P62753/P62917/Q02878/Q07020/Q9NP92/P32969/P50914/P62263/P62913/P62979/P83731/P15880/P36578/P40429/P42766/P62081/P62750/P84098	36
MF	GO:0008135	translation factor activity, RNA binding	27/601	50/2166	6.70066e-05	0.00256635	0.00226412	O00303/O15372/O75822/P05198/P13639/P20042/P23588/P24534/P26641/P29692/P41091/P55010/P56537/P60228/P60842/P63241/P68104/P78344/Q13347/Q14152/Q15056/P41567/P62495/Q04637/Q14240/Q7L2H7/Q9Y262	27
MF	GO:0051087	chaperone binding	23/601	37/2166	1.073e-05	0.00082192	0.000725123	O75190/O75347/O95433/O95816/O95817/P00441/P04637/P10809/P11021/P11142/P25685/P27797/P31689/P31948/P50502/P61604/Q13217/Q14108/Q16543/Q9UDY4/O60884/P30040/P46527	23
MF	GO:0031072	heat shock protein binding	23/601	41/2166	0.000108087	0.00376341	0.0033202	O75190/O75937/O95433/O95816/P08238/P0DMV9/P11021/P11142/P12270/P17066/P25685/P31689/P31948/P38646/P50502/Q02790/Q14974/Q16543/Q9UHD1/O60884/P34931/Q16665/P46527	23
MF	GO:0003743	translation initiation factor activity	20/601	36/2166	0.000366572	0.00877481	0.00774142	O00303/O15372/O75822/P05198/P20042/P23588/P41091/P55010/P56537/P60228/P60842/P78344/Q13347/Q14152/Q15056/P41567/Q04637/Q14240/Q7L2H7/Q9Y262	20
MF	GO:0036002	pre-mRNA binding	12/601	17/2166	0.000279366	0.00793579	0.0070012	O95391/P09234/P09651/P14866/P17844/P22626/P26599/Q00839/Q6P2Q9/Q9NW64/P26368/Q9BWF3	12
MF	GO:0097718	disordered domain specific binding	10/601	13/2166	0.000310801	0.00793579	0.0070012	P04406/P04637/P07900/P08238/P0DMV9/P0DP25/P15311/P35222/Q00610/Q14980	10
MF	GO:0050681	androgen receptor binding	9/601	11/2166	0.000291333	0.00793579	0.0070012	P17844/P27797/P35222/P62826/Q99497/Q13573/Q14192/O94906/Q13772	9
