# Supplementary material for: Combinatory Treatment of Canavanine and Arginine Deprivation Efficiently Targets Human Glioblastoma Cells via Pleiotropic Mechanisms
Source: Cells. 2020 Sep 30;9(10):2217. doi: 10.3390/cells9102217 (PMC7600648; doi:10.3390/cells9102217)
Supplement: Supplementary file 1 [file cells-09-02217-s001.zip › Karatsaietal.Supplementary Table S1b. Peptides with Arginine and canavanine variants.xls]

## Sheet: Worksheet
peptide_sequence	peptide_intensity	Spectrum.File	peptide_retention_time	peptide_mz	peptide_charge	Protein.Accessions	peptide_mass	canavanine_incroporation
FRLNLYELK	10540351	LUM02044_PVS.raw	47.23	402.569	3	P49720	1205.69	FALSE
FXLNLYELK	66600756	LUM02044_PVS.raw	35.52	599.335	2	P49720	1197.66	TRUE
GEAAAERPGEAAVASSPSK	52732360	LUM02044_PVS.raw	19.95	897.947	2	P29966	1794.89	FALSE
GEAAAEXPGEAAVASSPSK	6005570	LUM02044_PVS.raw	20.38	596.292	3	P29966	1786.86	TRUE
TAMSTPHVAEPAENEQDEQDENGAEASADLRADAMAK	66690492	LUM02045_PVS.raw	35.75	978.181	4	P26038	3909.7	FALSE
TAMSTPHVAEPAENEQDEQDENGAEASADLXADAMAK	29635356	LUM02045_PVS.raw	36.67	976.176	4	P26038	3901.68	TRUE
GILVMNTPNGNSLSAAELTCGMIMCLARQIPQATASMK	20177214	LUM02046_PVS.raw	77.37	1354	3	O43175	4059.99	FALSE
GILVMNTPNGNSLSAAELTCGMIMCLAXQIPQATASMK	7400211	LUM02046_PVS.raw	78.51	1351.33	3	O43175	4051.97	TRUE
AAALEFLNRFEEAK	125649888	LUM02050_PVS.raw	51.9	809.927	2	P31948	1618.85	FALSE
AAALEFLNXFEEAK	21544802	LUM02050_PVS.raw	52.6	805.913	2	P31948	1610.82	TRUE
AAFERESDVPLK	157867984	LUM02050_PVS.raw	28.93	457.91	3	Q969H8	1371.71	FALSE
AAFEXESDVPLK	4.41027e+06	LUM02050_PVS.raw	29.01	682.347	2	Q969H8	1363.69	TRUE
AATLAERSAGLAFSLYQAMAK	34635204	LUM02050_PVS.raw	65.1	727.386	3	P50454	2180.14	FALSE
AATLAEXSAGLAFSLYQAMAK	15554073	LUM02050_PVS.raw	64.53	724.709	3	P50454	2172.11	TRUE
ACANPAAGSVILLENLRFHVEEEGK	168326064	LUM02050_PVS.raw	58.26	912.133	3	P00558	2734.38	FALSE
ACANPAAGSVILLENLXFHVEEEGK	32469386	LUM02050_PVS.raw	58.06	682.345	4	P00558	2726.36	TRUE
ADAEGESDLENSRK	43066328	LUM02050_PVS.raw	17.53	510.902	3	Q9Y490	1530.69	FALSE
ADAEGESDLENSXK	1.02383e+06	LUM02050_PVS.raw	17.34	761.834	2	Q9Y490	1522.66	TRUE
ADEGISFRGLFIIDDK	339197504	LUM02050_PVS.raw	58.19	602.648	3	Q06830	1805.93	FALSE
ADEGISFXGLFIIDDK	13220008	LUM02050_PVS.raw	58.15	899.454	2	Q06830	1797.9	TRUE
AEGPGLSRTGVELGKPTHFTVNAK	183036160	LUM02050_PVS.raw	34.34	619.835	4	P21333	2476.32	FALSE
AEGPGLSXTGVELGKPTHFTVNAK	15179896	LUM02050_PVS.raw	34.26	617.827	4	P21333	2468.29	TRUE
AENNPWVTPIADQFQLGVSHVFEYIRSETYK	18720278	LUM02050_PVS.raw	78.73	912.956	4	Q15404	3648.8	FALSE
AENNPWVTPIADQFQLGVSHVFEYIXSETYK	3.54961e+06	LUM02050_PVS.raw	78.45	910.949	4	Q15404	3640.77	TRUE
AENQVLAMRK	102822272	LUM02050_PVS.raw	23.5	390.549	3	P51572	1169.63	FALSE
AENQVLAMXK	2986371	LUM02050_PVS.raw	23.3	581.306	2	P51572	1161.6	TRUE
AFLTLAEDILRK	50986284	LUM02050_PVS.raw	59.09	467.277	3	P61026	1399.82	FALSE
AFLTLAEDILXK	3.67706e+06	LUM02050_PVS.raw	59.48	464.601	3	P61026	1391.79	TRUE
AGDLRDTGIFLDLMHLK	53457572	LUM02050_PVS.raw	60.55	642.344	3	P12956	1925.02	FALSE
AGDLXDTGIFLDLMHLK	2.31813e+06	LUM02050_PVS.raw	59.84	480.004	4	P12956	1916.99	TRUE
AGLLQRALEHFTDLYDIK	29344624	LUM02050_PVS.raw	63.8	529.039	4	Q00610	2113.13	FALSE
AGLLQXALEHFTDLYDIK	6.50833e+06	LUM02050_PVS.raw	63.64	702.374	3	Q00610	2105.11	TRUE
AGSDGESIGNCPFSQRLFMILWLK	47207464	LUM02050_PVS.raw	73.15	912.788	3	Q9Y696	2736.35	FALSE
AGSDGESIGNCPFSQXLFMILWLK	9514589	LUM02050_PVS.raw	73.41	910.112	3	Q9Y696	2728.32	TRUE
AGTQIENIDEDFRDGLK	141754912	LUM02050_PVS.raw	44.34	965.972	2	O43707	1930.94	FALSE
AGTQIENIDEDFXDGLK	40702420	LUM02050_PVS.raw	43.84	641.641	3	O43707	1922.91	TRUE
AGTQIENIEEDFRDGLK	179968928	LUM02050_PVS.raw	50.55	648.99	3	P12814	1944.95	FALSE
AGTQIENIEEDFXDGLK	9467121	LUM02050_PVS.raw	50.4	646.312	3	P12814	1936.92	TRUE
AHAAIRENPVYEK	43492148	LUM02050_PVS.raw	19.73	754.398	2	P46777	1507.79	FALSE
AHAAIXENPVYEK	8550145	LUM02050_PVS.raw	19.62	500.592	3	P46777	1499.76	TRUE
ALELDSNLYRIGQSK	205009744	LUM02050_PVS.raw	43.27	572.977	3	P35579	1716.92	FALSE
ALELDSNLYXIGQSK	11348416	LUM02050_PVS.raw	43.09	570.301	3	P35579	1708.89	TRUE
ALERFLQDYFDGNLK	188100320	LUM02050_PVS.raw	56.14	919.969	2	P30101	1838.93	FALSE
ALEXFLQDYFDGNLK	3.4652e+06	LUM02050_PVS.raw	56.59	610.973	3	P30101	1830.9	TRUE
ALESPERPFLAILGGAK	536521280	LUM02050_PVS.raw	55.66	593.673	3	P00558	1779.01	FALSE
ALESPEXPFLAILGGAK	46042436	LUM02050_PVS.raw	55.88	590.996	3	P00558	1770.97	TRUE
ALTSELANARDESK	367144640	LUM02050_PVS.raw	27.36	505.595	3	P26038	1514.77	FALSE
ALTSELANAXDESK	12795923	LUM02050_PVS.raw	27.03	753.873	2	P26038	1506.74	TRUE
AMEVDERPTEQYSDIGGLDK	31785592	LUM02050_PVS.raw	37.42	755.019	3	P17980	2263.04	FALSE
AMEVDEXPTEQYSDIGGLDK	2.99041e+06	LUM02050_PVS.raw	37.32	752.343	3	P17980	2255.01	TRUE
ANLQIDQINTDLNLERSHAQK	243825616	LUM02050_PVS.raw	41.36	811.089	3	P35579	2431.25	FALSE
ANLQIDQINTDLNLEXSHAQK	6.84491e+06	LUM02050_PVS.raw	41.17	808.414	3	P35579	2423.23	TRUE
APILIATDVASRGLDVEDVK	178133712	LUM02050_PVS.raw	50.78	698.055	3	Q92841	2092.15	FALSE
APILIATDVASXGLDVEDVK	17063652	LUM02050_PVS.raw	51.07	695.38	3	Q92841	2084.13	TRUE
APLRVQVQDNEGCPVEALVK	598627648	LUM02050_PVS.raw	42.63	744.728	3	P21333	2232.17	FALSE
APLXVQVQDNEGCPVEALVK	42657304	LUM02050_PVS.raw	42.74	742.05	3	P21333	2224.13	TRUE
AQALRDNSTMGYMAAK	20529476	LUM02050_PVS.raw	19.13	590.611	3	P07900	1769.82	FALSE
AQALXDNSTMGYMAAK	5320393	LUM02050_PVS.raw	18.97	587.935	3	P07900	1761.79	TRUE
AQALRDNSTMGYMAAK	83502832	LUM02050_PVS.raw	23.79	585.28	3	P07900	1753.82	FALSE
AQALXDNSTMGYMAAK	7158781	LUM02050_PVS.raw	23.58	873.4	2	P07900	1745.79	TRUE
AQALRDNSTMGYMAAK	166691648	LUM02050_PVS.raw	29.14	869.417	2	P07900	1737.83	FALSE
AQALXDNSTMGYMAAK	157774720	LUM02050_PVS.raw	28.85	577.272	3	P07900	1729.8	TRUE
AQALRDNSTMGYMMAK	22117582	LUM02050_PVS.raw	29.2	907.418	2	P08238	1813.83	FALSE
AQALXDNSTMGYMMAK	13684953	LUM02050_PVS.raw	28.28	602.604	3	P08238	1805.8	TRUE
AQALRDNSTMGYMMAK	434045088	LUM02050_PVS.raw	34	599.949	3	P08238	1797.83	FALSE
AQALXDNSTMGYMMAK	83987000	LUM02050_PVS.raw	33.9	597.272	3	P08238	1789.8	TRUE
AQIHDLVLVGGSTRIPK	97013240	LUM02050_PVS.raw	39.32	907.531	2	P0DMV9	1814.05	FALSE
AQIHDLVLVGGSTXIPK	756884032	LUM02050_PVS.raw	39.47	602.678	3	P0DMV9	1806.02	TRUE
AQLVVIAHDVDPIELVVFLPALCRK	210244688	LUM02050_PVS.raw	71.77	707.156	4	P62424	2825.6	FALSE
AQLVVIAHDVDPIELVVFLPALCXK	7.45382e+06	LUM02050_PVS.raw	71.9	939.859	3	P62424	2817.56	TRUE
AQVARPGGDTIFGK	121114952	LUM02050_PVS.raw	31.28	713.888	2	P49773	1426.77	FALSE
AQVAXPGGDTIFGK	11614816	LUM02050_PVS.raw	30.96	473.585	3	P49773	1418.74	TRUE
ARAYGPGIEPTGNMVK	94932656	LUM02050_PVS.raw	31.55	835.932	2	P21333	1670.86	FALSE
AXAYGPGIEPTGNMVK	7.08058e+06	LUM02050_PVS.raw	31.52	831.915	2	P21333	1662.82	TRUE
ASINMLRIVEPYIAWGYPNLK	158691216	LUM02050_PVS.raw	68.56	820.112	3	P18124	2458.32	FALSE
ASINMLXIVEPYIAWGYPNLK	24634956	LUM02050_PVS.raw	68.47	817.434	3	P18124	2450.29	TRUE
ATAGDTHLGGEDFDNRLVNHFVEEFK	1155313408	LUM02050_PVS.raw	52.67	732.85	4	P0DMV9	2928.38	FALSE
ATAGDTHLGGEDFDNXLVNHFVEEFK	1210360576	LUM02050_PVS.raw	52.12	730.842	4	P0DMV9	2920.35	TRUE
ATQALVLAPTRELAQQIQK	664638336	LUM02050_PVS.raw	46.16	697.072	3	P60842	2089.2	FALSE
ATQALVLAPTXELAQQIQK	87762712	LUM02050_PVS.raw	45.51	694.395	3	P60842	2081.17	TRUE
ATSRGCITIIGGGDTATCCAK	52635476	LUM02050_PVS.raw	31.91	1090.51	2	P00558	2180.01	FALSE
ATSXGCITIIGGGDTATCCAK	4.39409e+06	LUM02050_PVS.raw	31.94	724.666	3	P00558	2171.98	TRUE
AVTEQGHELSNEERNLLSVAYK	274762336	LUM02050_PVS.raw	43.35	833.09	3	P31946	2497.26	FALSE
AVTEQGHELSNEEXNLLSVAYK	15815849	LUM02050_PVS.raw	43.26	830.416	3	P31946	2489.23	TRUE
AYTNFDAERDALNIETAIK	1363641600	LUM02050_PVS.raw	49.74	722.364	3	A6NMY6	2165.08	FALSE
AYTNFDAEXDALNIETAIK	119726464	LUM02050_PVS.raw	49.47	719.687	3	A6NMY6	2157.05	TRUE
CAGNEDIITLRAEDNADTLALVFEAPNQEK	77420224	LUM02050_PVS.raw	59.55	1109.87	3	P12004	3327.61	FALSE
CAGNEDIITLXAEDNADTLALVFEAPNQEK	4338076	LUM02050_PVS.raw	59.75	1107.2	3	P12004	3319.58	TRUE
CAPGVGLVRDGCGCCK	5.28223e+06	LUM02050_PVS.raw	27.41	888.39	2	O00622	1775.77	FALSE
CAPGVGLVXDGCGCCK	5.46455e+06	LUM02050_PVS.raw	27.26	589.918	3	O00622	1767.74	TRUE
CSGPGLSPGMVRANLPQSFQVDTSK	189546512	LUM02050_PVS.raw	47.29	881.768	3	P21333	2643.29	FALSE
CSGPGLSPGMVXANLPQSFQVDTSK	21246638	LUM02050_PVS.raw	47.58	879.091	3	P21333	2635.26	TRUE
DAGQISGLNVLRVINEPTAAALAYGLDK	377018624	LUM02050_PVS.raw	66.86	960.52	3	P38646	2879.55	FALSE
DAGQISGLNVLXVINEPTAAALAYGLDK	36887340	LUM02050_PVS.raw	66.49	957.844	3	P38646	2871.52	TRUE
DAGTIAGLNVLRIINEPTAAAIAYGLDK	61751112	LUM02050_PVS.raw	72.07	1425.79	2	P11142	2850.56	FALSE
DAGTIAGLNVLXIINEPTAAAIAYGLDK	9643212	LUM02050_PVS.raw	71.64	711.389	4	P11142	2842.53	TRUE
DAGTIAGLNVMRIINEPTAAAIAYGLDK	1550242432	LUM02050_PVS.raw	69.47	956.844	3	P11021	2868.52	FALSE
DAGTIAGLNVMXIINEPTAAAIAYGLDK	76497928	LUM02050_PVS.raw	69.26	954.167	3	P11021	2860.49	TRUE
DAIRLFAAYNEGIINLLEK	10283736	LUM02050_PVS.raw	72.28	725.068	3	Q13492	2173.19	FALSE
DAIXLFAAYNEGIINLLEK	3020017	LUM02050_PVS.raw	74.6	722.392	3	Q13492	2165.16	TRUE
DCRYALYDATYETK	533646368	LUM02050_PVS.raw	36.19	593.603	3	P23528	1778.79	FALSE
DCXYALYDATYETK	38523360	LUM02050_PVS.raw	35.92	885.886	2	P23528	1770.76	TRUE
DDEVQVVRGHYK	228173520	LUM02050_PVS.raw	23.32	485.58	3	P61254	1454.73	FALSE
DDEVQVVXGHYK	10414186	LUM02050_PVS.raw	23.74	482.904	3	P61254	1446.7	TRUE
DDIFRIYIK	29285894	LUM02050_PVS.raw	49.62	398.225	3	Q13501	1192.66	FALSE
DDIFXIYIK	11211789	LUM02050_PVS.raw	50.23	395.548	3	Q13501	1184.63	TRUE
DEATVRMAVQDAVDALMQK	12898364	LUM02050_PVS.raw	68.17	701.015	3	P46060	2101.03	FALSE
DEATVXMAVQDAVDALMQK	2.41074e+06	LUM02050_PVS.raw	67.62	698.338	3	P46060	2093	TRUE
DEERHVGDLGNVTADK	116455688	LUM02050_PVS.raw	25.25	588.951	3	P00441	1764.84	FALSE
DEEXHVGDLGNVTADK	27360688	LUM02050_PVS.raw	25.41	586.275	3	P00441	1756.81	TRUE
DEQERCITIK	177675056	LUM02050_PVS.raw	23.32	434.551	3	P13639	1301.64	FALSE
DEQEXCITIK	4978448	LUM02050_PVS.raw	23.24	647.309	2	P13639	1293.61	TRUE
DEYACRVNHVTLSQPK	92128192	LUM02050_PVS.raw	27.8	642.982	3	P61769	1926.93	FALSE
DEYACXVNHVTLSQPK	3.72918e+06	LUM02050_PVS.raw	27.82	959.959	2	P61769	1918.91	TRUE
DFMIQGGDFTRGDGTGGK	134711680	LUM02050_PVS.raw	40.32	934.927	2	P23284	1868.85	FALSE
DFMIQGGDFTXGDGTGGK	15570596	LUM02050_PVS.raw	40.22	620.944	3	P23284	1860.82	TRUE
DIIRQPSEEEIIK	41277468	LUM02050_PVS.raw	36.37	790.43	2	Q15121	1579.85	FALSE
DIIXQPSEEEIIK	10945555	LUM02050_PVS.raw	36.7	786.418	2	Q15121	1571.83	TRUE
DIISDTSGDFRK	1655002880	LUM02050_PVS.raw	34.61	682.34	2	A6NMY6	1363.67	FALSE
DIISDTSGDFXK	87550520	LUM02050_PVS.raw	34.31	678.326	2	A6NMY6	1355.64	TRUE
DISTTLNADEAVARGCALQCAILSPAFK	125542544	LUM02050_PVS.raw	60.33	1001.5	3	O95757	3002.49	FALSE
DISTTLNADEAVAXGCALQCAILSPAFK	70459912	LUM02050_PVS.raw	60.05	998.828	3	O95757	2994.47	TRUE
DITSDTSGDFRNALLSLAK	740521280	LUM02050_PVS.raw	58.04	678.686	3	P04083	2034.04	FALSE
DITSDTSGDFXNALLSLAK	96881512	LUM02050_PVS.raw	55.83	676.008	3	P04083	2026.01	TRUE
DLYANTVLSGGTTMYPGIADRMQK	16343137	LUM02050_PVS.raw	44	1322.64	2	P60709	2644.27	FALSE
DLYANTVLSGGTTMYPGIADXMQK	18657224	LUM02050_PVS.raw	43.94	879.418	3	P60709	2636.24	TRUE
DLYANTVLSGGTTMYPGIADRMQK	1197941888	LUM02050_PVS.raw	46.92	876.76	3	P60709	2628.27	FALSE
DLYANTVLSGGTTMYPGIADXMQK	81304688	LUM02050_PVS.raw	47.08	874.085	3	P60709	2620.24	TRUE
DLYANTVLSGGTTMYPGIADRMQK	3802757	LUM02050_PVS.raw	3.1	871.429	3	P60709	2612.27	FALSE
DLYANTVLSGGTTMYPGIADXMQK	45254824	LUM02050_PVS.raw	51.01	1302.63	2	P60709	2604.24	TRUE
DNERVVGFHVLGPNAGEVTQGFAAALK	157897264	LUM02050_PVS.raw	54.34	936.156	3	Q16881	2806.45	FALSE
DNEXVVGFHVLGPNAGEVTQGFAAALK	13473434	LUM02050_PVS.raw	54.49	700.361	4	Q16881	2798.42	TRUE
DPAEGDGAQPEETPRDGDKPEETQGK	49557304	LUM02050_PVS.raw	18.08	921.745	3	Q14697	2763.22	FALSE
DPAEGDGAQPEETPXDGDKPEETQGK	3.04963e+06	LUM02050_PVS.raw	18.03	919.067	3	Q14697	2755.19	TRUE
DPEGLRVFYYLVQDLK	21218370	LUM02050_PVS.raw	72.73	655.683	3	P61326	1965.03	FALSE
DPEGLXVFYYLVQDLK	1.96173e+06	LUM02050_PVS.raw	72.34	653.008	3	P61326	1957.01	TRUE
DPGVLDRMMK	325342560	LUM02050_PVS.raw	37.8	586.296	2	P31949	1171.58	FALSE
DPGVLDXMMK	17846510	LUM02050_PVS.raw	38.14	582.281	2	P31949	1163.55	TRUE
DPVQCSRDVVICPDASLEDAK	117626880	LUM02050_PVS.raw	39.41	795.374	3	Q99497	2384.11	FALSE
DPVQCSXDVVICPDASLEDAK	6.07214e+06	LUM02050_PVS.raw	39.2	792.699	3	Q99497	2376.08	TRUE
DPVQCSRDVVICPDASLEDAKK	155181232	LUM02050_PVS.raw	36.04	628.807	4	Q99497	2512.2	FALSE
DPVQCSXDVVICPDASLEDAKK	4.09322e+06	LUM02050_PVS.raw	35.75	835.396	3	Q99497	2504.17	TRUE
DQGELERQLLQANPILEAFGNAK	517957824	LUM02050_PVS.raw	68.02	855.451	3	P35579	2564.34	FALSE
DQGELEXQLLQANPILEAFGNAK	21348594	LUM02050_PVS.raw	67.23	852.773	3	P35579	2556.31	TRUE
DRFSVNLDVK	227217888	LUM02050_PVS.raw	37.67	601.824	2	P02511	1202.64	FALSE
DXFSVNLDVK	18361628	LUM02050_PVS.raw	37.79	398.875	3	P02511	1194.61	TRUE
DRSSFYVNGLTLGGQK	646595456	LUM02050_PVS.raw	43.16	584.637	3	P07737	1751.9	FALSE
DXSSFYVNGLTLGGQK	32219058	LUM02050_PVS.raw	43.13	581.961	3	P07737	1743.87	TRUE
DRVHHEPQLSDK	18305376	LUM02050_PVS.raw	16.24	735.871	2	O43852	1470.74	FALSE
DXVHHEPQLSDK	4.2375e+06	LUM02050_PVS.raw	16.12	488.239	3	O43852	1462.7	TRUE
DSETGENIRQAASSLQQASLK	252944720	LUM02050_PVS.raw	40.71	748.376	3	P38646	2243.11	FALSE
DSETGENIXQAASSLQQASLK	21097824	LUM02050_PVS.raw	40.22	745.7	3	P38646	2235.08	TRUE
DSNNLCLHFNPRFNAHGDANTIVCNSK	629715968	LUM02050_PVS.raw	40.06	782.113	4	P09382	3125.43	FALSE
DSNNLCLHFNPXFNAHGDANTIVCNSK	12528972	LUM02050_PVS.raw	40.28	1039.81	3	P09382	3117.41	TRUE
DTICNQDERISK	43011428	LUM02050_PVS.raw	19.65	744.854	2	Q9ULV4	1488.7	FALSE
DTICNQDEXISK	2131531	LUM02050_PVS.raw	19.53	740.839	2	Q9ULV4	1480.67	TRUE
DTYARWLPLGLGLNHLGK	9255950	LUM02050_PVS.raw	57.72	509.284	4	Q13200	2034.12	FALSE
DTYAXWLPLGLGLNHLGK	2458428	LUM02050_PVS.raw	57.78	676.033	3	Q13200	2026.09	TRUE
DVDRIIGLDQVAGMSETALPGAFK	55343924	LUM02050_PVS.raw	60.09	1257.15	2	P35579	2513.3	FALSE
DVDXIIGLDQVAGMSETALPGAFK	19522820	LUM02050_PVS.raw	60.55	835.761	3	P35579	2505.27	TRUE
DVERTDGALLVNAMFFK	14473582	LUM02050_PVS.raw	60.47	646.001	3	P50454	1935.99	FALSE
DVEXTDGALLVNAMFFK	7.09476e+06	LUM02050_PVS.raw	61	643.325	3	P50454	1927.96	TRUE
DVQREIADLGEALATAVIPQWQK	38383140	LUM02050_PVS.raw	78	854.458	3	P49588	2561.36	FALSE
DVQXEIADLGEALATAVIPQWQK	7283024	LUM02050_PVS.raw	79.54	851.781	3	P49588	2553.33	TRUE
DYFLFRDGDILGK	216586752	LUM02050_PVS.raw	55.3	523.605	3	P61604	1568.8	FALSE
DYFLFXDGDILGK	36150872	LUM02050_PVS.raw	55.26	520.928	3	P61604	1560.77	TRUE
DYYQTLGLARGASDEEIK	60570932	LUM02050_PVS.raw	42.1	680.337	3	P25685	2039	FALSE
DYYQTLGLAXGASDEEIK	33641096	LUM02050_PVS.raw	41.7	677.66	3	P25685	2030.97	TRUE
EAAALGSRGSCSTEVEK	3.68931e+06	LUM02050_PVS.raw	19.54	881.418	2	O75348	1761.83	FALSE
EAAALGSXGSCSTEVEK	1.08405e+06	LUM02050_PVS.raw	19.4	877.405	2	O75348	1753.8	TRUE
EAFNMIDQNRDGFIDK	104355256	LUM02050_PVS.raw	42.21	961.952	2	P24844	1922.9	FALSE
EAFNMIDQNXDGFIDK	16615971	LUM02050_PVS.raw	42.18	957.935	2	P24844	1914.86	TRUE
EAFQLFDRTGDGK	223396000	LUM02050_PVS.raw	40.51	498.581	3	P60660	1493.73	FALSE
EAFQLFDXTGDGK	15872858	LUM02050_PVS.raw	40.43	743.352	2	P60660	1485.7	TRUE
EAQRIAESNHIK	506719616	LUM02050_PVS.raw	16.67	469.253	3	O43707	1405.74	FALSE
EAQXIAESNHIK	29953578	LUM02050_PVS.raw	16.63	466.575	3	O43707	1397.71	TRUE
EARNVTMETE	10140465	LUM02050_PVS.raw	16.51	603.27	2	P49458	1205.53	FALSE
EAXNVTMETE	865410	LUM02050_PVS.raw	16.42	599.257	2	P49458	1197.51	TRUE
EDIERMVQEAEK	25405708	LUM02050_PVS.raw	28.07	501.573	3	P11142	1502.7	FALSE
EDIEXMVQEAEK	10776448	LUM02050_PVS.raw	28.5	747.841	2	P11142	1494.67	TRUE
EDIERMVQEAEK	421524000	LUM02050_PVS.raw	38.55	496.241	3	P11142	1486.71	FALSE
EDIEXMVQEAEK	102571824	LUM02050_PVS.raw	39.56	493.565	3	P11142	1478.68	TRUE
EDIYAVEIVGGATRIPAVK	71851688	LUM02050_PVS.raw	51.37	671.043	3	P34932	2011.11	FALSE
EDIYAVEIVGGATXIPAVK	13308010	LUM02050_PVS.raw	51.46	668.365	3	P34932	2003.08	TRUE
EDLRSWTAADMAAQTTK	37631524	LUM02050_PVS.raw	39.96	635.64	3	P01892	1904.91	FALSE
EDLXSWTAADMAAQTTK	7702297	LUM02050_PVS.raw	38.97	632.963	3	P01892	1896.87	TRUE
EDRYEEEIK	44594380	LUM02050_PVS.raw	21.34	407.527	3	P09493	1220.57	FALSE
EDXYEEEIK	9259692	LUM02050_PVS.raw	21.05	404.851	3	P09493	1212.54	TRUE
EDTEEHHLRDYFEEYGK	432936384	LUM02050_PVS.raw	37.7	736.324	3	P22626	2206.96	FALSE
EDTEEHHLXDYFEEYGK	35077984	LUM02050_PVS.raw	37.57	733.648	3	P22626	2198.93	TRUE
EDTEEHHLRDYFEQYGK	270994880	LUM02050_PVS.raw	37.14	552.248	4	Q32P51	2205.97	FALSE
EDTEEHHLXDYFEQYGK	16321241	LUM02050_PVS.raw	37.04	733.319	3	Q32P51	2197.94	TRUE
EEIERMVQEAEK	21794690	LUM02050_PVS.raw	23.94	506.244	3	P0DMV9	1516.72	FALSE
EEIEXMVQEAEK	39732392	LUM02050_PVS.raw	23.83	754.848	2	P0DMV9	1508.69	TRUE
EEIERMVQEAEK	667982464	LUM02050_PVS.raw	34.79	750.865	2	P0DMV9	1500.72	FALSE
EEIEXMVQEAEK	519643424	LUM02050_PVS.raw	34.85	746.849	2	P0DMV9	1492.69	TRUE
EERTFHIFYYLLSGAGEHLK	152839072	LUM02050_PVS.raw	59.44	605.813	4	P35579	2420.23	FALSE
EEXTFHIFYYLLSGAGEHLK	1843754	LUM02050_PVS.raw	59.41	804.738	3	P35579	2412.2	TRUE
EESSELEQPFAQDTSSVGPDRK	40383292	LUM02050_PVS.raw	36.09	816.047	3	Q15424	2446.13	FALSE
EESSELEQPFAQDTSSVGPDXK	4.56601e+06	LUM02050_PVS.raw	36.04	813.37	3	Q15424	2438.09	TRUE
EEVERMVHEAEQYK	10092655	LUM02050_PVS.raw	34.84	893.92	2	P17066	1786.83	FALSE
EEVEXMVHEAEQYK	22167952	LUM02050_PVS.raw	34.6	889.904	2	P17066	1778.8	TRUE
EEVTTREVSGIK	26274780	LUM02050_PVS.raw	23.86	679.364	2	Q03252	1357.72	FALSE
EEVTTXEVSGIK	1.11784e+06	LUM02050_PVS.raw	23.72	675.348	2	Q03252	1349.69	TRUE
EGIPPDQQRLIFAGK	83600552	LUM02050_PVS.raw	38.67	839.961	2	P62987	1678.92	FALSE
EGIPPDQQXLIFAGK	58258564	LUM02050_PVS.raw	38.67	835.946	2	P62987	1670.89	TRUE
EGNGTVMGAEIRHVLVTLGEK	247536080	LUM02050_PVS.raw	57.07	740.728	3	P60660	2220.17	FALSE
EGNGTVMGAEIXHVLVTLGEK	13802223	LUM02050_PVS.raw	55.78	738.05	3	P60660	2212.14	TRUE
EGRLQEVIETLLSLEK	25272978	LUM02050_PVS.raw	74.04	623.018	3	O00232	1867.04	FALSE
EGXLQEVIETLLSLEK	2.63855e+06	LUM02050_PVS.raw	73.7	620.341	3	O00232	1859.01	TRUE
EIAEAYDVLSDPRK	36969472	LUM02050_PVS.raw	38.72	808.414	2	P25685	1615.82	FALSE
EIAEAYDVLSDPXK	16096443	LUM02050_PVS.raw	38.48	804.4	2	P25685	1607.79	TRUE
EIAEAYLGYPVTNAVITVPAYFNDSQRQATK	1310383232	LUM02050_PVS.raw	60.8	1147.25	3	P0DMV9	3439.74	FALSE
EIAEAYLGYPVTNAVITVPAYFNDSQXQATK	165215200	LUM02050_PVS.raw	60.82	858.681	4	P0DMV9	3431.7	TRUE
EIFLRELISNASDALDK	1017323776	LUM02050_PVS.raw	62.55	648.682	3	P14625	1944.03	FALSE
EIFLXELISNASDALDK	137414480	LUM02050_PVS.raw	63.07	968.504	2	P14625	1936	TRUE
EIFLRELISNSSDALDK	533850592	LUM02050_PVS.raw	55.79	980.517	2	P07900	1960.03	FALSE
EIFLXELISNSSDALDK	109986960	LUM02050_PVS.raw	56.22	651.337	3	P07900	1952	TRUE
ELAQTTRTAYGPNGMNK	37124028	LUM02050_PVS.raw	25.33	621.308	3	P50990	1861.91	FALSE
ELAQTTXTAYGPNGMNK	3.808e+06	LUM02050_PVS.raw	25.27	618.631	3	P50990	1853.88	TRUE
ELGFDASEVELTRNNELIAVGK	22834084	LUM02050_PVS.raw	51.59	805.422	3	O00622	2414.25	FALSE
ELGFDASEVELTXNNELIAVGK	10162470	LUM02050_PVS.raw	51.49	802.744	3	O00622	2406.22	TRUE
ELRENTQTTIK	166187936	LUM02050_PVS.raw	18.76	448.245	3	P61978	1342.72	FALSE
ELXENTQTTIK	9551330	LUM02050_PVS.raw	18.69	667.85	2	P61978	1334.69	TRUE
ENAIDRAEQAEADKK	45761984	LUM02050_PVS.raw	23.87	566.616	3	P07951	1697.83	FALSE
ENAIDXAEQAEADKK	9007390	LUM02050_PVS.raw	24.94	563.939	3	P07951	1689.8	TRUE
ENPRNFSDNQLQEGK	671908672	LUM02050_PVS.raw	24.54	595.951	3	P37802	1785.84	FALSE
ENPXNFSDNQLQEGK	47927504	LUM02050_PVS.raw	24.39	593.274	3	P37802	1777.81	TRUE
EQISDIDDAVRK	5911460	LUM02050_PVS.raw	29.19	699.858	2	P53999	1398.71	FALSE
EQISDIDDAVXK	2.14891e+06	LUM02050_PVS.raw	29.02	695.843	2	P53999	1390.68	TRUE
EQQEAIEHIDEVQNEIDRLNEQASEEILK	94457968	LUM02050_PVS.raw	58.5	1153.9	3	Q01105	3459.68	FALSE
EQQEAIEHIDEVQNEIDXLNEQASEEILK	18527940	LUM02050_PVS.raw	58.27	863.669	4	Q01105	3451.65	TRUE
ERFDPTQFQDCIIQGLTETGTDLEAVAK	56283352	LUM02050_PVS.raw	71.71	1064.85	3	Q7L1Q6	3192.54	FALSE
EXFDPTQFQDCIIQGLTETGTDLEAVAK	11713652	LUM02050_PVS.raw	71.77	1062.17	3	Q7L1Q6	3184.5	TRUE
ERLAILGIHNEVSK	26981162	LUM02050_PVS.raw	36.56	397.982	4	P12814	1588.91	FALSE
EXLAILGIHNEVSK	8.36532e+06	LUM02050_PVS.raw	36.66	527.63	3	P12814	1580.88	TRUE
ERNTDQASMPDNTAAQK	37177576	LUM02050_PVS.raw	17.71	943.931	2	P35749	1886.85	FALSE
EXNTDQASMPDNTAAQK	6.55592e+06	LUM02050_PVS.raw	17.62	626.946	3	P35749	1878.82	TRUE
ERPPAPSSFVFQEETK	12690069	LUM02050_PVS.raw	39.38	929.963	2	Q02952	1858.92	FALSE
EXPPAPSSFVFQEETK	5544085	LUM02050_PVS.raw	39.39	617.635	3	Q02952	1850.89	TRUE
ERSGVSLAALK	537164672	LUM02050_PVS.raw	31.09	570.835	2	P16402	1140.66	FALSE
EXSGVSLAALK	19414546	LUM02050_PVS.raw	31.07	378.216	3	P16402	1132.63	TRUE
ERVEAVNMAEGIIHDTETK	237942448	LUM02050_PVS.raw	45.93	718.025	3	P38646	2152.06	FALSE
EXVEAVNMAEGIIHDTETK	24533950	LUM02050_PVS.raw	46.15	715.347	3	P38646	2144.03	TRUE
ESQRSGNVAELALK	34494868	LUM02050_PVS.raw	30.95	504.607	3	P49321	1511.81	FALSE
ESQXSGNVAELALK	5.48306e+06	LUM02050_PVS.raw	30.88	501.93	3	P49321	1503.77	TRUE
ESSETPDQFMTADETRNLQNVDMK	89637536	LUM02050_PVS.raw	39.56	938.08	3	P16070	2812.23	FALSE
ESSETPDQFMTADETXNLQNVDMK	12715258	LUM02050_PVS.raw	39.22	935.406	3	P16070	2804.2	TRUE
ESSETPDQFMTADETRNLQNVDMK	428877696	LUM02050_PVS.raw	42.71	932.749	3	P16070	2796.23	FALSE
ESSETPDQFMTADETXNLQNVDMK	62901744	LUM02050_PVS.raw	42.4	930.074	3	P16070	2788.21	TRUE
ETIDAVPNAIPGRTDIELEIYGMEGIPEK	26864698	LUM02050_PVS.raw	58.56	1060.87	3	O43670	3180.6	FALSE
ETIDAVPNAIPGXTDIELEIYGMEGIPEK	9481841	LUM02050_PVS.raw	58.47	1058.2	3	O43670	3172.57	TRUE
ETLQRTDAPK	49392128	LUM02050_PVS.raw	16.59	390.211	3	P01892	1168.62	FALSE
ETLQXTDAPK	8.28574e+06	LUM02050_PVS.raw	16.62	387.535	3	P01892	1160.59	TRUE
EYDRLLEEHAK	93368232	LUM02050_PVS.raw	26.33	471.573	3	P51572	1412.7	FALSE
EYDXLLEEHAK	8220593	LUM02050_PVS.raw	26.5	468.896	3	P51572	1404.67	TRUE
EYTAGREADDIVNWLK	128745184	LUM02050_PVS.raw	51.9	630.647	3	P07237	1889.93	FALSE
EYTAGXEADDIVNWLK	4.66278e+06	LUM02050_PVS.raw	52	627.97	3	P07237	1881.9	TRUE
FALITWIGENVSGLQRAK	86290160	LUM02050_PVS.raw	65.33	671.71	3	Q14019	2013.12	FALSE
FALITWIGENVSGLQXAK	8979385	LUM02050_PVS.raw	65.3	669.034	3	Q14019	2005.09	TRUE
FAMEPEEFDSDTLREFVTAFK	456211584	LUM02050_PVS.raw	68.26	840.394	3	P13667	2519.17	FALSE
FAMEPEEFDSDTLXEFVTAFK	21508246	LUM02050_PVS.raw	66.81	837.717	3	P13667	2511.14	TRUE
FATEAAITILRIDDLIK	80283344	LUM02050_PVS.raw	65.73	638.371	3	P17987	1913.1	FALSE
FATEAAITILXIDDLIK	14594947	LUM02050_PVS.raw	67.27	635.694	3	P17987	1905.07	TRUE
FCECDNFNCDRSNGLICGGNGVCK	40179860	LUM02050_PVS.raw	36.23	955.05	3	P05556	2863.14	FALSE
FCECDNFNCDXSNGLICGGNGVCK	2.25075e+06	LUM02050_PVS.raw	36.14	952.373	3	P05556	2855.11	TRUE
FDRGYISPYFINTSK	236205056	LUM02050_PVS.raw	44.96	909.459	2	P10809	1817.91	FALSE
FDXGYISPYFINTSK	49481316	LUM02050_PVS.raw	44.89	603.965	3	P10809	1809.88	TRUE
FEELNMDLFRSTMK	622947840	LUM02050_PVS.raw	52.97	590.952	3	P11021	1770.84	FALSE
FEELNMDLFXSTMK	20826722	LUM02050_PVS.raw	52.7	588.276	3	P11021	1762.81	TRUE
FEGGDRDLEHLSK	99937080	LUM02050_PVS.raw	26.15	756.87	2	P13667	1512.73	FALSE
FEGGDXDLEHLSK	10661716	LUM02050_PVS.raw	26.14	502.239	3	P13667	1504.7	TRUE
FGADARALMLQGVDLLADAVAVTMGPK	50636920	LUM02050_PVS.raw	77.32	919.482	3	P10809	2756.43	FALSE
FGADAXALMLQGVDLLADAVAVTMGPK	8.05197e+06	LUM02050_PVS.raw	76.46	916.804	3	P10809	2748.4	TRUE
FGADARALMLQGVDLLADAVAVTMGPK	128902480	LUM02050_PVS.raw	82.02	919.483	3	P10809	2756.43	FALSE
FGADAXALMLQGVDLLADAVAVTMGPK	13433460	LUM02050_PVS.raw	79.57	916.808	3	P10809	2748.41	TRUE
FGADARALMLQGVDLLADAVAVTMGPK	144466832	LUM02050_PVS.raw	87.46	914.152	3	P10809	2740.44	FALSE
FGADAXALMLQGVDLLADAVAVTMGPK	24633522	LUM02050_PVS.raw	86.46	911.476	3	P10809	2732.41	TRUE
FGQQNPRQVAQSEAEK	9830575	LUM02050_PVS.raw	22.49	609.64	3	Q8WU90	1826.9	FALSE
FGQQNPXQVAQSEAEK	1.0664e+06	LUM02050_PVS.raw	22.15	606.962	3	Q8WU90	1818.87	TRUE
FGVEQDVDMVFASFIRK	92074016	LUM02050_PVS.raw	66.14	672.004	3	P14618	2014	FALSE
FGVEQDVDMVFASFIXK	3.87165e+06	LUM02050_PVS.raw	66.41	669.329	3	P14618	2005.97	TRUE
FGVEQDVDMVFASFIRK	1670137984	LUM02050_PVS.raw	69.58	666.672	3	P14618	1998	FALSE
FGVEQDVDMVFASFIXK	69700552	LUM02050_PVS.raw	69.9	663.995	3	P14618	1989.97	TRUE
FICEQDHQNFLRLLTETEDWLYEEGEDQAK	7821015	LUM02050_PVS.raw	71.53	1256.25	3	Q92598	3766.73	FALSE
FICEQDHQNFLXLLTETEDWLYEEGEDQAK	11930743	LUM02050_PVS.raw	71.35	940.429	4	Q92598	3758.69	TRUE
FIEDRVK	422791456	LUM02050_PVS.raw	21.27	458.76	2	P40227	916.512	FALSE
FIEDXVK	6203722	LUM02050_PVS.raw	21.34	454.745	2	P40227	908.483	TRUE
FIRQFVPIK	84066216	LUM02050_PVS.raw	39.21	386.574	3	Q16881	1157.71	FALSE
FIXQFVPIK	3.3897e+06	LUM02050_PVS.raw	40.07	383.898	3	Q16881	1149.68	TRUE
FPNRLNLEAINYMAADGDFK	1058205312	LUM02050_PVS.raw	55.43	770.38	3	P09382	2309.13	FALSE
FPNXLNLEAINYMAADGDFK	43220392	LUM02050_PVS.raw	55.68	767.705	3	P09382	2301.1	TRUE
FQRAITGASLADIMAK	112258288	LUM02050_PVS.raw	46.14	568.311	3	P83731	1702.92	FALSE
FQXAITGASLADIMAK	8890329	LUM02050_PVS.raw	46.19	565.634	3	P83731	1694.89	TRUE
FTLDCTHPVEDGIMDAANFEQFLQERIK	217678320	LUM02050_PVS.raw	67.47	834.399	4	P35268	3334.57	FALSE
FTLDCTHPVEDGIMDAANFEQFLQEXIK	3.53642e+06	LUM02050_PVS.raw	68.59	1109.52	3	P35268	3326.55	TRUE
GDAVRDVDIIDHHDNTYTVK	17842630	LUM02050_PVS.raw	33.06	1147.06	2	P21333	2293.11	FALSE
GDAVXDVDIIDHHDNTYTVK	26875458	LUM02050_PVS.raw	33.26	572.025	4	P21333	2285.08	TRUE
GDDQSRQGGAPDAGQE	20337906	LUM02050_PVS.raw	15.89	799.34	2	P49368	1597.67	FALSE
GDDQSXQGGAPDAGQE	737203	LUM02050_PVS.raw	15.81	795.326	2	P49368	1589.64	TRUE
GDYYRYLAEVAAGDDKK	305067808	LUM02050_PVS.raw	42.55	648.65	3	P63104	1943.94	FALSE
GDYYXYLAEVAAGDDKK	23969984	LUM02050_PVS.raw	42.26	645.973	3	P63104	1935.9	TRUE
GDYYRYLAEVATGEK	87922880	LUM02050_PVS.raw	47.25	582.286	3	P61981	1744.84	FALSE
GDYYXYLAEVATGEK	6.75112e+06	LUM02050_PVS.raw	47.12	579.609	3	P61981	1736.81	TRUE
GEDEEENNLEVRETK	66794708	LUM02050_PVS.raw	22.14	600.941	3	P04843	1800.81	FALSE
GEDEEENNLEVXETK	348931	LUM02050_PVS.raw	21.94	896.895	2	P04843	1792.78	TRUE
GGNFGGRSSGPYGGGGQYFAK	276605088	LUM02050_PVS.raw	32.13	677.649	3	Q32P51	2030.93	FALSE
GGNFGGXSSGPYGGGGQYFAK	10111789	LUM02050_PVS.raw	32	674.974	3	Q32P51	2022.91	TRUE
GHYTEGAELVDSVLDVVRK	2023060864	LUM02050_PVS.raw	56.82	699.7	3	Q13885	2097.09	FALSE
GHYTEGAELVDSVLDVVXK	41720660	LUM02050_PVS.raw	57.17	697.022	3	Q13885	2089.05	TRUE
GLQTSQDARFYALSASFEPFSNK	1245836160	LUM02050_PVS.raw	54.82	858.754	3	P27797	2574.25	FALSE
GLQTSQDAXFYALSASFEPFSNK	7.03314e+06	LUM02050_PVS.raw	54.67	1283.62	2	P27797	2566.23	TRUE
GMPVTARVVFVFGPDK	47687460	LUM02050_PVS.raw	52.7	577.316	3	P30041	1729.93	FALSE
GMPVTAXVVFVFGPDK	5413033	LUM02050_PVS.raw	52.68	574.639	3	P30041	1721.9	TRUE
GNFNYIEFTRILK	100939096	LUM02050_PVS.raw	54.92	542.295	3	O14950	1624.87	FALSE
GNFNYIEFTXILK	11447819	LUM02050_PVS.raw	54.91	808.925	2	O14950	1616.84	TRUE
GPDPSSPAFRIEDANLIPPVPDDK	53274232	LUM02050_PVS.raw	51.25	853.098	3	P07996	2557.28	FALSE
GPDPSSPAFXIEDANLIPPVPDDK	45308076	LUM02050_PVS.raw	51.3	850.421	3	P07996	2549.25	TRUE
GPEIRTGLIK	1565578880	LUM02050_PVS.raw	30.09	547.334	2	P14618	1093.66	FALSE
GPEIXTGLIK	74348992	LUM02050_PVS.raw	30	543.319	2	P14618	1085.63	TRUE
GPELLTMWFGESEANVREIFDK	35831900	LUM02050_PVS.raw	73.65	860.088	3	P55072	2578.25	FALSE
GPELLTMWFGESEANVXEIFDK	2.86123e+06	LUM02050_PVS.raw	73.28	857.414	3	P55072	2570.23	TRUE
GRDVIAQSQSGTGK	25667548	LUM02050_PVS.raw	16.95	471.915	3	P38919	1413.73	FALSE
GXDVIAQSQSGTGK	2.2354e+06	LUM02050_PVS.raw	16.84	703.354	2	P38919	1405.7	TRUE
GRTVIIEQSWGSPK	236379600	LUM02050_PVS.raw	35.33	784.428	2	P10809	1567.85	FALSE
GXTVIIEQSWGSPK	18904612	LUM02050_PVS.raw	35.19	780.413	2	P10809	1559.82	TRUE
GSDFDCELRLLIHQSLAGGIIGVK	164460544	LUM02050_PVS.raw	68.65	870.132	3	P61978	2608.38	FALSE
GSDFDCELXLLIHQSLAGGIIGVK	15723821	LUM02050_PVS.raw	67.65	867.454	3	P61978	2600.35	TRUE
GSELWLGVDALGLNIYEQNDRLTPK	400069920	LUM02050_PVS.raw	64.89	937.824	3	P26038	2811.46	FALSE
GSELWLGVDALGLNIYEQNDXLTPK	30417940	LUM02050_PVS.raw	64.89	935.147	3	P26038	2803.43	TRUE
GSLEEAEAERLLLIATGK	9437190	LUM02050_PVS.raw	60.5	637.355	3	Q9NQW6	1910.05	FALSE
GSLEEAEAEXLLLIATGK	4.98814e+06	LUM02050_PVS.raw	61.26	634.678	3	Q9NQW6	1902.02	TRUE
GTGREQQIVIQSSGGLSK	52291748	LUM02050_PVS.raw	29.52	927.999	2	P38646	1854.99	FALSE
GTGXEQQIVIQSSGGLSK	15299325	LUM02050_PVS.raw	29.35	616.325	3	P38646	1846.96	TRUE
GVPLYRHIADLAGNSEVILPVPAFNVINGGSHAGNK	2145801472	LUM02050_PVS.raw	60.11	927.495	4	P06733	3706.96	FALSE
GVPLYXHIADLAGNSEVILPVPAFNVINGGSHAGNK	163138176	LUM02050_PVS.raw	60.79	925.492	4	P06733	3698.95	TRUE
GVVDSDDLPLNVSRETLQQHK	515149248	LUM02050_PVS.raw	41.35	787.407	3	P14625	2360.2	FALSE
GVVDSDDLPLNVSXETLQQHK	14829283	LUM02050_PVS.raw	40.88	784.731	3	P14625	2352.18	TRUE
HLEINPDHPIVETLRQK	1.95031e+06	LUM02050_PVS.raw	3.03	513.033	4	P08238	2049.11	FALSE
HLEINPDHPIVETLXQK	88932024	LUM02050_PVS.raw	35.2	681.034	3	P08238	2041.09	TRUE
HLEINPDHSIIETLRQK	1.39642e+06	LUM02050_PVS.raw	3.07	514.032	4	P07900	2053.11	FALSE
HLEINPDHSIIETLXQK	113979960	LUM02050_PVS.raw	39.73	682.364	3	P07900	2045.08	TRUE
HMNLILCDCDEFRK	57964364	LUM02050_PVS.raw	39.28	620.952	3	P14678	1860.84	FALSE
HMNLILCDCDEFXK	4.20566e+06	LUM02050_PVS.raw	39.21	618.276	3	P14678	1852.81	TRUE
HQNVQLPREGQEDQGLTK	126258488	LUM02050_PVS.raw	25.93	696.356	3	P26599	2087.05	FALSE
HQNVQLPXEGQEDQGLTK	6.62027e+06	LUM02050_PVS.raw	25.94	693.677	3	P26599	2079.02	TRUE
HRDYETATLSDIK	413487840	LUM02050_PVS.raw	28.35	520.263	3	O43707	1558.77	FALSE
HXDYETATLSDIK	4575112	LUM02050_PVS.raw	28.43	775.876	2	O43707	1550.74	TRUE
HTAMVSWGGVSIPNSPFRVNVGAGSHPNK	276902560	LUM02050_PVS.raw	48.73	754.133	4	P21333	3013.51	FALSE
HTAMVSWGGVSIPNSPFXVNVGAGSHPNK	2.61979e+06	LUM02050_PVS.raw	49.35	1002.5	3	P21333	3005.49	TRUE
HWPFMVVNDAGRPK	118934296	LUM02050_PVS.raw	38.04	560.617	3	P11142	1679.84	FALSE
HWPFMVVNDAGXPK	29325092	LUM02050_PVS.raw	37.91	557.94	3	P11142	1671.81	TRUE
HYRGPAGDATVASEK	44492580	LUM02050_PVS.raw	17.76	523.595	3	Q15758	1568.77	FALSE
HYXGPAGDATVASEK	9970156	LUM02050_PVS.raw	17.75	520.918	3	Q15758	1560.74	TRUE
IAEVDCTAERNICSK	35509708	LUM02050_PVS.raw	26.13	888.417	2	Q8NBS9	1775.83	FALSE
IAEVDCTAEXNICSK	576376	LUM02050_PVS.raw	25.96	884.403	2	Q8NBS9	1767.8	TRUE
IALESEGRPEEQMESDNCSGGDDDWTHLSSK	36299348	LUM02050_PVS.raw	38.39	873.124	4	Q13501	3489.47	FALSE
IALESEGXPEEQMESDNCSGGDDDWTHLSSK	24312570	LUM02050_PVS.raw	38.29	871.116	4	Q13501	3481.44	TRUE
IAVHCTVRGAK	16911482	LUM02050_PVS.raw	16.93	611.342	2	P62913	1221.68	FALSE
IAVHCTVXGAK	2277729	LUM02050_PVS.raw	16.89	405.221	3	P62913	1213.65	TRUE
IDATSASVLASRFDVSGYPTIK	473612608	LUM02050_PVS.raw	52.27	770.072	3	P13667	2308.2	FALSE
IDATSASVLASXFDVSGYPTIK	24594938	LUM02050_PVS.raw	53.01	767.397	3	P13667	2300.18	TRUE
IDEPLEGSEDRIITITGTQDQIQNAQYLLQNSVK	97962936	LUM02050_PVS.raw	60.1	960.743	4	P61978	3839.95	FALSE
IDEPLEGSEDXIITITGTQDQIQNAQYLLQNSVK	25656678	LUM02050_PVS.raw	59.84	1277.98	3	P61978	3831.92	TRUE
IDSRLEQYTSAIEGTK	165913472	LUM02050_PVS.raw	40.96	607.648	3	Q05682	1820.93	FALSE
IDSXLEQYTSAIEGTK	5901775	LUM02050_PVS.raw	40.4	906.952	2	Q05682	1812.9	TRUE
IDTIEIITDRQSGK	270964064	LUM02050_PVS.raw	39.13	799.935	2	P22626	1598.86	FALSE
IDTIEIITDXQSGK	39361632	LUM02050_PVS.raw	39.42	530.949	3	P22626	1590.83	TRUE
IEAFRASLSK	257155792	LUM02050_PVS.raw	30.21	566.323	2	P07205	1131.64	FALSE
IEAFXASLSK	23777738	LUM02050_PVS.raw	30.13	562.309	2	P07205	1123.61	TRUE
IEERAEFLNK	84569184	LUM02050_PVS.raw	28.15	629.837	2	Q05682	1258.67	FALSE
IEEXAEFLNK	5.67271e+06	LUM02050_PVS.raw	28.3	625.822	2	Q05682	1250.64	TRUE
IETELRDICNDVLSLLEK	571591104	LUM02050_PVS.raw	70.91	724.048	3	P63104	2170.13	FALSE
IETELXDICNDVLSLLEK	41167744	LUM02050_PVS.raw	70.56	721.371	3	P63104	2162.1	TRUE
IETIEVMEDRQSGK	98358992	LUM02050_PVS.raw	33.11	548.943	3	P51991	1644.81	FALSE
IETIEVMEDXQSGK	2.01233e+06	LUM02050_PVS.raw	33.03	818.896	2	P51991	1636.78	TRUE
IFGVTTLDIVRANTFVAELK	140947008	LUM02050_PVS.raw	65.1	739.756	3	P40926	2217.25	FALSE
IFGVTTLDIVXANTFVAELK	7.75286e+06	LUM02050_PVS.raw	65.43	737.077	3	P40926	2209.22	TRUE
IGFPWSEIRNISFNDK	203255376	LUM02050_PVS.raw	59.39	966.997	2	P35241	1932.99	FALSE
IGFPWSEIXNISFNDK	18319390	LUM02050_PVS.raw	59.09	642.323	3	P35241	1924.95	TRUE
IGGIGTVPVGRVETGVLK	3613378	LUM02050_PVS.raw	3.09	588.02	3	P68104	1762.05	FALSE
IGGIGTVPVGXVETGVLK	43381624	LUM02050_PVS.raw	43.55	877.511	2	P68104	1754.01	TRUE
IGNCPFSQRLFMVLWLK	62313104	LUM02050_PVS.raw	69.57	707.045	3	O00299	2119.12	FALSE
IGNCPFSQXLFMVLWLK	3539919	LUM02050_PVS.raw	69.8	704.368	3	O00299	2111.09	TRUE
IGRFVVQNVSAQK	59854436	LUM02050_PVS.raw	30.93	728.419	2	Q92598	1455.83	FALSE
IGXFVVQNVSAQK	52953384	LUM02050_PVS.raw	30.81	483.272	3	Q92598	1447.8	TRUE
IIAPPERK	2505418752	LUM02050_PVS.raw	19.22	467.291	2	P63267	933.575	FALSE
IIAPPEXK	153389056	LUM02050_PVS.raw	19.1	463.277	2	P63267	925.546	TRUE
IINNTENLVRELLAVPDNYK	104312464	LUM02050_PVS.raw	64.01	780.093	3	Q9Y617	2338.26	FALSE
IINNTENLVXELLAVPDNYK	19207214	LUM02050_PVS.raw	64.14	777.416	3	Q9Y617	2330.23	TRUE
IISSDRDLLAVVFYGTEK	76333000	LUM02050_PVS.raw	60.45	679.369	3	P12956	2036.09	FALSE
IISSDXDLLAVVFYGTEK	5126857	LUM02050_PVS.raw	60.49	676.692	3	P12956	2028.06	TRUE
IKDPDASKPEDWDERAK	784937664	LUM02050_PVS.raw	23.18	503.25	4	P27797	2009.98	FALSE
IKDPDASKPEDWDEXAK	12856715	LUM02050_PVS.raw	23.13	667.988	3	P27797	2001.95	TRUE
ILDIANMLGLSNTVMRLIEK	7.29309e+06	LUM02050_PVS.raw	81.94	752.089	3	O14653	2254.25	FALSE
ILDIANMLGLSNTVMXLIEK	999365	LUM02050_PVS.raw	82.37	749.413	3	O14653	2246.22	TRUE
ILDSVGIEADDDRLNK	244551632	LUM02050_PVS.raw	36.86	891.959	2	P05387	1782.91	FALSE
ILDSVGIEADDDXLNK	32913470	LUM02050_PVS.raw	36.95	592.298	3	P05387	1774.88	TRUE
ILFTEATRILFFNTPK	26148186	LUM02050_PVS.raw	63.83	641.032	3	P48556	1921.08	FALSE
ILFTEATXILFFNTPK	1.0101e+06	LUM02050_PVS.raw	63.99	957.031	2	P48556	1913.06	TRUE
ILLANFLAQTEALMRGK	39156872	LUM02050_PVS.raw	71.78	950.041	2	P06744	1899.07	FALSE
ILLANFLAQTEALMXGK	5.45166e+06	LUM02050_PVS.raw	71.72	631.021	3	P06744	1891.05	TRUE
ILLSSGRDASLMVTNDGATILK	149964368	LUM02050_PVS.raw	49.45	762.418	3	P78371	2285.24	FALSE
ILLSSGXDASLMVTNDGATILK	11196663	LUM02050_PVS.raw	49.27	759.742	3	P78371	2277.21	TRUE
ILQRSQAQQPQK	10673314	LUM02050_PVS.raw	16.13	478.94	3	Q3MHD2	1434.81	FALSE
ILQXSQAQQPQK	1193147	LUM02050_PVS.raw	16.03	476.264	3	Q3MHD2	1426.78	TRUE
ILYSQCGDVMRALGQNPTNAEVLK	1.97826e+06	LUM02050_PVS.raw	3.1	896.454	3	P60660	2687.35	FALSE
ILYSQCGDVMXALGQNPTNAEVLK	51965860	LUM02050_PVS.raw	48.28	893.78	3	P60660	2679.33	TRUE
IPRDLFEDELVPLFEK	120284304	LUM02050_PVS.raw	63.04	657.354	3	O60506	1970.05	FALSE
IPXDLFEDELVPLFEK	10161637	LUM02050_PVS.raw	62.95	654.679	3	O60506	1962.02	TRUE
IQVYSRHPAENGK	55312060	LUM02050_PVS.raw	17.64	503.6	3	P61769	1508.78	FALSE
IQVYSXHPAENGK	14404823	LUM02050_PVS.raw	17.51	500.923	3	P61769	1500.75	TRUE
IRTHNSEVEEDDMDK	735341	LUM02050_PVS.raw	15.56	615.271	3	P78504	1843.8	FALSE
IXTHNSEVEEDDMDK	884622	LUM02050_PVS.raw	15.54	612.594	3	P78504	1835.77	TRUE
IRYESLTDPSK	873863488	LUM02050_PVS.raw	28.05	440.234	3	P07900	1318.69	FALSE
IXYESLTDPSK	181858384	LUM02050_PVS.raw	27.88	437.557	3	P07900	1310.66	TRUE
ISRGTIEILSDVQLIK	195433600	LUM02050_PVS.raw	54.4	599.024	3	P05388	1795.06	FALSE
ISXGTIEILSDVQLIK	23621922	LUM02050_PVS.raw	54.21	596.346	3	P05388	1787.02	TRUE
ISSIQSIVPALEIANAHRK	333497344	LUM02050_PVS.raw	49.64	515.049	4	P10809	2057.17	FALSE
ISSIQSIVPALEIANAHXK	44009472	LUM02050_PVS.raw	49.57	683.72	3	P10809	2049.14	TRUE
ISSPTETERCIESLIAVFQK	766363968	LUM02050_PVS.raw	67.41	773.401	3	P31949	2318.19	FALSE
ISSPTETEXCIESLIAVFQK	49019584	LUM02050_PVS.raw	66.99	770.728	3	P31949	2310.17	TRUE
ITCLCQVPQNAANRGLK	5.86464e+06	LUM02050_PVS.raw	32.32	977.006	2	P49588	1953	FALSE
ITCLCQVPQNAANXGLK	6.65591e+06	LUM02050_PVS.raw	32.47	648.996	3	P49588	1944.97	TRUE
ITRTPQASTYSYETSDLCYTAEK	118231304	LUM02050_PVS.raw	35.98	899.086	3	P46821	2695.24	FALSE
ITXTPQASTYSYETSDLCYTAEK	4956586	LUM02050_PVS.raw	35.89	896.41	3	P46821	2687.22	TRUE
IVDRIDNDGDGFVTTEELK	159432480	LUM02050_PVS.raw	40.51	716.024	3	Q15293	2146.06	FALSE
IVDXIDNDGDGFVTTEELK	2.697e+06	LUM02050_PVS.raw	40.82	1069.52	2	Q15293	2138.03	TRUE
IVRASNGDAWVEAHGK	99841728	LUM02050_PVS.raw	25.12	573.965	3	P38646	1719.88	FALSE
IVXASNGDAWVEAHGK	6.7362e+06	LUM02050_PVS.raw	25.11	571.288	3	P38646	1711.85	TRUE
KEEELQAALARVEEEAAQK	400019488	LUM02050_PVS.raw	48.38	718.042	3	P35579	2152.11	FALSE
KEEELQAALAXVEEEAAQK	29142432	LUM02050_PVS.raw	49.18	715.367	3	P35579	2144.09	TRUE
KFDEGRNNFEGEVTK	31867878	LUM02050_PVS.raw	25.72	890.431	2	P07237	1779.86	FALSE
KFDEGXNNFEGEVTK	1.34937e+06	LUM02050_PVS.raw	25.55	886.416	2	P07237	1771.83	TRUE
KGEITGEVRMPSGK	245041232	LUM02050_PVS.raw	25.62	500.269	3	P21333	1498.79	FALSE
KGEITGEVXMPSGK	15442514	LUM02050_PVS.raw	25.58	497.592	3	P21333	1490.76	TRUE
KGQAVDYEGSRTQEEIVAK	8452801	LUM02050_PVS.raw	25.2	1059.54	2	P13667	2118.07	FALSE
KGQAVDYEGSXTQEEIVAK	3547141	LUM02050_PVS.raw	25.03	704.019	3	P13667	2110.04	TRUE
KREIYDQFGEEGLK	8326904	LUM02050_PVS.raw	33.29	861.441	2	Q9UDY4	1721.87	FALSE
KXEIYDQFGEEGLK	7.42322e+06	LUM02050_PVS.raw	33.43	857.424	2	Q9UDY4	1713.84	TRUE
KSDIDEIVLVGGSTRIPK	106001184	LUM02050_PVS.raw	42.79	969.053	2	P11021	1937.1	FALSE
KSDIDEIVLVGGSTXIPK	31235356	LUM02050_PVS.raw	43.11	643.693	3	P11021	1929.07	TRUE
KTDDVEAMSSQPALALDERK	51642048	LUM02050_PVS.raw	34.78	554.279	4	P46821	2214.09	FALSE
KTDDVEAMSSQPALALDEXK	8355026	LUM02050_PVS.raw	34.88	736.027	3	P46821	2206.07	TRUE
KVENTRWDYLTQVEK	14505457	LUM02050_PVS.raw	37.35	959.997	2	Q9HB71	1918.99	FALSE
KVENTXWDYLTQVEK	4.59542e+06	LUM02050_PVS.raw	37.69	955.983	2	Q9HB71	1910.96	TRUE
LAAAISEVVSQTPASTTQAGAPPRDTSQSDK	55263484	LUM02050_PVS.raw	39.84	1032.19	3	P20810	3094.55	FALSE
LAAAISEVVSQTPASTTQAGAPPXDTSQSDK	3879667	LUM02050_PVS.raw	39.86	1029.52	3	P20810	3086.53	TRUE
LAEQAERYDDMAAAMK	64107588	LUM02050_PVS.raw	34.87	911.922	2	P31946	1822.84	FALSE
LAEQAEXYDDMAAAMK	2714008	LUM02050_PVS.raw	34.93	907.906	2	P31946	1814.81	TRUE
LAEQAERYDDMAACMK	84046704	LUM02050_PVS.raw	33.44	956.418	2	P63104	1911.83	FALSE
LAEQAEXYDDMAACMK	16583336	LUM02050_PVS.raw	33.51	635.27	3	P63104	1903.8	TRUE
LAEQAERYDDMATCMK	44376768	LUM02050_PVS.raw	32.62	971.424	2	P27348	1941.84	FALSE
LAEQAEXYDDMATCMK	8.11725e+06	LUM02050_PVS.raw	32.74	645.275	3	P27348	1933.81	TRUE
LAEQAERYDEMVESMK	124331504	LUM02050_PVS.raw	40.13	969.944	2	P62258	1938.88	FALSE
LAEQAEXYDEMVESMK	21640996	LUM02050_PVS.raw	40.78	644.289	3	P62258	1930.85	TRUE
LAGESESNLRK	74112880	LUM02050_PVS.raw	17.47	607.325	2	P55072	1213.64	FALSE
LAGESESNLXK	2.79713e+06	LUM02050_PVS.raw	17.29	603.31	2	P55072	1205.61	TRUE
LAPPLVTLLSGEPEVQYVALRNINLIVQK	43122188	LUM02050_PVS.raw	79.06	800.218	4	P63010	3197.85	FALSE
LAPPLVTLLSGEPEVQYVALXNINLIVQK	3.90072e+06	LUM02050_PVS.raw	79.71	798.212	4	P63010	3189.83	TRUE
LARASGNYATVISHNPETK	87904464	LUM02050_PVS.raw	27.55	680.357	3	P62917	2039.06	FALSE
LAXASGNYATVISHNPETK	11276863	LUM02050_PVS.raw	27.5	677.679	3	P62917	2031.02	TRUE
LATNAAVTVLRVDQIIMAK	28297060	LUM02050_PVS.raw	58.8	1019.09	2	P50990	2037.18	FALSE
LATNAAVTVLXVDQIIMAK	10760312	LUM02050_PVS.raw	60.01	677.055	3	P50990	2029.15	TRUE
LATQSNEITIPVTFESRAQLGGPEAAK	1019259328	LUM02050_PVS.raw	48.9	946.833	3	P04792	2838.48	FALSE
LATQSNEITIPVTFESXAQLGGPEAAK	345603616	LUM02050_PVS.raw	49.17	944.158	3	P04792	2830.46	TRUE
LCIYTDNSIRPEELLQMELLLVNK	13648891	LUM02050_PVS.raw	70.21	972.18	3	P24385	2914.52	FALSE
LCIYTDNSIXPEELLQMELLLVNK	9478408	LUM02050_PVS.raw	70.52	969.505	3	P24385	2906.5	TRUE
LDEREAGITEK	207284608	LUM02050_PVS.raw	20.68	635.83	2	P60174	1270.65	FALSE
LDEXEAGITEK	13668297	LUM02050_PVS.raw	20.43	421.545	3	P60174	1262.62	TRUE
LEAAVAQSEQQGEAALSDARCK	32683564	LUM02050_PVS.raw	36.04	781.381	3	Q14533	2342.13	FALSE
LEAAVAQSEQQGEAALSDAXCK	23947368	LUM02050_PVS.raw	35.65	778.704	3	Q14533	2334.1	TRUE
LEECVRSIQADGLVWGSSK	199354448	LUM02050_PVS.raw	44.36	715.361	3	P24534	2144.07	FALSE
LEECVXSIQADGLVWGSSK	8.26224e+06	LUM02050_PVS.raw	44.1	712.683	3	P24534	2136.04	TRUE
LERALLVTASQCQQPAENK	17081592	LUM02050_PVS.raw	32.34	1083.56	2	Q01518	2166.12	FALSE
LEXALLVTASQCQQPAENK	6.56277e+06	LUM02050_PVS.raw	32.02	720.035	3	Q01518	2158.09	TRUE
LERTPNGPNIDK	75905256	LUM02050_PVS.raw	20.82	455.245	3	Q92598	1363.72	FALSE
LEXTPNGPNIDK	43420924	LUM02050_PVS.raw	20.63	452.568	3	Q92598	1355.69	TRUE
LEVQATDREENK	8083620	LUM02050_PVS.raw	18.51	721.362	2	P11387	1441.72	FALSE
LEVQATDXEENK	1259898	LUM02050_PVS.raw	18.41	717.345	2	P11387	1433.68	TRUE
LFVTNDAATILRELEVQHPAAK	109428568	LUM02050_PVS.raw	59.16	816.116	3	P50990	2446.33	FALSE
LFVTNDAATILXELEVQHPAAK	11132775	LUM02050_PVS.raw	59.18	813.442	3	P50990	2438.31	TRUE
LGCRQFVTPADVVSGNPK	33377582	LUM02050_PVS.raw	38.46	978.008	2	P13797	1955.01	FALSE
LGCXQFVTPADVVSGNPK	29376276	LUM02050_PVS.raw	38.48	649.663	3	P13797	1946.97	TRUE
LGDVYVNDAFGTAHRAHSSMVGVNLPQK	133541592	LUM02050_PVS.raw	42.66	998.504	3	P00558	2993.5	FALSE
LGDVYVNDAFGTAHXAHSSMVGVNLPQK	60364280	LUM02050_PVS.raw	42.56	747.121	4	P00558	2985.46	TRUE
LGLGIDEDDPTADDTSAAVTEEMPPLEGDDDTSRMEEVD	28515664	LUM02050_PVS.raw	53.57	1392.93	3	P07900	4176.77	FALSE
LGLGIDEDDPTADDTSAAVTEEMPPLEGDDDTSXMEEVD	9571396	LUM02050_PVS.raw	53.52	1390.25	3	P07900	4168.74	TRUE
LIGNMALLPIRSQFK	73373032	LUM02050_PVS.raw	53	571.004	3	O15145	1711	FALSE
LIGNMALLPIXSQFK	2.45675e+06	LUM02050_PVS.raw	53.42	568.328	3	O15145	1702.97	TRUE
LINRNTTIPTK	220171664	LUM02050_PVS.raw	23.25	427.59	3	P38646	1280.76	FALSE
LINXNTTIPTK	7199704	LUM02050_PVS.raw	22.99	636.867	2	P38646	1272.73	TRUE
LLEDRIAEFTTNLTEEEEK	448013088	LUM02050_PVS.raw	52.95	764.048	3	P35579	2290.13	FALSE
LLEDXIAEFTTNLTEEEEK	23666634	LUM02050_PVS.raw	52.7	761.372	3	P35579	2282.1	TRUE
LLLPWLEARIHEGCEEPATHNALAK	168198800	LUM02050_PVS.raw	51.86	720.378	4	Q00610	2878.49	FALSE
LLLPWLEAXIHEGCEEPATHNALAK	9191910	LUM02050_PVS.raw	52.51	718.372	4	Q00610	2870.47	TRUE
LLPPYLRVIQGDGVDINTLQEIVEGMK	82390400	LUM02050_PVS.raw	74.44	1007.55	3	P43490	3020.64	FALSE
LLPPYLXVIQGDGVDINTLQEIVEGMK	6923225	LUM02050_PVS.raw	74.03	1004.87	3	P43490	3012.6	TRUE
LLQDFFNGRDLNK	366860768	LUM02050_PVS.raw	46.6	795.421	2	P0DMV9	1589.84	FALSE
LLQDFFNGXDLNK	480767008	LUM02050_PVS.raw	46.87	527.938	3	P0DMV9	1581.8	TRUE
LMSANASDLPLSIECFMNDVDVSGTMNRGK	65395556	LUM02050_PVS.raw	68.71	1094.84	3	P34932	3282.52	FALSE
LMSANASDLPLSIECFMNDVDVSGTMNXGK	15878591	LUM02050_PVS.raw	68.66	1092.17	3	P34932	3274.48	TRUE
LRASILNTWISLK	75518992	LUM02050_PVS.raw	55.6	508.976	3	P22234	1524.91	FALSE
LXASILNTWISLK	5.17251e+06	LUM02050_PVS.raw	55.76	506.3	3	P22234	1516.89	TRUE
LRNAGNEQDLGIQYK	25999354	LUM02050_PVS.raw	29.46	576.969	3	P35221	1728.89	FALSE
LXNAGNEQDLGIQYK	3.19661e+06	LUM02050_PVS.raw	29.32	574.293	3	P35221	1720.86	TRUE
LSDLDSETRSMVEK	32033524	LUM02050_PVS.raw	31.96	810.394	2	Q9Y266	1619.78	FALSE
LSDLDSETXSMVEK	3.97455e+06	LUM02050_PVS.raw	31.26	806.38	2	Q9Y266	1611.75	TRUE
LSDSLGQRQPDPDENKPMEDK	32606864	LUM02050_PVS.raw	25.14	603.036	4	P20810	2409.12	FALSE
LSDSLGQXQPDPDENKPMEDK	2.37365e+06	LUM02050_PVS.raw	25.09	801.036	3	P20810	2401.09	TRUE
LTDCVVMRDPASK	191793584	LUM02050_PVS.raw	29.24	751.373	2	P22626	1501.74	FALSE
LTDCVVMXDPASK	20378084	LUM02050_PVS.raw	28.82	747.358	2	P22626	1493.71	TRUE
LTPFIIQENLNLALNSASAIGCHVVNIGAEDLRAGK	87437832	LUM02050_PVS.raw	77.48	958.013	4	P13797	3829.03	FALSE
LTPFIIQENLNLALNSASAIGCHVVNIGAEDLXAGK	19337710	LUM02050_PVS.raw	77.36	956.006	4	P13797	3821	TRUE
LTQRQVNITVQK	15482546	LUM02050_PVS.raw	25.48	719.424	2	Q9P035	1437.84	FALSE
LTQXQVNITVQK	3198095	LUM02050_PVS.raw	25.56	477.275	3	Q9P035	1429.81	TRUE
LTRTSGETTQTHTEPTGDSK	1.40048e+06	LUM02050_PVS.raw	15.64	719.681	3	P46013	2157.03	FALSE
LTXTSGETTQTHTEPTGDSK	706988	LUM02050_PVS.raw	15.54	538.006	4	P46013	2149	TRUE
LVDQNIFSFYLSRDPDAQPGGELMLGGTDSK	142430736	LUM02050_PVS.raw	62.91	1127.55	3	P07339	3380.64	FALSE
LVDQNIFSFYLSXDPDAQPGGELMLGGTDSK	21651562	LUM02050_PVS.raw	62.88	1124.88	3	P07339	3372.61	TRUE
LVGYLDRNLEK	119320568	LUM02050_PVS.raw	34.24	665.374	2	P07602	1329.74	FALSE
LVGYLDXNLEK	18376310	LUM02050_PVS.raw	34.09	441.242	3	P07602	1321.71	TRUE
LVINGNPITIFQERDPSK	3559696640	LUM02050_PVS.raw	52.02	684.377	3	P04406	2051.12	FALSE
LVINGNPITIFQEXDPSK	211084048	LUM02050_PVS.raw	52.28	681.699	3	P04406	2043.08	TRUE
LVINSGNGAVEDRKPSGLNGEASK	57979736	LUM02050_PVS.raw	27.93	808.091	3	P16070	2422.26	FALSE
LVINSGNGAVEDXKPSGLNGEASK	9973382	LUM02050_PVS.raw	27.94	805.415	3	P16070	2414.23	TRUE
LVQNIIQTAVDQFVRTEETATEMLTSELQTQAHVIK	23828944	LUM02050_PVS.raw	86.04	1028.54	4	Q02952	4111.13	FALSE
LVQNIIQTAVDQFVXTEETATEMLTSELQTQAHVIK	5408910	LUM02050_PVS.raw	85.87	1026.53	4	Q02952	4103.09	TRUE
MALDIEIATYRK	3598784768	LUM02050_PVS.raw	44.39	478.594	3	P08670	1433.77	FALSE
MALDIEIATYXK	73326912	LUM02050_PVS.raw	44.31	713.374	2	P08670	1425.74	TRUE
MDATANDVPSDRYK	120183408	LUM02050_PVS.raw	23.61	796.866	2	P13667	1592.72	FALSE
MDATANDVPSDXYK	3.43632e+06	LUM02050_PVS.raw	23.62	792.85	2	P13667	1584.69	TRUE
MDCQECPEGYRVTYTPMAPGSYLISIK	19239364	LUM02050_PVS.raw	54.12	794.866	4	P21333	3176.44	FALSE
MDCQECPEGYXVTYTPMAPGSYLISIK	34114196	LUM02050_PVS.raw	54.12	1056.81	3	P21333	3168.42	TRUE
MDELQLFRGDTVLLK	119059984	LUM02050_PVS.raw	55.42	596.659	3	P55072	1787.96	FALSE
MDELQLFXGDTVLLK	5919669	LUM02050_PVS.raw	55.11	593.982	3	P55072	1779.93	TRUE
MFEELGQRLQHYAK	21454290	LUM02050_PVS.raw	40.86	880.446	2	Q92598	1759.88	FALSE
MFEELGQXLQHYAK	11611343	LUM02050_PVS.raw	41.17	438.719	4	Q92598	1751.85	TRUE
MFVLDEADEMLSRGFK	307227648	LUM02050_PVS.raw	62.29	633.307	3	P60842	1897.91	FALSE
MFVLDEADEMLSXGFK	37856452	LUM02050_PVS.raw	62.43	630.629	3	P60842	1889.87	TRUE
MHARDFTVSAMHGDMDQK	94272816	LUM02050_PVS.raw	29.8	522.484	4	P60842	2086.92	FALSE
MHAXDFTVSAMHGDMDQK	14207821	LUM02050_PVS.raw	29.88	520.477	4	P60842	2078.89	TRUE
MINLSVPDTIDERAINK	171371840	LUM02050_PVS.raw	46.12	647.012	3	P13797	1939.02	FALSE
MINLSVPDTIDEXAINK	6.83798e+06	LUM02050_PVS.raw	46.29	965.999	2	P13797	1930.99	TRUE
MLDAEDIVGTARPDEK	73833008	LUM02050_PVS.raw	40.65	885.433	2	P12814	1769.86	FALSE
MLDAEDIVGTAXPDEK	25918722	LUM02050_PVS.raw	40.84	587.949	3	P12814	1761.83	TRUE
MLDAEDIVNTARPDEK	212502288	LUM02050_PVS.raw	41.46	913.944	2	O43707	1826.88	FALSE
MLDAEDIVNTAXPDEK	10915281	LUM02050_PVS.raw	41.34	909.93	2	O43707	1818.85	TRUE
MLLDPMGGIVMTNDGNAILREIQVQHPAAK	137142448	LUM02050_PVS.raw	62.16	811.424	4	P49368	3242.68	FALSE
MLLDPMGGIVMTNDGNAILXEIQVQHPAAK	14315537	LUM02050_PVS.raw	62.05	809.417	4	P49368	3234.65	TRUE
MLLVDELRDAVLLLFANK	80970984	LUM02050_PVS.raw	85.96	700.398	3	P18085	2099.18	FALSE
MLLVDELXDAVLLLFANK	9807386	LUM02050_PVS.raw	84.69	697.723	3	P18085	2091.15	TRUE
MMEIMTREVQTNDLK	96984608	LUM02050_PVS.raw	39.6	616.968	3	P61247	1848.89	FALSE
MMEIMTXEVQTNDLK	2989738	LUM02050_PVS.raw	39.5	614.291	3	P61247	1840.86	TRUE
MNCDRVFNVFCLYGNVEK	17471586	LUM02050_PVS.raw	55.91	1138.02	2	P14866	2275.03	FALSE
MNCDXVFNVFCLYGNVEK	11165281	LUM02050_PVS.raw	56.07	756.34	3	P14866	2267.01	TRUE
MNRSQFEELCAELLQK	82557752	LUM02050_PVS.raw	50.93	669.33	3	Q92598	2005.97	FALSE
MNXSQFEELCAELLQK	43571696	LUM02050_PVS.raw	50.53	666.653	3	Q92598	1997.94	TRUE
MPPYDEQTQAFIDAAQEARNK	282429408	LUM02050_PVS.raw	47.19	811.718	3	P14314	2433.14	FALSE
MPPYDEQTQAFIDAAQEAXNK	20603226	LUM02050_PVS.raw	46.77	809.042	3	P14314	2425.11	TRUE
MREIVHLQAGQCGNQIGAK	13430207	LUM02050_PVS.raw	27.39	1068.54	2	P04350	2136.07	FALSE
MXEIVHLQAGQCGNQIGAK	2.87184e+06	LUM02050_PVS.raw	27.26	710.018	3	P04350	2128.04	TRUE
MRYVASYLLAALGGNSSPSAK	309064352	LUM02050_PVS.raw	58	722.713	3	P05387	2166.12	FALSE
MXYVASYLLAALGGNSSPSAK	8048789	LUM02050_PVS.raw	57.6	720.037	3	P05387	2158.1	TRUE
NAVITVPAYFNDSQRQATK	55873204	LUM02050_PVS.raw	42.67	1067.05	2	P38646	2133.1	FALSE
NAVITVPAYFNDSQXQATK	4.62279e+06	LUM02050_PVS.raw	42.56	1063.04	2	P38646	2125.07	TRUE
NDFTEEEEAQVRK	27915226	LUM02050_PVS.raw	26.34	802.876	2	P63208	1604.75	FALSE
NDFTEEEEAQVXK	5.61495e+06	LUM02050_PVS.raw	26.22	798.861	2	P63208	1596.71	TRUE
NEAIQAAHDAVAQEGQCRVDDK	1769393920	LUM02050_PVS.raw	30.23	812.379	3	P09936	2435.12	FALSE
NEAIQAAHDAVAQEGQCXVDDK	106751472	LUM02050_PVS.raw	30.34	809.703	3	P09936	2427.09	TRUE
NFEWVAERVELLLK	58365900	LUM02050_PVS.raw	69.01	585.994	3	P22234	1755.97	FALSE
NFEWVAEXVELLLK	2.0619e+06	LUM02050_PVS.raw	72.03	583.318	3	P22234	1747.94	TRUE
NGQTREHALLAYTLGVK	147089344	LUM02050_PVS.raw	40.33	941.015	2	Q05639	1881.02	FALSE
NGQTXEHALLAYTLGVK	6.08701e+06	LUM02050_PVS.raw	40.17	937	2	Q05639	1872.99	TRUE
NLGTALAELRTAAQK	37950980	LUM02050_PVS.raw	47.48	783.946	2	Q9Y490	1566.89	FALSE
NLGTALAELXTAAQK	1.6392e+06	LUM02050_PVS.raw	47.03	779.931	2	Q9Y490	1558.86	TRUE
NLQCLVIDEADRILDVGFEEELK	9741740	LUM02050_PVS.raw	77.13	910.13	3	Q9NVP1	2728.38	FALSE
NLQCLVIDEADXILDVGFEEELK	409372	LUM02050_PVS.raw	76.45	907.453	3	Q9NVP1	2720.34	TRUE
NNQITNNQRIK	185893072	LUM02050_PVS.raw	17.21	676.867	2	P00558	1352.73	FALSE
NNQITNNQXIK	19008866	LUM02050_PVS.raw	17.19	672.854	2	P00558	1344.7	TRUE
NPFTLGDSSNPGQTERLQEFSQK	15693648	LUM02050_PVS.raw	42.07	864.085	3	O75312	2590.24	FALSE
NPFTLGDSSNPGQTEXLQEFSQK	2394214	LUM02050_PVS.raw	42.32	861.409	3	O75312	2582.21	TRUE
NSFREQLEEEEEAK	157605104	LUM02050_PVS.raw	31.52	874.404	2	P35579	1747.8	FALSE
NSFXEQLEEEEEAK	10134590	LUM02050_PVS.raw	30.96	580.596	3	P35579	1739.77	TRUE
NVVHQLSVTLEDLYNGATRK	104315184	LUM02050_PVS.raw	60.45	756.405	3	P31689	2267.2	FALSE
NVVHQLSVTLEDLYNGATXK	14704215	LUM02050_PVS.raw	60.69	565.549	4	P31689	2259.18	TRUE
PAASDLPVPAEGVRNIK	253419680	LUM02050_PVS.raw	36.99	581.992	3	Q05682	1743.96	FALSE
PAASDLPVPAEGVXNIK	3.7058e+06	LUM02050_PVS.raw	36.67	868.47	2	Q05682	1735.93	TRUE
PGGNVEGATQSLAEQMRK	50263480	LUM02050_PVS.raw	35.71	628.315	3	Q13501	1882.93	FALSE
PGGNVEGATQSLAEQMXK	42167196	LUM02050_PVS.raw	35.59	625.639	3	Q13501	1874.9	TRUE
PISTLDNRTIVITSHPGQIVK	66888004	LUM02050_PVS.raw	39.54	767.104	3	P31689	2299.3	FALSE
PISTLDNXTIVITSHPGQIVK	881013	LUM02050_PVS.raw	39.44	1146.14	2	P31689	2291.27	TRUE
PIWTRNPDDITNEEYGEFYK	2.02692e+06	LUM02050_PVS.raw	3.1	833.056	3	P07900	2497.15	FALSE
PIWTXNPDDITNEEYGEFYK	347724832	LUM02050_PVS.raw	46.74	830.382	3	P07900	2489.13	TRUE
PLENLGMTDMFRQFQADFTSLSDQEPLHVAQALQK	23608164	LUM02050_PVS.raw	74.23	1004.74	4	P05121	4015.95	FALSE
PLENLGMTDMFXQFQADFTSLSDQEPLHVAQALQK	17170668	LUM02050_PVS.raw	73.56	1002.74	4	P05121	4007.94	TRUE
PLLQVSRQEEEMMAK	53046240	LUM02050_PVS.raw	39.69	899.956	2	P35579	1798.9	FALSE
PLLQVSXQEEEMMAK	1.51056e+06	LUM02050_PVS.raw	39.22	895.945	2	P35579	1790.88	TRUE
PLRLPLQDVYK	15469694	LUM02050_PVS.raw	3.09	451.27	3	Q05639	1351.8	FALSE
PLXLPLQDVYK	52005764	LUM02050_PVS.raw	45.15	672.388	2	Q05639	1343.77	TRUE
PLVIIAEDVDGEALSTLVLNRLK	6603813	LUM02050_PVS.raw	68.28	830.148	3	P10809	2488.43	FALSE
PLVIIAEDVDGEALSTLVLNXLK	56239952	LUM02050_PVS.raw	70.83	827.47	3	P10809	2480.4	TRUE
PLYFADRLYDSMK	125537360	LUM02050_PVS.raw	43.03	548.937	3	P07355	1644.8	FALSE
PLYFADXLYDSMK	8976020	LUM02050_PVS.raw	43.59	546.261	3	P07355	1636.77	TRUE
PLYFADRLYDSMK	1.97225e+06	LUM02050_PVS.raw	3.1	543.604	3	P07355	1628.8	FALSE
PLYFADXLYDSMK	44198880	LUM02050_PVS.raw	50.26	540.929	3	P07355	1620.77	TRUE
PQVIADYESGRAIPNNQVLGK	72481248	LUM02050_PVS.raw	39.19	760.405	3	O60869	2279.2	FALSE
PQVIADYESGXAIPNNQVLGK	18654218	LUM02050_PVS.raw	39.15	757.728	3	O60869	2271.17	TRUE
PRHQEGEIFDTEK	36131844	LUM02050_PVS.raw	23.05	798.389	2	Q02878	1595.77	FALSE
PXHQEGEIFDTEK	7.98376e+06	LUM02050_PVS.raw	23.05	529.918	3	Q02878	1587.74	TRUE
PRQIDNPDYK	258457152	LUM02050_PVS.raw	18.34	628.319	2	P27797	1255.63	FALSE
PXQIDNPDYK	8963972	LUM02050_PVS.raw	18.24	624.304	2	P27797	1247.6	TRUE
PSAIQQRAILPCIK	165986736	LUM02050_PVS.raw	39.64	535.644	3	P60842	1604.92	FALSE
PSAIQQXAILPCIK	24320052	LUM02050_PVS.raw	39.73	532.968	3	P60842	1596.89	TRUE
PWIGLAEALGTLMRAWAGSPK	41782252	LUM02050_PVS.raw	85.97	745.737	3	O43175	2235.2	FALSE
PWIGLAEALGTLMXAWAGSPK	4.04975e+06	LUM02050_PVS.raw	86.03	743.061	3	O43175	2227.17	TRUE
QDRTLTIVDTGIGMTK	290671744	LUM02050_PVS.raw	42.76	879.967	2	P07900	1758.93	FALSE
QDXTLTIVDTGIGMTK	161915344	LUM02050_PVS.raw	42.57	584.305	3	P07900	1750.9	TRUE
QEYDESGPSIVHRK	562898	LUM02050_PVS.raw	3.02	552.273	3	A5A3E0	1654.8	FALSE
QEYDESGPSIVHXK	46432028	LUM02050_PVS.raw	21.47	823.893	2	A5A3E0	1646.78	TRUE
QGTEIDGRSISLYYTGEK	39467472	LUM02050_PVS.raw	40.33	1014	2	P19338	2027	FALSE
QGTEIDGXSISLYYTGEK	2.09414e+06	LUM02050_PVS.raw	40.36	1009.99	2	P19338	2018.97	TRUE
QLEDGRTLSDYNIQK	2028086784	LUM02050_PVS.raw	31.89	597.303	3	P62987	1789.9	FALSE
QLEDGXTLSDYNIQK	1006578880	LUM02050_PVS.raw	31.71	594.627	3	P62987	1781.87	TRUE
QLLIDPEDDVRDNILK	19173150	LUM02050_PVS.raw	50.37	636.01	3	P55283	1906.02	FALSE
QLLIDPEDDVXDNILK	9712848	LUM02050_PVS.raw	49.68	633.335	3	P55283	1897.99	TRUE
QLQDELEMLVERLGEK	32582920	LUM02050_PVS.raw	66.06	647.339	3	Q13200	1940	FALSE
QLQDELEMLVEXLGEK	4112942	LUM02050_PVS.raw	67.27	644.663	3	Q13200	1931.97	TRUE
QMEQISQFLQAAERYGINTTDIFQTVDLWEGK	67637888	LUM02050_PVS.raw	77.69	1262.62	3	P37802	3785.83	FALSE
QMEQISQFLQAAEXYGINTTDIFQTVDLWEGK	9243157	LUM02050_PVS.raw	77.68	1259.94	3	P37802	3777.81	TRUE
QQQDQVDRNIK	98235624	LUM02050_PVS.raw	16.88	461.24	3	Q15233	1381.71	FALSE
QQQDQVDXNIK	10803527	LUM02050_PVS.raw	16.72	458.564	3	Q15233	1373.68	TRUE
QTLENERGELANEVK	290820000	LUM02050_PVS.raw	29.34	580.631	3	P35579	1739.88	FALSE
QTLENEXGELANEVK	13495546	LUM02050_PVS.raw	28.6	577.955	3	P35579	1731.85	TRUE
QTQIFTTYSDNQPGVLIQVYEGERAMTK	28731382	LUM02050_PVS.raw	52.97	1081.87	3	P0DMV9	3243.59	FALSE
QTQIFTTYSDNQPGVLIQVYEGEXAMTK	40508160	LUM02050_PVS.raw	52.99	1079.19	3	P0DMV9	3235.56	TRUE
QTQIFTTYSDNQPGVLIQVYEGERAMTK	661832512	LUM02050_PVS.raw	56.25	1076.54	3	P0DMV9	3227.6	FALSE
QTQIFTTYSDNQPGVLIQVYEGEXAMTK	158982976	LUM02050_PVS.raw	56.31	805.646	4	P0DMV9	3219.56	TRUE
QTQTFTTYSDNQPGVLIQVYEGERAMTK	34962708	LUM02050_PVS.raw	49.82	1077.85	3	P11142	3231.55	FALSE
QTQTFTTYSDNQPGVLIQVYEGEXAMTK	6.62648e+06	LUM02050_PVS.raw	49.85	1075.18	3	P11142	3223.52	TRUE
QYDADLEQILIQWITTQCRK	471116736	LUM02050_PVS.raw	73.24	844.764	3	P37802	2532.28	FALSE
QYDADLEQILIQWITTQCXK	2151077	LUM02050_PVS.raw	73.15	1262.63	2	P37802	2524.26	TRUE
RAAEDDEDDDVDTK	305728224	LUM02050_PVS.raw	15.88	535.225	3	P06454	1603.66	FALSE
XAAEDDEDDDVDTK	6.17324e+06	LUM02050_PVS.raw	15.82	798.319	2	P06454	1595.63	TRUE
RALANSLACQGK	233671584	LUM02050_PVS.raw	20.82	649.847	2	P04075	1298.69	FALSE
XALANSLACQGK	4.21672e+06	LUM02050_PVS.raw	20.46	645.832	2	P04075	1290.66	TRUE
RALEQQVEEMK	283962304	LUM02050_PVS.raw	27.01	685.853	2	P35579	1370.7	FALSE
XALEQQVEEMK	12652419	LUM02050_PVS.raw	26.59	681.838	2	P35579	1362.67	TRUE
RCQEAQNGSESEVWTHQSK	2815590	LUM02050_PVS.raw	20.92	757.674	3	Q9Y2Z0	2271.01	FALSE
XCQEAQNGSESEVWTHQSK	748027	LUM02050_PVS.raw	20.86	754.998	3	Q9Y2Z0	2262.98	TRUE
RDHALLEEQSK	119972184	LUM02050_PVS.raw	18.09	668.349	2	O43707	1335.69	FALSE
XDHALLEEQSK	3.05817e+06	LUM02050_PVS.raw	18.08	664.333	2	O43707	1327.66	TRUE
RDNTNEIYSGK	56894808	LUM02050_PVS.raw	18.31	653.816	2	P05556	1306.63	FALSE
XDNTNEIYSGK	9769419	LUM02050_PVS.raw	18.19	649.801	2	P05556	1298.6	TRUE
RELQELVQYPVEHPDK	70893208	LUM02050_PVS.raw	36.17	498.262	4	P55072	1990.03	FALSE
XELQELVQYPVEHPDK	8257133	LUM02050_PVS.raw	36.09	661.338	3	P55072	1982	TRUE
RGFEVVYMTEPIDEYCVQQLK	154243952	LUM02050_PVS.raw	48.57	877.423	3	P08238	2630.25	FALSE
XGFEVVYMTEPIDEYCVQQLK	28274266	LUM02050_PVS.raw	48.59	874.747	3	P08238	2622.23	TRUE
RGFEVVYMTEPIDEYCVQQLK	1084137472	LUM02050_PVS.raw	53.58	872.091	3	P08238	2614.26	FALSE
XGFEVVYMTEPIDEYCVQQLK	19333912	LUM02050_PVS.raw	53.58	1303.62	2	P08238	2606.23	TRUE
RGFGFVTFDDHDPVDK	682472448	LUM02050_PVS.raw	43.78	621.296	3	P22626	1861.87	FALSE
XGFGFVTFDDHDPVDK	7.29331e+06	LUM02050_PVS.raw	43.82	927.427	2	P22626	1853.85	TRUE
RGQTCVVHYTGMLEDGK	35402004	LUM02050_PVS.raw	32	490.987	4	P62942	1960.93	FALSE
XGQTCVVHYTGMLEDGK	6538926	LUM02050_PVS.raw	31.91	651.637	3	P62942	1952.9	TRUE
RLIDLHSPSEIVK	235360176	LUM02050_PVS.raw	36.87	506.296	3	P60866	1516.87	FALSE
XLIDLHSPSEIVK	14209548	LUM02050_PVS.raw	37.01	503.619	3	P60866	1508.84	TRUE
RMATEVAADALGEEWK	140016672	LUM02050_PVS.raw	43.49	596.294	3	P62753	1786.87	FALSE
XMATEVAADALGEEWK	5768924	LUM02050_PVS.raw	43.22	593.616	3	P62753	1778.83	TRUE
RPAEDMEEEQAFK	119593464	LUM02050_PVS.raw	26.6	530.576	3	P61978	1589.71	FALSE
XPAEDMEEEQAFK	9401175	LUM02050_PVS.raw	26.48	791.346	2	P61978	1581.68	TRUE
RQAVTNPNNTFYATK	103082680	LUM02050_PVS.raw	26.17	867.944	2	P38646	1734.88	FALSE
XQAVTNPNNTFYATK	8792476	LUM02050_PVS.raw	26.06	863.931	2	P38646	1726.85	TRUE
RSIQFVDWCPTGFK	675002368	LUM02050_PVS.raw	49.9	584.292	3	P68363	1750.86	FALSE
XSIQFVDWCPTGFK	16546709	LUM02050_PVS.raw	49.8	581.615	3	P68363	1742.83	TRUE
RTAEHEAAQQDLQSK	13173267	LUM02050_PVS.raw	15.65	574.62	3	Q86UP2	1721.84	FALSE
XTAEHEAAQQDLQSK	990957	LUM02050_PVS.raw	15.58	571.943	3	Q86UP2	1713.81	TRUE
RTIAQDYGVLK	881928320	LUM02050_PVS.raw	33.12	637.36	2	Q06830	1273.71	FALSE
XTIAQDYGVLK	43445536	LUM02050_PVS.raw	32.51	633.346	2	Q06830	1265.68	TRUE
RTIQFVDWCPTGFK	375314592	LUM02050_PVS.raw	50.47	588.964	3	P0DPH8	1764.88	FALSE
XTIQFVDWCPTGFK	7.61175e+06	LUM02050_PVS.raw	50.33	586.287	3	P0DPH8	1756.85	TRUE
RVIISAPSADAPMFVMGVNHEK	230084160	LUM02050_PVS.raw	42.21	799.076	3	P04406	2395.21	FALSE
XVIISAPSADAPMFVMGVNHEK	11974776	LUM02050_PVS.raw	42.01	796.401	3	P04406	2387.19	TRUE
RVIISAPSADAPMFVMGVNHEK	2.42745e+06	LUM02050_PVS.raw	3.1	793.744	3	P04406	2379.22	FALSE
XVIISAPSADAPMFVMGVNHEK	60053976	LUM02050_PVS.raw	47.03	593.553	4	P04406	2371.19	TRUE
SDAEEDGGTVSQEEEDRKPK	43205124	LUM02050_PVS.raw	17.66	739.332	3	P27824	2215.98	FALSE
SDAEEDGGTVSQEEEDXKPK	3.40622e+06	LUM02050_PVS.raw	17.58	736.657	3	P27824	2207.96	TRUE
SDIDEIVLVGGSTRIPK	460488928	LUM02050_PVS.raw	47.58	905.002	2	P11021	1809	FALSE
SDIDEIVLVGGSTXIPK	26634600	LUM02050_PVS.raw	47.75	600.995	3	P11021	1800.97	TRUE
SDIGEVILVGGMTRMPK	88948184	LUM02050_PVS.raw	52.25	906.983	2	P38646	1812.96	FALSE
SDIGEVILVGGMTXMPK	15293230	LUM02050_PVS.raw	52.47	602.315	3	P38646	1804.93	TRUE
SDPVVSYRETVSEESNVLCLSK	524163680	LUM02050_PVS.raw	46.44	836.744	3	P13639	2508.22	FALSE
SDPVVSYXETVSEESNVLCLSK	8350195	LUM02050_PVS.raw	46.14	834.067	3	P13639	2500.19	TRUE
SEEAHAEDSVMDHHFRK	100033912	LUM02050_PVS.raw	21.81	509.479	4	Q8NC51	2034.89	FALSE
SEEAHAEDSVMDHHFXK	1.11816e+06	LUM02050_PVS.raw	21.64	676.294	3	Q8NC51	2026.87	TRUE
SGMNVARLNFSHGTHEYHAETIK	91605840	LUM02050_PVS.raw	32.06	870.423	3	P14618	2609.26	FALSE
SGMNVAXLNFSHGTHEYHAETIK	3.8833e+06	LUM02050_PVS.raw	32.37	867.748	3	P14618	2601.23	TRUE
SILRDALSDLALHFLNK	141499168	LUM02050_PVS.raw	68.71	646.034	3	P50991	1936.09	FALSE
SILXDALSDLALHFLNK	15515994	LUM02050_PVS.raw	69.12	643.358	3	P50991	1928.06	TRUE
SIRSIPAYLAETLYYAMK	132929048	LUM02050_PVS.raw	70.23	700.707	3	P08758	2100.11	FALSE
SIXSIPAYLAETLYYAMK	12951563	LUM02050_PVS.raw	69.91	698.031	3	P08758	2092.08	TRUE
SKPGAAMVEMADGYAVDRAITHLNNNFMFGQK	72363856	LUM02050_PVS.raw	56.12	874.173	4	P14866	3493.67	FALSE
SKPGAAMVEMADGYAVDXAITHLNNNFMFGQK	8815342	LUM02050_PVS.raw	55.94	872.165	4	P14866	3485.64	TRUE
SLAEHRTPDVLKK	6.25052e+06	LUM02050_PVS.raw	20.35	501.955	3	P31948	1503.85	FALSE
SLAEHXTPDVLKK	828289	LUM02050_PVS.raw	20.25	499.279	3	P31948	1495.82	TRUE
SLDQDPVVRAQEIK	64649408	LUM02050_PVS.raw	32.09	804.435	2	Q92598	1607.86	FALSE
SLDQDPVVXAQEIK	29284828	LUM02050_PVS.raw	32.34	800.422	2	Q92598	1599.84	TRUE
SNEILTAIIQGMRK	74557040	LUM02050_PVS.raw	58.35	528.632	3	Q14974	1583.88	FALSE
SNEILTAIIQGMXK	4.63257e+06	LUM02050_PVS.raw	58.11	525.956	3	Q14974	1575.85	TRUE
SNVSDAVAQSTRIIYGGSVTGATCK	62974056	LUM02050_PVS.raw	46.7	1276.64	2	P60174	2552.27	FALSE
SNVSDAVAQSTXIIYGGSVTGATCK	18479572	LUM02050_PVS.raw	46.39	848.75	3	P60174	2544.24	TRUE
SPYLYPLYGLGELPQGFARLSAIYGGTYMLNK	15687759	LUM02050_PVS.raw	76.51	1188.28	3	P31150	3562.83	FALSE
SPYLYPLYGLGELPQGFAXLSAIYGGTYMLNK	2.76625e+06	LUM02050_PVS.raw	76.52	1185.61	3	P31150	3554.81	TRUE
SQIHDIVLVGGSTRIPK	927431680	LUM02050_PVS.raw	37.96	610.687	3	P11142	1830.05	FALSE
SQIHDIVLVGGSTXIPK	199410096	LUM02050_PVS.raw	38.08	608.011	3	P11142	1822.02	TRUE
SQPSETERLTDDY	131226288	LUM02050_PVS.raw	31.04	775.844	2	P26006	1550.68	FALSE
SQPSETEXLTDDY	5.09133e+06	LUM02050_PVS.raw	31.17	771.831	2	P26006	1542.66	TRUE
SQQSEVTRILDGK	102243592	LUM02050_PVS.raw	36.36	735.893	2	Q9H299	1470.78	FALSE
SQQSEVTXILDGK	4.65765e+06	LUM02050_PVS.raw	36.61	731.88	2	Q9H299	1462.75	TRUE
SQTIYEIIDNSQGFYVCPVEPQNRSK	64038688	LUM02050_PVS.raw	54.98	1028.17	3	Q9Y617	3082.48	FALSE
SQTIYEIIDNSQGFYVCPVEPQNXSK	11337195	LUM02050_PVS.raw	54.95	1025.49	3	Q9Y617	3074.46	TRUE
SREIFLSQPILLELEAPLK	125173256	LUM02050_PVS.raw	66.25	736.096	3	P62136	2206.27	FALSE
SXEIFLSQPILLELEAPLK	9354238	LUM02050_PVS.raw	66.29	733.421	3	P62136	2198.25	TRUE
SRVTQSNFAVGYK	115122288	LUM02050_PVS.raw	28.55	489.593	3	P21796	1466.76	FALSE
SXVTQSNFAVGYK	3.64106e+06	LUM02050_PVS.raw	28.42	729.871	2	P21796	1458.74	TRUE
SSQEEVRSYSDPPLK	28040972	LUM02050_PVS.raw	27.12	866.427	2	P52597	1731.85	FALSE
SSQEEVXSYSDPPLK	7231519	LUM02050_PVS.raw	26.92	575.276	3	P52597	1723.81	TRUE
STAGDTHLGGEDFDNRMVNHFIAEFK	61076008	LUM02050_PVS.raw	46.21	734.339	4	P11142	2934.33	FALSE
STAGDTHLGGEDFDNXMVNHFIAEFK	11108483	LUM02050_PVS.raw	45.64	976.107	3	P11142	2926.31	TRUE
STAGDTHLGGEDFDNRMVNHFIAEFK	347042176	LUM02050_PVS.raw	52.96	973.451	3	P11142	2918.34	FALSE
STAGDTHLGGEDFDNXMVNHFIAEFK	253163136	LUM02050_PVS.raw	52.24	728.335	4	P11142	2910.32	TRUE
STELLIRK	4045477632	LUM02050_PVS.raw	25.85	485.302	2	P84243	969.597	FALSE
STELLIXK	63445580	LUM02050_PVS.raw	25.77	481.288	2	P84243	961.568	TRUE
STQNSFRAESSQTCHSEQGDK	7001361	LUM02050_PVS.raw	16.91	798.679	3	P46063	2394.02	FALSE
STQNSFXAESSQTCHSEQGDK	509427	LUM02050_PVS.raw	16.77	796.005	3	P46063	2386	TRUE
SVATEERAAPSTAPAEATPPKPGEAEAPPK	54491236	LUM02050_PVS.raw	26.91	742.629	4	O95817	2967.49	FALSE
SVATEEXAAPSTAPAEATPPKPGEAEAPPK	14287929	LUM02050_PVS.raw	26.89	987.159	3	O95817	2959.46	TRUE
SVGMIAGGTGITPMLQVIRAIMK	48699812	LUM02050_PVS.raw	78.28	785.439	3	P00387	2354.3	FALSE
SVGMIAGGTGITPMLQVIXAIMK	3477597	LUM02050_PVS.raw	78.66	782.763	3	P00387	2346.27	TRUE
SVVLMSHLGRPDGVPMPDK	34093792	LUM02050_PVS.raw	40.89	1023.03	2	P00558	2045.06	FALSE
SVVLMSHLGXPDGVPMPDK	37781864	LUM02050_PVS.raw	40.85	679.679	3	P00558	2037.02	TRUE
SVVTGGVQSVMGSRLGQMVLSGVDTVLGK	57268040	LUM02050_PVS.raw	75.82	957.849	3	O60664	2871.53	FALSE
SVVTGGVQSVMGSXLGQMVLSGVDTVLGK	4001675	LUM02050_PVS.raw	75.61	955.173	3	O60664	2863.51	TRUE
TAENFRALSTGEK	1.46082e+06	LUM02050_PVS.raw	3.03	478.58	3	A0A0B4J2A2	1433.73	FALSE
TAENFXALSTGEK	25379408	LUM02050_PVS.raw	26.65	713.353	2	A0A0B4J2A2	1425.7	TRUE
TDLRFQSAAIGALQEASEAYLVGLFEDTNLCAIHAK	160980832	LUM02050_PVS.raw	80.49	983.999	4	P84243	3932.98	FALSE
TDLXFQSAAIGALQEASEAYLVGLFEDTNLCAIHAK	7710826	LUM02050_PVS.raw	79.85	981.991	4	P84243	3924.94	TRUE
TEEDSEEVREQK	36712316	LUM02050_PVS.raw	15.53	496.894	3	Q16543	1488.67	FALSE
TEEDSEEVXEQK	2.76537e+06	LUM02050_PVS.raw	15.33	494.218	3	Q16543	1480.64	TRUE
TELEDTLDSTAAQQELRSK	108941384	LUM02050_PVS.raw	38.39	1073.03	2	P35579	2145.06	FALSE
TELEDTLDSTAAQQELXSK	4645283	LUM02050_PVS.raw	38.18	1069.02	2	P35579	2137.03	TRUE
TGRVMLGETNPADSK	247110192	LUM02050_PVS.raw	25.74	529.267	3	P15531	1585.79	FALSE
TGXVMLGETNPADSK	2.0683e+06	LUM02050_PVS.raw	25.67	789.384	2	P15531	1577.76	TRUE
TKPIWTRNPDDITNEEYGEFYK	36095408	LUM02050_PVS.raw	43.2	682.329	4	P07900	2726.3	FALSE
TKPIWTXNPDDITNEEYGEFYK	35736988	LUM02050_PVS.raw	43.05	906.761	3	P07900	2718.27	TRUE
TKPIWTRNPDDITQEEYGEFYK	38593900	LUM02050_PVS.raw	43.78	914.11	3	P08238	2740.32	FALSE
TKPIWTXNPDDITQEEYGEFYK	48664384	LUM02050_PVS.raw	43.61	911.431	3	P08238	2732.28	TRUE
TPAQFDADELRAAMK	958306560	LUM02050_PVS.raw	41.23	558.611	3	P04083	1673.82	FALSE
TPAQFDADELXAAMK	126887664	LUM02050_PVS.raw	41.17	555.935	3	P04083	1665.79	TRUE
TPVEEVPAAIAPFQGRVLIGVGK	46676428	LUM02050_PVS.raw	55.52	786.785	3	Q15393	2358.34	FALSE
TPVEEVPAAIAPFQGXVLIGVGK	27656552	LUM02050_PVS.raw	55.71	784.109	3	Q15393	2350.31	TRUE
TQIDHYVGIARDQTK	87358384	LUM02050_PVS.raw	29.97	585.64	3	O95197	1754.91	FALSE
TQIDHYVGIAXDQTK	6008050	LUM02050_PVS.raw	29.78	582.964	3	O95197	1746.88	TRUE
TQVEASEESALNHLQNPGDAAEGRAAK	3.54264e+06	LUM02050_PVS.raw	34.23	935.121	3	Q9Y605	2803.35	FALSE
TQVEASEESALNHLQNPGDAAEGXAAK	11098052	LUM02050_PVS.raw	34.17	699.585	4	Q9Y605	2795.32	TRUE
TSAALSTVGSAISRK	44678100	LUM02050_PVS.raw	32.89	729.912	2	O43399	1458.82	FALSE
TSAALSTVGSAISXK	10216792	LUM02050_PVS.raw	32.95	484.267	3	O43399	1450.79	TRUE
TTLTGLRPGTEYGIGVSAVK	6018278	LUM02050_PVS.raw	42.37	1015.56	2	P24821	2030.11	FALSE
TTLTGLXPGTEYGIGVSAVK	7.14502e+06	LUM02050_PVS.raw	42.46	674.7	3	P24821	2022.09	TRUE
TTRTPDTSTYCYETAEK	74898560	LUM02050_PVS.raw	25.02	678.638	3	P46821	2033.9	FALSE
TTXTPDTSTYCYETAEK	5714657	LUM02050_PVS.raw	24.91	675.963	3	P46821	2025.87	TRUE
TVETRDGQVINETSQHHDDLE	467216352	LUM02050_PVS.raw	26.1	1217.06	2	P08670	2433.12	FALSE
TVETXDGQVINETSQHHDDLE	195542480	LUM02050_PVS.raw	26.03	607.027	4	P08670	2425.09	TRUE
TVFDEAIRAVLCPPPVK	53597276	LUM02050_PVS.raw	62.79	641.353	3	P60763	1922.04	FALSE
TVFDEAIXAVLCPPPVK	2.18929e+06	LUM02050_PVS.raw	62.98	638.677	3	P60763	1914.02	TRUE
TVLDLAVVLFETATLRSGYLLPDTK	184585104	LUM02050_PVS.raw	85.93	915.848	3	P14625	2745.53	FALSE
TVLDLAVVLFETATLXSGYLLPDTK	4.76371e+06	LUM02050_PVS.raw	86.26	913.172	3	P14625	2737.5	TRUE
TVSPDRLELEAAQK	52190452	LUM02050_PVS.raw	31.91	783.921	2	Q14974	1566.84	FALSE
TVSPDXLELEAAQK	1.35466e+06	LUM02050_PVS.raw	32.52	779.907	2	Q14974	1558.81	TRUE
TVTNAVVTVPAYFNDSQRQATK	1855106944	LUM02050_PVS.raw	43.26	807.418	3	P11142	2420.24	FALSE
TVTNAVVTVPAYFNDSQXQATK	34377436	LUM02050_PVS.raw	43.21	1206.61	2	P11142	2412.22	TRUE
VAAAVPVIISRALELFLESLLK	5909916	LUM02050_PVS.raw	91.34	788.149	3	Q14919	2362.43	FALSE
VAAAVPVIISXALELFLESLLK	1.38776e+06	LUM02050_PVS.raw	91.71	785.474	3	Q14919	2354.41	TRUE
VAASCGAIQYIPTELDQVRK	76723976	LUM02050_PVS.raw	46.53	743.725	3	Q7L2H7	2229.16	FALSE
VAASCGAIQYIPTELDQVXK	6.98848e+06	LUM02050_PVS.raw	46.55	741.049	3	Q7L2H7	2221.13	TRUE
VAVLLLAGGQGTRLGVAYPK	15799265	LUM02050_PVS.raw	51.06	997.093	2	Q16222	1993.18	FALSE
VAVLLLAGGQGTXLGVAYPK	5.88055e+06	LUM02050_PVS.raw	51.1	662.39	3	Q16222	1985.15	TRUE
VAVTEGCQPSRVQAQGPGLK	4999055	LUM02050_PVS.raw	27.48	1046.55	2	O75369	2092.08	FALSE
VAVTEGCQPSXVQAQGPGLK	4388527	LUM02050_PVS.raw	27.41	695.356	3	O75369	2084.05	TRUE
VCQGEREMAGDNK	38227336	LUM02050_PVS.raw	15.86	752.332	2	P38646	1503.66	FALSE
VCQGEXEMAGDNK	6.99528e+06	LUM02050_PVS.raw	15.81	499.214	3	P38646	1495.63	TRUE
VDINTEDLEDGTCRVTYCPTEPGNYIINIK	176988768	LUM02050_PVS.raw	51.98	1170.55	3	P21333	3509.65	FALSE
VDINTEDLEDGTCXVTYCPTEPGNYIINIK	27498516	LUM02050_PVS.raw	52.02	1167.88	3	P21333	3501.61	TRUE
VDNDENEHQLSLRTVSLGAGAK	558390976	LUM02050_PVS.raw	35.8	788.399	3	P06748	2363.18	FALSE
VDNDENEHQLSLXTVSLGAGAK	49749608	LUM02050_PVS.raw	35.61	785.723	3	P06748	2355.15	TRUE
VEDVSAVEIVGGATRIPAVK	238451920	LUM02050_PVS.raw	47.97	674.048	3	Q92598	2020.13	FALSE
VEDVSAVEIVGGATXIPAVK	26527556	LUM02050_PVS.raw	48.01	1006.56	2	Q92598	2012.11	TRUE
VELQELNDRFANYIDK	9658247	LUM02050_PVS.raw	3.1	659.67	3	P08670	1976.99	FALSE
VELQELNDXFANYIDK	65354224	LUM02050_PVS.raw	48.66	984.985	2	P08670	1968.96	TRUE
VERQVFGEATK	104972240	LUM02050_PVS.raw	22.43	425.231	3	P07339	1273.68	FALSE
VEXQVFGEATK	5596304	LUM02050_PVS.raw	22.15	633.328	2	P07339	1265.65	TRUE
VFDRYK	487914048	LUM02050_PVS.raw	19.13	419.228	2	A6NMY6	837.449	FALSE
VFDXYK	33740072	LUM02050_PVS.raw	19.2	415.214	2	A6NMY6	829.421	TRUE
VFLENVIRDAVTYTEHAK	28889650	LUM02050_PVS.raw	57.74	705.708	3	P62805	2115.11	FALSE
VFLENVIXDAVTYTEHAK	88378464	LUM02050_PVS.raw	60.7	703.032	3	P62805	2107.08	TRUE
VIDPATATSVDLRDIK	44119980	LUM02050_PVS.raw	42.4	862.475	2	P50991	1723.94	FALSE
VIDPATATSVDLXDIK	27444348	LUM02050_PVS.raw	41.77	572.644	3	P50991	1715.92	TRUE
VLATTFDPYLGGRNFDEALVDYFCDEFK	6.18105e+06	LUM02050_PVS.raw	73.49	1104.86	3	O95757	3312.55	FALSE
VLATTFDPYLGGXNFDEALVDYFCDEFK	4599061	LUM02050_PVS.raw	73.03	1102.18	3	O95757	3304.51	TRUE
VLRDNIQGITK	158482112	LUM02050_PVS.raw	27.96	422.918	3	P62805	1266.74	FALSE
VLXDNIQGITK	16169650	LUM02050_PVS.raw	27.89	629.859	2	P62805	1258.71	TRUE
VMVLDFVTPTPLGTRWGLGGTCVNVGCIPK	28706616	LUM02050_PVS.raw	66.82	814.424	4	Q16881	3254.67	FALSE
VMVLDFVTPTPLGTXWGLGGTCVNVGCIPK	20479148	LUM02050_PVS.raw	67.01	1082.89	3	Q16881	3246.65	TRUE
VNNSSLIGVGYTQTLRPGVK	205640720	LUM02050_PVS.raw	41.51	705.06	3	P45880	2113.16	FALSE
VNNSSLIGVGYTQTLXPGVK	15587302	LUM02050_PVS.raw	41.64	702.383	3	P45880	2105.13	TRUE
VPPAINQFTQALDRQTATQLLK	615076480	LUM02050_PVS.raw	57.62	821.79	3	P62424	2463.36	FALSE
VPPAINQFTQALDXQTATQLLK	22757200	LUM02050_PVS.raw	57.34	819.115	3	P62424	2455.33	TRUE
VPTEENEMSSEADMECLNQRPPENPDTDK	988608	LUM02050_PVS.raw	27.34	1135.47	3	Q92598	3404.41	FALSE
VPTEENEMSSEADMECLNQXPPENPDTDK	2.28429e+06	LUM02050_PVS.raw	27.48	1132.8	3	Q92598	3396.38	TRUE
VPTEENEMSSEADMECLNQRPPENPDTDK	79795536	LUM02050_PVS.raw	36.15	1124.81	3	Q92598	3372.42	FALSE
VPTEENEMSSEADMECLNQXPPENPDTDK	44535988	LUM02050_PVS.raw	36.27	1122.14	3	Q92598	3364.39	TRUE
VQDLLLLDVAPLSLGLETAGGVMTTLIQRNATIPTK	22811416	LUM02050_PVS.raw	86.87	1258.04	3	P17066	3772.12	FALSE
VQDLLLLDVAPLSLGLETAGGVMTTLIQXNATIPTK	22575026	LUM02050_PVS.raw	87.16	941.776	4	P17066	3764.08	TRUE
VRAWGPGLEGGVVGK	206440544	LUM02050_PVS.raw	37.51	497.949	3	P21333	1491.83	FALSE
VXAWGPGLEGGVVGK	5904940	LUM02050_PVS.raw	37.41	742.405	2	P21333	1483.8	TRUE
VRFLEQQNK	1759319	LUM02050_PVS.raw	3.04	586.327	2	Q5XKE5	1171.65	FALSE
VXFLEQQNK	173006576	LUM02050_PVS.raw	24.04	582.312	2	Q5XKE5	1163.62	TRUE
VRLSPEPWTPETGLVTDAFK	14914785	LUM02050_PVS.raw	55.12	751.731	3	O60488	2253.18	FALSE
VXLSPEPWTPETGLVTDAFK	3.12687e+06	LUM02050_PVS.raw	55.11	749.054	3	O60488	2245.15	TRUE
VRVNTHGIFTISTASMVEK	11592025	LUM02050_PVS.raw	42.87	700.71	3	Q92598	2100.12	FALSE
VXVNTHGIFTISTASMVEK	3.79173e+06	LUM02050_PVS.raw	43.06	698.033	3	Q92598	2092.09	TRUE
VSADNTVGRFLMSLVNQVPK	59342140	LUM02050_PVS.raw	72.32	729.06	3	O00303	2185.17	FALSE
VSADNTVGXFLMSLVNQVPK	3.20263e+06	LUM02050_PVS.raw	72.4	726.385	3	O00303	2177.14	TRUE
VTHAVVTVPAYFNDAQRQATK	898337152	LUM02050_PVS.raw	38.61	776.078	3	P11021	2326.22	FALSE
VTHAVVTVPAYFNDAQXQATK	22882236	LUM02050_PVS.raw	38.48	773.402	3	P11021	2318.19	TRUE
VVGDRENGSDNLPSSAGSGDK	3.04193e+06	LUM02050_PVS.raw	20.63	1035.98	2	O43399	2070.96	FALSE
VVGDXENGSDNLPSSAGSGDK	2.76581e+06	LUM02050_PVS.raw	20.48	688.314	3	O43399	2062.93	TRUE
VYEGERPLTK	1187189632	LUM02050_PVS.raw	20.07	401.22	3	P11021	1201.65	FALSE
VYEGEXPLTK	21151926	LUM02050_PVS.raw	20.18	597.312	2	P11021	1193.62	TRUE
WAAVVVPSGQEQRYTCHVQHEGLPK	64679872	LUM02050_PVS.raw	36.45	722.364	4	P01892	2886.43	FALSE
WAAVVVPSGQEQXYTCHVQHEGLPK	14002549	LUM02050_PVS.raw	36.28	720.356	4	P01892	2878.4	TRUE
WISIMTERSVPHLQK	71844952	LUM02050_PVS.raw	42.54	917.998	2	A6NMY6	1834.99	FALSE
WISIMTEXSVPHLQK	2614645	LUM02050_PVS.raw	42.68	913.983	2	A6NMY6	1826.96	TRUE
YAEAVTRAK	133493552	LUM02050_PVS.raw	16.73	509.781	2	P00558	1018.55	FALSE
YAEAVTXAK	8381048	LUM02050_PVS.raw	16.69	505.766	2	P00558	1010.53	TRUE
YDLFVGSQATDFGEALVRHDEF	330400224	LUM02050_PVS.raw	62.52	842.732	3	O43852	2526.18	FALSE
YDLFVGSQATDFGEALVXHDEF	22535614	LUM02050_PVS.raw	62.83	840.056	3	O43852	2518.15	TRUE
YHTINGHNAEVRK	47822940	LUM02050_PVS.raw	15.82	516.935	3	P22626	1548.79	FALSE
YHTINGHNAEVXK	3.52332e+06	LUM02050_PVS.raw	15.75	385.946	4	P22626	1540.76	TRUE
YIQELWRK	68168552	LUM02050_PVS.raw	34.95	382.55	3	P61313	1145.63	FALSE
YIQELWXK	2.24378e+06	LUM02050_PVS.raw	34.9	379.873	3	P61313	1137.6	TRUE
YNQLLRIEEELGSK	2908049	LUM02050_PVS.raw	3.1	567.973	3	P06733	1701.9	FALSE
YNQLLXIEEELGSK	79720928	LUM02050_PVS.raw	49.61	565.297	3	P06733	1693.88	TRUE
YRSEALPTDLPAPSAPDLTEPK	116556376	LUM02050_PVS.raw	44.45	793.408	3	P14314	2378.21	FALSE
YXSEALPTDLPAPSAPDLTEPK	17904076	LUM02050_PVS.raw	44.52	790.733	3	P14314	2370.18	TRUE
YRWTEYGLTFTEK	70863216	LUM02050_PVS.raw	47.19	568.615	3	P21796	1703.83	FALSE
YXWTEYGLTFTEK	3.47382e+06	LUM02050_PVS.raw	47.02	565.939	3	P21796	1695.8	TRUE
YYVTIIDAPGHRDFIK	2.82288e+06	LUM02050_PVS.raw	3.09	480.258	4	P68104	1918.01	FALSE
YYVTIIDAPGHXDFIK	101523264	LUM02050_PVS.raw	43.13	637.331	3	P68104	1909.98	TRUE
AAREALLSSAVDHGSDEVK	153938432	LUM02051_PVS.raw	31.07	655.669	3	P78371	1964.99	FALSE
AAXEALLSSAVDHGSDEVK	14748507	LUM02051_PVS.raw	30.87	652.992	3	P78371	1956.96	TRUE
AAYEAELGDARK	103819592	LUM02051_PVS.raw	24.44	652.329	2	P02545	1303.65	FALSE
AAYEAELGDAXK	5887602	LUM02051_PVS.raw	24.14	648.314	2	P02545	1295.62	TRUE
ACTILLRGASK	62809812	LUM02051_PVS.raw	28.19	600.345	2	P49368	1199.68	FALSE
ACTILLXGASK	4.84515e+06	LUM02051_PVS.raw	28.05	397.888	3	P49368	1191.65	TRUE
ALENDPDCRHVIPMNPNTDDLFK	132752520	LUM02051_PVS.raw	44.28	907.76	3	P13797	2721.26	FALSE
ALENDPDCXHVIPMNPNTDDLFK	23775128	LUM02051_PVS.raw	44.26	905.081	3	P13797	2713.23	TRUE
ANIRNMSVIAHVDHGK	228828736	LUM02051_PVS.raw	27.83	591.313	3	P13639	1771.93	FALSE
ANIXNMSVIAHVDHGK	6725653	LUM02051_PVS.raw	27.61	441.73	4	P13639	1763.9	TRUE
AQIHDVVLVGGSTRIPK	37409524	LUM02051_PVS.raw	35.49	450.764	4	P17066	1800.04	FALSE
AQIHDVVLVGGSTXIPK	35896032	LUM02051_PVS.raw	35.55	448.757	4	P17066	1792.01	TRUE
ARMQEAMTQEVSDVFSDTTTPIK	105322832	LUM02051_PVS.raw	52.03	865.748	3	P18206	2595.23	FALSE
AXMQEAMTQEVSDVFSDTTTPIK	8367636	LUM02051_PVS.raw	51.86	863.072	3	P18206	2587.2	TRUE
AYARIGNSYFK	88123032	LUM02051_PVS.raw	32.15	433.895	3	P31948	1299.67	FALSE
AYAXIGNSYFK	14793231	LUM02051_PVS.raw	32.43	431.219	3	P31948	1291.64	TRUE
CEEEVFPLAMNYLDRFLSLEPVK	3442721	LUM02051_PVS.raw	80.69	937.132	3	P24385	2809.38	FALSE
CEEEVFPLAMNYLDXFLSLEPVK	3.78818e+06	LUM02051_PVS.raw	81.5	934.455	3	P24385	2801.35	TRUE
DANLYISGLPRTMTQK	26711832	LUM02051_PVS.raw	43.68	909.475	2	Q15717	1817.94	FALSE
DANLYISGLPXTMTQK	2.40677e+06	LUM02051_PVS.raw	43.8	905.459	2	Q15717	1809.91	TRUE
DGGAWGTEQREAVFPFQPGSVAEVCITFDQANLTVK	282797792	LUM02051_PVS.raw	65.59	1312.3	3	P09382	3934.9	FALSE
DGGAWGTEQXEAVFPFQPGSVAEVCITFDQANLTVK	19439042	LUM02051_PVS.raw	65.59	1309.63	3	P09382	3926.87	TRUE
DGLILTSRGPGTSFEFALAIVEALNGK	64926816	LUM02051_PVS.raw	82.57	929.503	3	Q99497	2786.49	FALSE
DGLILTSXGPGTSFEFALAIVEALNGK	2.21544e+06	LUM02051_PVS.raw	82.56	926.83	3	Q99497	2778.48	TRUE
DLEADEEDTRKK	41066308	LUM02051_PVS.raw	17.21	486.903	3	P20042	1458.7	FALSE
DLEADEEDTXKK	1.38529e+06	LUM02051_PVS.raw	16.97	725.836	2	P20042	1450.66	TRUE
DLVSSLTSGLLTIGDRFGGALDAAAK	141012448	LUM02051_PVS.raw	82.88	853.461	3	P53396	2558.37	FALSE
DLVSSLTSGLLTIGDXFGGALDAAAK	5.18769e+06	LUM02051_PVS.raw	83.82	850.785	3	P53396	2550.34	TRUE
DPDASKPEDWDERAK	123643496	LUM02051_PVS.raw	23.27	590.272	3	P27797	1768.8	FALSE
DPDASKPEDWDEXAK	5889607	LUM02051_PVS.raw	23.25	587.595	3	P27797	1760.77	TRUE
DQGTYEDYVEGLRVFDK	165351536	LUM02051_PVS.raw	52.32	1022.48	2	P60660	2043.96	FALSE
DQGTYEDYVEGLXVFDK	8.25383e+06	LUM02051_PVS.raw	52.11	1018.47	2	P60660	2035.93	TRUE
DSTLIMQLLRDNLTLWTSDMQGDGEEQNK	38089164	LUM02051_PVS.raw	75.7	1126.54	3	P62258	3377.59	FALSE
DSTLIMQLLXDNLTLWTSDMQGDGEEQNK	1.90059e+06	LUM02051_PVS.raw	75.39	1123.86	3	P62258	3369.56	TRUE
DSTLIMQLLRDNLTLWTSDMQGDGEEQNK	10885003	LUM02051_PVS.raw	80.58	841.154	4	P62258	3361.6	FALSE
DSTLIMQLLXDNLTLWTSDMQGDGEEQNK	9090002	LUM02051_PVS.raw	79.93	1118.53	3	P62258	3353.57	TRUE
DTIARALPFWNEEIVPQIK	481871296	LUM02051_PVS.raw	61.64	750.742	3	Q8N0Y7	2250.21	FALSE
DTIAXALPFWNEEIVPQIK	10073237	LUM02051_PVS.raw	62.19	748.066	3	Q8N0Y7	2242.18	TRUE
DVNEGETSDGVRK	650220	LUM02051_PVS.raw	16.23	708.335	2	Q9Y5Q9	1415.66	FALSE
DVNEGETSDGVXK	344995	LUM02051_PVS.raw	16.14	704.321	2	Q9Y5Q9	1407.64	TRUE
DWILPSDYDHAEAEARHLVYESDQNK	219416464	LUM02051_PVS.raw	51.78	778.614	4	O43852	3111.44	FALSE
DWILPSDYDHAEAEAXHLVYESDQNK	7.70255e+06	LUM02051_PVS.raw	51.25	1035.14	3	O43852	3103.4	TRUE
EAINVEQAFQTIARNALK	130518216	LUM02051_PVS.raw	64.47	676.037	3	P51149	2026.1	FALSE
EAINVEQAFQTIAXNALK	12584466	LUM02051_PVS.raw	64.5	673.358	3	P51149	2018.06	TRUE
EARNVTMETE	53231292	LUM02051_PVS.raw	20.26	595.274	2	P49458	1189.54	FALSE
EAXNVTMETE	9735569	LUM02051_PVS.raw	20.19	591.259	2	P49458	1181.51	TRUE
EDLRVLMEK	102117592	LUM02051_PVS.raw	37.09	381.542	3	P60903	1142.61	FALSE
EDLXVLMEK	7983233	LUM02051_PVS.raw	35.12	378.866	3	P60903	1134.58	TRUE
EEGSEQAPLMSEDELINIIDGVLRDDDK	19916974	LUM02051_PVS.raw	75.02	1052.83	3	Q8NI22	3156.47	FALSE
EEGSEQAPLMSEDELINIIDGVLXDDDK	1.983e+06	LUM02051_PVS.raw	75.14	1050.15	3	Q8NI22	3148.44	TRUE
EENPYARFENN	25535896	LUM02051_PVS.raw	32.49	696.806	2	P53801	1392.61	FALSE
EENPYAXFENN	9255492	LUM02051_PVS.raw	32.45	692.793	2	P53801	1384.58	TRUE
EEVERMVHEAEQYK	6545666	LUM02051_PVS.raw	24.37	601.613	3	P17066	1802.83	FALSE
EEVEXMVHEAEQYK	1487860	LUM02051_PVS.raw	23.95	897.902	2	P17066	1794.8	TRUE
EGDLIAAQARLK	111641760	LUM02051_PVS.raw	32.23	432.25	3	P02545	1294.74	FALSE
EGDLIAAQAXLK	3.7746e+06	LUM02051_PVS.raw	32.57	643.856	2	P02545	1286.71	TRUE
EGLLLWCQRK	182178080	LUM02051_PVS.raw	43.22	438.24	3	P12814	1312.71	FALSE
EGLLLWCQXK	11535969	LUM02051_PVS.raw	43.34	435.563	3	P12814	1304.68	TRUE
ELEEWYARQDEQLQK	43451156	LUM02051_PVS.raw	37.1	987.975	2	P09496	1974.94	FALSE
ELEEWYAXQDEQLQK	3.06273e+06	LUM02051_PVS.raw	37.19	983.962	2	P09496	1966.92	TRUE
ELIERIPELNK	45468100	LUM02051_PVS.raw	39.59	455.266	3	P02786	1363.78	FALSE
ELIEXIPELNK	13840673	LUM02051_PVS.raw	39.85	678.379	2	P02786	1355.75	TRUE
EPPAPAQQLQPQPVAVQGPEPARVEK	72741192	LUM02051_PVS.raw	36.05	924.496	3	Q9HC07	2771.47	FALSE
EPPAPAQQLQPQPVAVQGPEPAXVEK	4109969	LUM02051_PVS.raw	36.05	921.821	3	Q9HC07	2763.45	TRUE
EQERLAYINPDLALEEK	192184640	LUM02051_PVS.raw	45.22	681.021	3	P31948	2041.05	FALSE
EQEXLAYINPDLALEEK	3.4943e+06	LUM02051_PVS.raw	45.26	1017.01	2	P31948	2033.02	TRUE
EQFLDGDGWTSRWIESK	279222400	LUM02051_PVS.raw	51.75	1032.49	2	P27797	2063.97	FALSE
EQFLDGDGWTSXWIESK	18641990	LUM02051_PVS.raw	51.88	1028.47	2	P27797	2055.94	TRUE
ERPPNPIEFLASYLLK	21731908	LUM02051_PVS.raw	78.46	633.02	3	Q9C005	1897.05	FALSE
EXPPNPIEFLASYLLK	1.7977e+06	LUM02051_PVS.raw	78.54	630.343	3	Q9C005	1889.02	TRUE
ESSETPDQFMTADETRNLQNVDMK	65401096	LUM02051_PVS.raw	37.17	938.082	3	P16070	2812.23	FALSE
ESSETPDQFMTADETXNLQNVDMK	9163945	LUM02051_PVS.raw	36.93	935.407	3	P16070	2804.2	TRUE
ETITESAGRQQK	14985590	LUM02051_PVS.raw	16.55	679.351	2	Q9UM00	1357.69	FALSE
ETITESAGXQQK	2553415	LUM02051_PVS.raw	16.36	450.56	3	Q9UM00	1349.66	TRUE
FDGILGMAYPRISVNNVLPVFDNLMQQK	209234096	LUM02051_PVS.raw	74.46	1063.89	3	P07339	3189.64	FALSE
FDGILGMAYPXISVNNVLPVFDNLMQQK	24660082	LUM02051_PVS.raw	74.5	1061.21	3	P07339	3181.62	TRUE
FVMQEEFSRDGK	135028560	LUM02051_PVS.raw	34.29	741.85	2	P30101	1482.69	FALSE
FVMQEEFSXDGK	4294825	LUM02051_PVS.raw	34.22	737.835	2	P30101	1474.66	TRUE
GEEDNSLSVRK	9490962	LUM02051_PVS.raw	18.07	622.312	2	P27701	1243.62	FALSE
GEEDNSLSVXK	3.07884e+06	LUM02051_PVS.raw	17.98	618.296	2	P27701	1235.59	TRUE
GERLNQDQLDAVSK	40758280	LUM02051_PVS.raw	26.25	528.274	3	Q14444	1582.81	FALSE
GEXLNQDQLDAVSK	2.79529e+06	LUM02051_PVS.raw	26.25	787.893	2	Q14444	1574.78	TRUE
GMFRTVGQLYK	170522800	LUM02051_PVS.raw	37.91	655.352	2	P35580	1309.7	FALSE
GMFXTVGQLYK	7419177	LUM02051_PVS.raw	37.82	651.338	2	P35580	1301.67	TRUE
GNLNRCIADVVSLFITVMDK	2786379	LUM02051_PVS.raw	85.07	759.065	3	Q9UK41	2275.18	FALSE
GNLNXCIADVVSLFITVMDK	322372	LUM02051_PVS.raw	85.38	756.387	3	Q9UK41	2267.15	TRUE
GSLQEESLRDK	24983608	LUM02051_PVS.raw	20.5	636.326	2	P17066	1271.65	FALSE
GSLQEESLXDK	44115920	LUM02051_PVS.raw	20.12	632.313	2	P17066	1263.62	TRUE
GTSQNDPNWVVRHQGK	2.27635e+06	LUM02051_PVS.raw	22.44	916.954	2	P07996	1832.9	FALSE
GTSQNDPNWVVXHQGK	55005596	LUM02051_PVS.raw	22.67	608.963	3	P07996	1824.87	TRUE
HAVITVPAYFNDSQRQATK	4.51058e+06	LUM02051_PVS.raw	38.28	1078.56	2	P17066	2156.12	FALSE
HAVITVPAYFNDSQXQATK	104893272	LUM02051_PVS.raw	38.19	716.7	3	P17066	2148.08	TRUE
HECQANGPEDLNRACIAEK	75478048	LUM02051_PVS.raw	25.27	556.255	4	P60981	2222	FALSE
HECQANGPEDLNXACIAEK	9667314	LUM02051_PVS.raw	25.22	738.659	3	P60981	2213.96	TRUE
HFSGLEEAVYRNIQACK	100984744	LUM02051_PVS.raw	42.58	678.003	3	P50990	2031.99	FALSE
HFSGLEEAVYXNIQACK	10152137	LUM02051_PVS.raw	42.42	675.326	3	P50990	2023.96	TRUE
IAADFRNK	45777788	LUM02051_PVS.raw	19.73	472.763	2	Q92598	944.518	FALSE
IAADFXNK	29611596	LUM02051_PVS.raw	19.12	468.748	2	Q92598	936.489	TRUE
IDIIPNPQERTLTLVDTGIGMTK	275142432	LUM02051_PVS.raw	53.09	851.127	3	P08238	2551.37	FALSE
IDIIPNPQEXTLTLVDTGIGMTK	25592692	LUM02051_PVS.raw	53.3	848.45	3	P08238	2543.34	TRUE
IDRLDGAHAPELTK	35701208	LUM02051_PVS.raw	28.16	515.947	3	O76003	1545.83	FALSE
IDXLDGAHAPELTK	3.13193e+06	LUM02051_PVS.raw	28.32	513.271	3	O76003	1537.8	TRUE
IHPTSVISGYRLACK	20940874	LUM02051_PVS.raw	34.11	856.463	2	P17987	1711.92	FALSE
IHPTSVISGYXLACK	3.9848e+06	LUM02051_PVS.raw	34.21	852.448	2	P17987	1703.89	TRUE
IIFEDDRCLAFHDISPQAPTHFLVIPK	393606080	LUM02051_PVS.raw	55.24	798.167	4	P49773	3189.64	FALSE
IIFEDDXCLAFHDISPQAPTHFLVIPK	28977510	LUM02051_PVS.raw	55.11	796.158	4	P49773	3181.61	TRUE
ILATPPQEDAPSVDIANIRMPSLPSYK	1142346624	LUM02051_PVS.raw	56.52	978.514	3	P29401	2933.53	FALSE
ILATPPQEDAPSVDIANIXMPSLPSYK	19187296	LUM02051_PVS.raw	56.78	975.839	3	P29401	2925.5	TRUE
IMRECQEESFWK	52398944	LUM02051_PVS.raw	35.8	551.585	3	Q56VL3	1652.74	FALSE
IMXECQEESFWK	2.48912e+06	LUM02051_PVS.raw	35.81	548.91	3	Q56VL3	1644.72	TRUE
INIRVLDPFTIK	467637216	LUM02051_PVS.raw	55.44	480.293	3	P29401	1438.86	FALSE
INIXVLDPFTIK	5924731	LUM02051_PVS.raw	55.54	477.617	3	P29401	1430.84	TRUE
IPVRHLYTK	33356538	LUM02051_PVS.raw	20.34	568.844	2	Q00839	1136.68	FALSE
IPVXHLYTK	19068702	LUM02051_PVS.raw	20.32	376.889	3	Q00839	1128.65	TRUE
IQIAPDSGGLPERSCMLTGTPESVQSAK	69143624	LUM02051_PVS.raw	42.51	980.489	3	Q96AE4	2939.45	FALSE
IQIAPDSGGLPEXSCMLTGTPESVQSAK	457196576	LUM02051_PVS.raw	42.8	977.813	3	Q96AE4	2931.43	TRUE
IWHHTFYNELRVAPEEHPVLLTEAPLNPK	37897648	LUM02051_PVS.raw	3.06	692.967	5	P60709	3460.81	FALSE
IWHHTFYNELXVAPEEHPVLLTEAPLNPK	76207592	LUM02051_PVS.raw	47.33	1151.6	3	P60709	3452.78	TRUE
KQDPPVTHDLRVSLEEIYSGCTK	46810376	LUM02051_PVS.raw	46.67	671.34	4	P25685	2682.34	FALSE
KQDPPVTHDLXVSLEEIYSGCTK	15626174	LUM02051_PVS.raw	46.07	892.108	3	P25685	2674.31	TRUE
KVTHAVVTVPAYFNDAQRQATK	221810064	LUM02051_PVS.raw	35.35	818.777	3	P11021	2454.32	FALSE
KVTHAVVTVPAYFNDAQXQATK	7003124	LUM02051_PVS.raw	35.16	816.1	3	P11021	2446.29	TRUE
LDEIYVAGLVAHSDLDERAIEALK	103437584	LUM02051_PVS.raw	58.39	663.355	4	O60506	2650.4	FALSE
LDEIYVAGLVAHSDLDEXAIEALK	4980924	LUM02051_PVS.raw	58.4	881.458	3	O60506	2642.36	TRUE
LEEENRSLK	64175872	LUM02051_PVS.raw	17.13	564.3	2	P51572	1127.59	FALSE
LEEENXSLK	6954230	LUM02051_PVS.raw	17.06	560.285	2	P51572	1119.56	TRUE
LERTPNGPNIDKKEEDLEDK	2.80734e+06	LUM02051_PVS.raw	24.39	784.064	3	Q92598	2350.18	FALSE
LEXTPNGPNIDKKEEDLEDK	1.93476e+06	LUM02051_PVS.raw	24.28	781.387	3	Q92598	2342.15	TRUE
LFRFASENDLPEWK	81954056	LUM02051_PVS.raw	49.86	587.965	3	P43487	1761.88	FALSE
LFXFASENDLPEWK	4312915	LUM02051_PVS.raw	50.05	585.29	3	P43487	1753.86	TRUE
LGLGIDEDDPTADDTSAAVTEEMPPLEGDDDTSRMEEVD	116043824	LUM02051_PVS.raw	55.48	1387.6	3	P07900	4160.77	FALSE
LGLGIDEDDPTADDTSAAVTEEMPPLEGDDDTSXMEEVD	42472160	LUM02051_PVS.raw	55.47	1384.92	3	P07900	4152.75	TRUE
LHLITRNLQEVLGEEK	28934274	LUM02051_PVS.raw	44.62	634.695	3	P54577	1902.07	FALSE
LHLITXNLQEVLGEEK	3.98334e+06	LUM02051_PVS.raw	44.69	632.017	3	P54577	1894.04	TRUE
LLNENSYVPREAGSQK	23285798	LUM02051_PVS.raw	30.01	907.966	2	P02786	1814.92	FALSE
LLNENSYVPXEAGSQK	2279704	LUM02051_PVS.raw	29.92	903.951	2	P02786	1806.89	TRUE
LLPQRVLEQHK	121054600	LUM02051_PVS.raw	27.84	685.911	2	P26038	1370.81	FALSE
LLPQXVLEQHK	6680033	LUM02051_PVS.raw	28.03	681.896	2	P26038	1362.78	TRUE
LMHQAALLGQALQDSRNYGWK	100635216	LUM02051_PVS.raw	49.42	603.313	4	Q16881	2410.23	FALSE
LMHQAALLGQALQDSXNYGWK	8.21597e+06	LUM02051_PVS.raw	49.05	601.306	4	Q16881	2402.2	TRUE
LNTLLQRAPQCLGK	117051528	LUM02051_PVS.raw	36.5	811.459	2	Q00839	1621.91	FALSE
LNTLLQXAPQCLGK	11103125	LUM02051_PVS.raw	36.68	807.444	2	Q00839	1613.88	TRUE
LQCENVQEIPVFGIVPAIIQTPSRGTK	14773854	LUM02051_PVS.raw	64.65	1002.21	3	Q13443	3004.62	FALSE
LQCENVQEIPVFGIVPAIIQTPSXGTK	6512218	LUM02051_PVS.raw	64.49	999.534	3	Q13443	2996.59	TRUE
LRCVFEMPNENDK	70694536	LUM02051_PVS.raw	37.89	554.593	3	Q9P0L0	1661.76	FALSE
LXCVFEMPNENDK	37774580	LUM02051_PVS.raw	37.72	827.371	2	Q9P0L0	1653.73	TRUE
LSPEELLLRWANFHLENSGWQK	120068848	LUM02051_PVS.raw	68.39	893.129	3	P13797	2677.37	FALSE
LSPEELLLXWANFHLENSGWQK	16154025	LUM02051_PVS.raw	69.22	890.454	3	P13797	2669.35	TRUE
LTDAQILTRLMNVIEK	5525534	LUM02051_PVS.raw	67.71	934.532	2	P35250	1868.06	FALSE
LTDAQILTXLMNVIEK	1876522	LUM02051_PVS.raw	68.7	620.68	3	P35250	1860.03	TRUE
LYANMFERLAEEENK	27988790	LUM02051_PVS.raw	48.88	933.951	2	Q02790	1866.89	FALSE
LYANMFEXLAEEENK	7758386	LUM02051_PVS.raw	49.29	620.293	3	Q02790	1858.86	TRUE
LYSNRAACYTK	36283504	LUM02051_PVS.raw	19.84	678.835	2	P31948	1356.66	FALSE
LYSNXAACYTK	10731378	LUM02051_PVS.raw	19.76	450.215	3	P31948	1348.63	TRUE
MMQEAMSAFPGIDEAMSYAEVMRLVK	24297216	LUM02051_PVS.raw	71.12	982.458	3	O43681	2945.36	FALSE
MMQEAMSAFPGIDEAMSYAEVMXLVK	1.40677e+06	LUM02051_PVS.raw	71.37	979.785	3	O43681	2937.34	TRUE
MREIVHIQAGQCGNQIGAK	12871248	LUM02051_PVS.raw	27.48	1068.54	2	Q13885	2136.07	FALSE
MXEIVHIQAGQCGNQIGAK	2.11299e+06	LUM02051_PVS.raw	27.37	710.018	3	Q13885	2128.04	TRUE
MSVQPTVSLGGFEITPPVVLRLK	2043853056	LUM02051_PVS.raw	64.5	826.807	3	P06748	2478.41	FALSE
MSVQPTVSLGGFEITPPVVLXLK	14434564	LUM02051_PVS.raw	64.55	1235.69	2	P06748	2470.38	TRUE
NAVEEYVYEFRDK	82096160	LUM02051_PVS.raw	44.66	557.934	3	Q92598	1671.79	FALSE
NAVEEYVYEFXDK	30954980	LUM02051_PVS.raw	44.09	832.384	2	Q92598	1663.76	TRUE
NPSLRAQGGQTQSPTK	2631982	LUM02051_PVS.raw	17.53	840.438	2	P40123	1679.87	FALSE
NPSLXAQGGQTQSPTK	1.52017e+06	LUM02051_PVS.raw	17.45	557.951	3	P40123	1671.84	TRUE
NRTFSVWYVPEVTGTHK	292438176	LUM02051_PVS.raw	45.84	677.682	3	P21333	2031.03	FALSE
NXTFSVWYVPEVTGTHK	17403302	LUM02051_PVS.raw	45.85	675.004	3	P21333	2023	TRUE
NSNLDRHNLQDFINIK	32410908	LUM02051_PVS.raw	42.11	488.506	4	P46821	1951	FALSE
NSNLDXHNLQDFINIK	5.15877e+06	LUM02051_PVS.raw	42.18	648.329	3	P46821	1942.97	TRUE
PAQIRFSNISAAK	108666480	LUM02051_PVS.raw	32.81	471.601	3	P50991	1412.79	FALSE
PAQIXFSNISAAK	11422499	LUM02051_PVS.raw	32.84	468.924	3	P50991	1404.76	TRUE
PIWTRNPDDITQEEYGEFYK	2.60691e+06	LUM02051_PVS.raw	3.06	837.73	3	P08238	2511.17	FALSE
PIWTXNPDDITQEEYGEFYK	259409	LUM02051_PVS.raw	3.06	835.053	3	P08238	2503.14	TRUE
PLAAFTMFSRFLNK	15517605	LUM02051_PVS.raw	65.57	551.634	3	P10619	1652.89	FALSE
PLAAFTMFSXFLNK	1.27145e+06	LUM02051_PVS.raw	66.12	548.957	3	P10619	1644.86	TRUE
PLTNPRPPSVGGPPEDSGASAAK	30876166	LUM02051_PVS.raw	29.57	738.045	3	Q9Y2D5	2212.12	FALSE
PLTNPXPPSVGGPPEDSGASAAK	4156726	LUM02051_PVS.raw	29.72	735.37	3	Q9Y2D5	2204.1	TRUE
PSRLYDAYELK	216974896	LUM02051_PVS.raw	34.29	455.575	3	P08758	1364.71	FALSE
PSXLYDAYELK	17344792	LUM02051_PVS.raw	34.52	452.898	3	P08758	1356.68	TRUE
PWALTFSYGRALQASALK	246523024	LUM02051_PVS.raw	55.57	664.031	3	P04075	1990.08	FALSE
PWALTFSYGXALQASALK	290336480	LUM02051_PVS.raw	55.75	661.355	3	P04075	1982.05	TRUE
PYLRSVQNHNNK	51123184	LUM02051_PVS.raw	17.15	493.928	3	Q00610	1479.77	FALSE
PYLXSVQNHNNK	2.22259e+06	LUM02051_PVS.raw	17.08	491.251	3	Q00610	1471.74	TRUE
QDMACLIREYQEVMNSK	9752918	LUM02051_PVS.raw	56.13	708.997	3	Q14533	2124.98	FALSE
QDMACLIXEYQEVMNSK	13756108	LUM02051_PVS.raw	56.05	706.32	3	Q14533	2116.95	TRUE
QEATFCSQRDGDASLNK	4.13049e+06	LUM02051_PVS.raw	23.46	646.295	3	Q9NQW6	1936.87	FALSE
QEATFCSQXDGDASLNK	5.63117e+06	LUM02051_PVS.raw	23.28	643.619	3	Q9NQW6	1928.84	TRUE
QLAAENRLTEMETLQSQLMAEK	31089314	LUM02051_PVS.raw	51.43	1272.64	2	P35579	2544.27	FALSE
QLAAENXLTEMETLQSQLMAEK	23861744	LUM02051_PVS.raw	51.2	846.085	3	P35579	2536.24	TRUE
QLAQIDGTLSTIEFQREALENANTNTEVLK	39465992	LUM02051_PVS.raw	55.74	1119.58	3	Q9H444	3356.72	FALSE
QLAQIDGTLSTIEFQXEALENANTNTEVLK	6285397	LUM02051_PVS.raw	55.34	1116.9	3	Q9H444	3348.69	TRUE
QLLHSCTVIATNILLVDEIMRAGMSSLK	17794572	LUM02051_PVS.raw	77	1041.89	3	P40227	3123.67	FALSE
QLLHSCTVIATNILLVDEIMXAGMSSLK	3.70152e+06	LUM02051_PVS.raw	76.46	779.663	4	P40227	3115.63	TRUE
QQDQRQQQQVAEQEK	842455	LUM02051_PVS.raw	15.41	627.641	3	Q13625	1880.91	FALSE
QQDQXQQQQVAEQEK	313438	LUM02051_PVS.raw	15.31	624.965	3	Q13625	1872.88	TRUE
QQISLATQMVRMILK	74327736	LUM02051_PVS.raw	63.32	590.671	3	P48643	1770	FALSE
QQISLATQMVXMILK	6.26422e+06	LUM02051_PVS.raw	63.38	587.995	3	P48643	1761.97	TRUE
QSFTMVADTPENLRLK	113148176	LUM02051_PVS.raw	43.79	620.657	3	Q14847	1859.96	FALSE
QSFTMVADTPENLXLK	4.77063e+06	LUM02051_PVS.raw	43.97	617.98	3	Q14847	1851.93	TRUE
QTQTFTTYSDNQPGVFIQVYEGERAMTK	39410740	LUM02051_PVS.raw	52.78	1083.85	3	P17066	3249.54	FALSE
QTQTFTTYSDNQPGVFIQVYEGEXAMTK	64749664	LUM02051_PVS.raw	52.82	1081.17	3	P17066	3241.51	TRUE
RETGVDLTK	260428928	LUM02051_PVS.raw	19.14	514.784	2	P38646	1028.56	FALSE
XETGVDLTK	26651362	LUM02051_PVS.raw	19.03	510.77	2	P38646	1020.53	TRUE
RPNQALLENIALYLTHMLK	9322573	LUM02051_PVS.raw	73.91	750.089	3	P49589	2248.25	FALSE
XPNQALLENIALYLTHMLK	1.55302e+06	LUM02051_PVS.raw	74.03	747.412	3	P49589	2240.22	TRUE
RSEAEEAITSFNGHKPPGSSEPITVK	16238239	LUM02051_PVS.raw	35.33	926.803	3	Q15717	2778.39	FALSE
XSEAEEAITSFNGHKPPGSSEPITVK	3.60464e+06	LUM02051_PVS.raw	35.56	693.347	4	Q15717	2770.36	TRUE
SAVEAERLVAGK	61669476	LUM02051_PVS.raw	28.29	620.35	2	P04843	1239.69	FALSE
SAVEAEXLVAGK	2.42442e+06	LUM02051_PVS.raw	28.38	616.336	2	P04843	1231.66	TRUE
SERSSSGLLEWESK	69802176	LUM02051_PVS.raw	37.06	802.892	2	P14866	1604.78	FALSE
SEXSSSGLLEWESK	5485953	LUM02051_PVS.raw	37.06	798.881	2	P14866	1596.75	TRUE
SESQCRVVVLMGSTSDLGHCEK	101614952	LUM02051_PVS.raw	37.59	830.388	3	P22234	2489.15	FALSE
SESQCXVVVLMGSTSDLGHCEK	6.73485e+06	LUM02051_PVS.raw	37.36	621.035	4	P22234	2481.12	TRUE
SFLDSGYRILGAVAK	67999832	LUM02051_PVS.raw	55.65	536.299	3	P18206	1606.88	FALSE
SFLDSGYXILGAVAK	3.96774e+06	LUM02051_PVS.raw	55.26	533.623	3	P18206	1598.85	TRUE
SGRLLLAGYDDFNCNVWDALK	77933328	LUM02051_PVS.raw	60.41	813.065	3	P62873	2437.18	FALSE
SGXLLLAGYDDFNCNVWDALK	5294937	LUM02051_PVS.raw	60.45	810.39	3	P62873	2429.16	TRUE
SIYGERFPDENFK	285473088	LUM02051_PVS.raw	38.09	806.387	2	P23284	1611.77	FALSE
SIYGEXFPDENFK	12641725	LUM02051_PVS.raw	38.08	802.373	2	P23284	1603.74	TRUE
SKEEQELHDIHSTRSK	22550624	LUM02051_PVS.raw	16.85	484.245	4	P51674	1933.96	FALSE
SKEEQELHDIHSTXSK	822307	LUM02051_PVS.raw	16.79	642.65	3	P51674	1925.93	TRUE
SLDLIESLLRLAEVGQYEQVK	4692291	LUM02051_PVS.raw	79.56	805.113	3	A5YKK6	2413.32	FALSE
SLDLIESLLXLAEVGQYEQVK	389237	LUM02051_PVS.raw	80.02	802.437	3	A5YKK6	2405.3	TRUE
SSSQPSSCCSDPSKPGGNVEGATQSLAEQMRK	55133460	LUM02051_PVS.raw	35	1126.51	3	Q13501	3377.5	FALSE
SSSQPSSCCSDPSKPGGNVEGATQSLAEQMXK	36982068	LUM02051_PVS.raw	34.84	843.124	4	Q13501	3369.47	TRUE
SSSSVTTSETQPCTPSSSDYSDLQRVK	54388536	LUM02051_PVS.raw	32.24	982.117	3	P50552	2944.34	FALSE
SSSSVTTSETQPCTPSSSDYSDLQXVK	3.88219e+06	LUM02051_PVS.raw	32.1	979.443	3	P50552	2936.31	TRUE
STLINSLFLTDLYPERVIPGAAEK	101942336	LUM02051_PVS.raw	65.88	886.486	3	Q15019	2657.44	FALSE
STLINSLFLTDLYPEXVIPGAAEK	1313761	LUM02051_PVS.raw	66.3	883.81	3	Q15019	2649.41	TRUE
STNGDTFLGGEDFDQALLRHIVK	191543632	LUM02051_PVS.raw	56.41	636.575	4	P38646	2543.28	FALSE
STNGDTFLGGEDFDQALLXHIVK	14796437	LUM02051_PVS.raw	56.6	634.568	4	P38646	2535.25	TRUE
STVTGERQSGDGQESTEPVENK	1290676	LUM02051_PVS.raw	17.85	782.363	3	O15234	2345.07	FALSE
STVTGEXQSGDGQESTEPVENK	736175	LUM02051_PVS.raw	17.74	779.686	3	O15234	2337.04	TRUE
TDQVIQSLIALVNDPQPEHPLRADLAEEYSK	121266496	LUM02051_PVS.raw	64.5	875.703	4	P68036	3499.79	FALSE
TDQVIQSLIALVNDPQPEHPLXADLAEEYSK	6424229	LUM02051_PVS.raw	64.83	873.697	4	P68036	3491.76	TRUE
TDSTCRMVTSESK	15417237	LUM02051_PVS.raw	18.07	756.34	2	P02786	1511.67	FALSE
TDSTCXMVTSESK	5.0713e+06	LUM02051_PVS.raw	17.92	501.885	3	P02786	1503.64	TRUE
TGFIRVVMYEGK	6.77489e+06	LUM02051_PVS.raw	42.3	470.588	3	P07996	1409.75	FALSE
TGFIXVVMYEGK	5.49691e+06	LUM02051_PVS.raw	42.52	467.911	3	P07996	1401.72	TRUE
THEAQIQEMRQK	35191520	LUM02051_PVS.raw	17.53	754.879	2	P35579	1508.75	FALSE
THEAQIQEMXQK	12211205	LUM02051_PVS.raw	17.33	500.913	3	P35579	1500.72	TRUE
THIQDNHDGTYTVAYVPDVTGRYTILIK	113407064	LUM02051_PVS.raw	48.85	1067.55	3	P21333	3200.63	FALSE
THIQDNHDGTYTVAYVPDVTGXYTILIK	8643023	LUM02051_PVS.raw	48.86	1064.87	3	P21333	3192.6	TRUE
TLQQNAESRFN	44249056	LUM02051_PVS.raw	26.5	659.324	2	O95816	1317.64	FALSE
TLQQNAESXFN	4.73249e+06	LUM02051_PVS.raw	27.22	655.31	2	O95816	1309.61	TRUE
TTRTPEEGGYSYDISEK	120384664	LUM02051_PVS.raw	28.84	648.301	3	P46821	1942.89	FALSE
TTXTPEEGGYSYDISEK	1.27886e+06	LUM02051_PVS.raw	28.71	967.935	2	P46821	1934.86	TRUE
TTTAAAVASTGPSSRSPSTLLPK	9395037	LUM02051_PVS.raw	35.72	1106.1	2	P27816	2211.19	FALSE
TTTAAAVASTGPSSXSPSTLLPK	4557998	LUM02051_PVS.raw	35.73	735.058	3	P27816	2203.16	TRUE
TYGQSTYSRQIK	11019920	LUM02051_PVS.raw	20.61	721.369	2	P35998	1441.73	FALSE
TYGQSTYSXQIK	1.52817e+06	LUM02051_PVS.raw	20.46	717.354	2	P35998	1433.7	TRUE
VDGRVVEPK	298992928	LUM02051_PVS.raw	17.97	504.789	2	P51991	1008.57	FALSE
VDGXVVEPK	15330090	LUM02051_PVS.raw	17.68	500.775	2	P51991	1000.54	TRUE
VLEGMEVVRK	373665120	LUM02051_PVS.raw	30.15	390.557	3	P23284	1169.66	FALSE
VLEGMEVVXK	10289224	LUM02051_PVS.raw	30.15	581.319	2	P23284	1161.63	TRUE
VLLSICSLLCDPNPDDPLVPEIARIYK	103336344	LUM02051_PVS.raw	71.51	1040.88	3	P61077	3120.63	FALSE
VLLSICSLLCDPNPDDPLVPEIAXIYK	24677268	LUM02051_PVS.raw	71.55	1038.21	3	P61077	3112.6	TRUE
VNPSRLPVVIGGLLDVDCSEDVIK	351782784	LUM02051_PVS.raw	61.93	868.803	3	Q00610	2604.39	FALSE
VNPSXLPVVIGGLLDVDCSEDVIK	32965844	LUM02051_PVS.raw	61.9	866.125	3	Q00610	2596.36	TRUE
VQDLLLLDVAPLSLGLETAGGVMTTLIQRNATIPTK	4.29399e+06	LUM02051_PVS.raw	75.69	947.786	4	P17066	3788.12	FALSE
VQDLLLLDVAPLSLGLETAGGVMTTLIQXNATIPTK	5.23536e+06	LUM02051_PVS.raw	76.08	1260.7	3	P17066	3780.08	TRUE
VQQTVQDLFGRAPSK	303362688	LUM02051_PVS.raw	38.3	561.973	3	P38646	1683.91	FALSE
VQQTVQDLFGXAPSK	38129728	LUM02051_PVS.raw	38.4	559.296	3	P38646	1675.87	TRUE
VRTISALAIAALAEAATPYGIESFDSVLK	27916294	LUM02051_PVS.raw	78.05	996.549	3	O75533	2987.63	FALSE
VXTISALAIAALAEAATPYGIESFDSVLK	4591685	LUM02051_PVS.raw	78.02	993.874	3	O75533	2979.61	TRUE
VSRMEDTSFPSGGNAIGVNSASSK	46032124	LUM02051_PVS.raw	34.18	803.383	3	Q8N8S7	2408.14	FALSE
VSXMEDTSFPSGGNAIGVNSASSK	1740663	LUM02051_PVS.raw	34.14	800.708	3	Q8N8S7	2400.11	TRUE
VVIGMDVAASEFFRSGK	122082272	LUM02051_PVS.raw	54.16	911.973	2	P06733	1822.94	FALSE
VVIGMDVAASEFFXSGK	30106908	LUM02051_PVS.raw	54.16	605.641	3	P06733	1814.91	TRUE
VVMALGDYMGASCHACIGGTNVRAEVQK	15255407	LUM02051_PVS.raw	38.66	1007.47	3	P60842	3020.41	FALSE
VVMALGDYMGASCHACIGGTNVXAEVQK	51402100	LUM02051_PVS.raw	38.82	753.851	4	P60842	3012.38	TRUE
VYENYPTYDLTERK	16791166	LUM02051_PVS.raw	34.71	900.939	2	P35659	1800.87	FALSE
VYENYPTYDLTEXK	1.28657e+06	LUM02051_PVS.raw	34.7	896.924	2	P35659	1792.84	TRUE
WNTDNTLGTEITVEDQLARGLK	463252160	LUM02051_PVS.raw	54.11	828.76	3	P21796	2484.27	FALSE
WNTDNTLGTEITVEDQLAXGLK	21329804	LUM02051_PVS.raw	53.85	826.084	3	P21796	2476.24	TRUE
YDHQAEEDLRNWIEEVTGMSIGPNFQLGLK	15609470	LUM02051_PVS.raw	70.66	879.673	4	Q15417	3515.67	FALSE
YDHQAEEDLXNWIEEVTGMSIGPNFQLGLK	2.37158e+06	LUM02051_PVS.raw	70.09	877.666	4	Q15417	3507.64	TRUE
YELGRPAANTK	77865648	LUM02051_PVS.raw	21.39	615.329	2	P62241	1229.65	FALSE
YELGXPAANTK	5.46185e+06	LUM02051_PVS.raw	20.86	611.315	2	P62241	1221.62	TRUE
YEWDVAEARK	236637728	LUM02051_PVS.raw	32.26	638.813	2	P13639	1276.62	FALSE
YEWDVAEAXK	8633498	LUM02051_PVS.raw	32.1	423.535	3	P13639	1268.59	TRUE
YGEYFPGTGDLRDIGAGK	9817741	LUM02051_PVS.raw	44.48	963.468	2	Q13547	1925.93	FALSE
YGEYFPGTGDLXDIGAGK	7.92133e+06	LUM02051_PVS.raw	43.88	639.971	3	Q13547	1917.9	TRUE
YLECSALTQRGLK	29394946	LUM02051_PVS.raw	33.3	774.908	2	P60763	1548.81	FALSE
YLECSALTQXGLK	2.29833e+06	LUM02051_PVS.raw	33.58	770.893	2	P60763	1540.78	TRUE
YNTYMRNTSK	11621846	LUM02051_PVS.raw	18.48	644.305	2	O15372	1287.6	FALSE
YNTYMXNTSK	820425	LUM02051_PVS.raw	18.41	640.29	2	O15372	1279.57	TRUE
YVDSEGHLYTVPIREQGNIYKPNNK	114910168	LUM02051_PVS.raw	35.42	736.876	4	Q03135	2944.48	FALSE
YVDSEGHLYTVPIXEQGNIYKPNNK	3.04029e+06	LUM02051_PVS.raw	35.46	979.489	3	Q03135	2936.45	TRUE
ADLEAQRDVTYEEAK	21074746	LUM02052_PVS.raw	26.67	874.422	2	P61106	1747.84	FALSE
ADLEAQXDVTYEEAK	2.39699e+06	LUM02052_PVS.raw	26.33	870.407	2	P61106	1739.81	TRUE
AGAGSATLSMAYAGARFVFSLVDAMNGK	34925932	LUM02052_PVS.raw	78.71	930.459	3	P40926	2789.36	FALSE
AGAGSATLSMAYAGAXFVFSLVDAMNGK	1.93032e+06	LUM02052_PVS.raw	78.96	927.782	3	P40926	2781.33	TRUE
AIGVKPPRGILLYGPPGTGK	3.80576e+06	LUM02052_PVS.raw	42.84	1001.1	2	P55072	2001.19	FALSE
AIGVKPPXGILLYGPPGTGK	4771657	LUM02052_PVS.raw	42.74	665.057	3	P55072	1993.16	TRUE
ALEIIPRQLCDNAGFDATNILNK	14205907	LUM02052_PVS.raw	55.58	1298.68	2	Q99832	2596.34	FALSE
ALEIIPXQLCDNAGFDATNILNK	12665656	LUM02052_PVS.raw	55.49	863.445	3	Q99832	2588.32	TRUE
ALSLARALEEAMEQK	253845872	LUM02052_PVS.raw	58	835.445	2	P35579	1669.88	FALSE
ALSLAXALEEAMEQK	1.45085e+06	LUM02052_PVS.raw	58.58	554.622	3	P35579	1661.85	TRUE
ASGRGAESPFEEK	59775228	LUM02052_PVS.raw	21.58	458.889	3	P46821	1374.65	FALSE
ASGXGAESPFEEK	743344	LUM02052_PVS.raw	21.45	683.815	2	P46821	1366.62	TRUE
ASTNIQDTEGNTPLHLACDEERVEEAK	19805980	LUM02052_PVS.raw	37.56	1013.14	3	O75832	3037.41	FALSE
ASTNIQDTEGNTPLHLACDEEXVEEAK	2.42771e+06	LUM02052_PVS.raw	37.6	1010.47	3	O75832	3029.38	TRUE
CEPIIMTVPRK	24941868	LUM02052_PVS.raw	35.2	677.366	2	Q6QEF8	1353.72	FALSE
CEPIIMTVPXK	3.59474e+06	LUM02052_PVS.raw	35.21	449.237	3	Q6QEF8	1345.7	TRUE
DDEFTHLYTLIVRPDNTYEVK	969985984	LUM02052_PVS.raw	58.75	860.097	3	P27797	2578.28	FALSE
DDEFTHLYTLIVXPDNTYEVK	55632080	LUM02052_PVS.raw	59.46	857.42	3	P27797	2570.24	TRUE
DLHDANTDLIGRHPK	18731506	LUM02052_PVS.raw	25.73	571.296	3	P53985	1711.87	FALSE
DLHDANTDLIGXHPK	3.82285e+06	LUM02052_PVS.raw	25.66	426.717	4	P53985	1703.85	TRUE
EAEMEEHREHIK	13779040	LUM02052_PVS.raw	15.7	516.577	3	Q04637	1547.72	FALSE
EAEMEEHXEHIK	1.40489e+06	LUM02052_PVS.raw	15.72	513.9	3	Q04637	1539.68	TRUE
EAERLAHEDAECEK	13895910	LUM02052_PVS.raw	16.53	566.254	3	Q9UG63	1696.75	FALSE
EAEXLAHEDAECEK	911072	LUM02052_PVS.raw	16.56	563.578	3	Q9UG63	1688.72	TRUE
EELERQAVDQIK	94976104	LUM02052_PVS.raw	28.59	734.388	2	P15311	1467.77	FALSE
EELEXQAVDQIK	7.27962e+06	LUM02052_PVS.raw	28.56	730.372	2	P15311	1459.74	TRUE
ENALDRAEQAEADKK	43386372	LUM02052_PVS.raw	23.86	566.615	3	P09493	1697.83	FALSE
ENALDXAEQAEADKK	11134245	LUM02052_PVS.raw	25.12	563.939	3	P09493	1689.8	TRUE
ENGELLPILRGEN	42979700	LUM02052_PVS.raw	50.51	732.39	2	O76003	1463.77	FALSE
ENGELLPILXGEN	13354807	LUM02052_PVS.raw	50.2	728.375	2	O76003	1455.74	TRUE
EVLAGRPLFPHVLCHNCAVEFNFGQK	211342928	LUM02052_PVS.raw	49.65	763.135	4	Q00839	3049.52	FALSE
EVLAGXPLFPHVLCHNCAVEFNFGQK	5.26409e+06	LUM02052_PVS.raw	49.69	1014.5	3	Q00839	3041.48	TRUE
GESVCLDRCVSK	5812918	LUM02052_PVS.raw	23.94	710.333	2	P62072	1419.66	FALSE
GESVCLDXCVSK	979303	LUM02052_PVS.raw	23.6	706.321	2	P62072	1411.63	TRUE
GLGTDEDTLIEILASRTNK	1221536896	LUM02052_PVS.raw	58.17	686.031	3	P04083	2056.08	FALSE
GLGTDEDTLIEILASXTNK	157042784	LUM02052_PVS.raw	58.97	683.354	3	P04083	2048.05	TRUE
GMLARGSYSIK	136930656	LUM02052_PVS.raw	28.95	398.217	3	P52565	1192.64	FALSE
GMLAXGSYSIK	6004801	LUM02052_PVS.raw	28.86	395.541	3	P52565	1184.61	TRUE
GPDETLRIK	122247560	LUM02052_PVS.raw	25.58	519.795	2	P22234	1038.58	FALSE
GPDETLXIK	7.87798e+06	LUM02052_PVS.raw	25.63	515.78	2	P22234	1030.55	TRUE
HWPFMVVNDAGRPK	15043913	LUM02052_PVS.raw	42.13	416.715	4	P11142	1663.84	FALSE
HWPFMVVNDAGXPK	120502160	LUM02052_PVS.raw	42.01	552.608	3	P11142	1655.81	TRUE
IDLENRQVATK	43345636	LUM02052_PVS.raw	24.21	648.861	2	P51149	1296.71	FALSE
IDLENXQVATK	3.86298e+06	LUM02052_PVS.raw	24.16	644.846	2	P51149	1288.68	TRUE
IDTIEIITDRQSGKK	69322824	LUM02052_PVS.raw	35.11	432.495	4	P22626	1726.96	FALSE
IDTIEIITDXQSGKK	3663170	LUM02052_PVS.raw	35.24	859.968	2	P22626	1718.93	TRUE
IIGAVDQIQLTQAQLEERQAEMEGAVQSIQGELSK	139303776	LUM02052_PVS.raw	64.73	955.996	4	Q6NZI2	3820.96	FALSE
IIGAVDQIQLTQAQLEEXQAEMEGAVQSIQGELSK	10306605	LUM02052_PVS.raw	64.27	953.989	4	Q6NZI2	3812.93	TRUE
IPELDMTEVVAPFMANIPLLLYPQDGPRSKPQPK	6.79083e+06	LUM02052_PVS.raw	77.69	954.509	4	P07602	3815.02	FALSE
IPELDMTEVVAPFMANIPLLLYPQDGPXSKPQPK	10015885	LUM02052_PVS.raw	77.73	952.502	4	P07602	3806.99	TRUE
LGDVYVNDAFGTAHRAHSSMVGVNLPQK	61366812	LUM02052_PVS.raw	39.57	753.127	4	P00558	3009.49	FALSE
LGDVYVNDAFGTAHXAHSSMVGVNLPQK	8095572	LUM02052_PVS.raw	39.45	751.12	4	P00558	3001.46	TRUE
LGESQTLQQFSRDVDEIEAWISEK	10055334	LUM02052_PVS.raw	76.71	940.131	3	Q13813	2818.38	FALSE
LGESQTLQQFSXDVDEIEAWISEK	901579	LUM02052_PVS.raw	76.28	937.456	3	Q13813	2810.35	TRUE
LLYNRPGTVSSLK	18341492	LUM02052_PVS.raw	31.75	729.422	2	P35659	1457.84	FALSE
LLYNXPGTVSSLK	5.5104e+06	LUM02052_PVS.raw	31.6	483.94	3	P35659	1449.81	TRUE
LNQVARQQSHFAMMHGGTGFAGIDSSSPEVK	50416744	LUM02052_PVS.raw	38.2	825.15	4	Q15365	3297.58	FALSE
LNQVAXQQSHFAMMHGGTGFAGIDSSSPEVK	2.39475e+06	LUM02052_PVS.raw	38.09	823.143	4	Q15365	3289.55	TRUE
MCLFAGFQRK	120501984	LUM02052_PVS.raw	43.68	423.215	3	Q00839	1267.63	FALSE
MCLFAGFQXK	10267343	LUM02052_PVS.raw	43.77	420.539	3	Q00839	1259.6	TRUE
MRAEDGENYDIK	44177104	LUM02052_PVS.raw	23.41	484.222	3	O75347	1450.65	FALSE
MXAEDGENYDIK	1.76241e+06	LUM02052_PVS.raw	23.3	721.814	2	O75347	1442.62	TRUE
MSSYAFFVQTCREEHK	92633592	LUM02052_PVS.raw	39.04	508.233	4	P26583	2029.91	FALSE
MSSYAFFVQTCXEEHK	6.47919e+06	LUM02052_PVS.raw	39.04	506.226	4	P26583	2021.88	TRUE
NIGRDTPTSAGPNSFNK	6868717	LUM02052_PVS.raw	25.43	893.444	2	Q8WW12	1785.88	FALSE
NIGXDTPTSAGPNSFNK	4377930	LUM02052_PVS.raw	25.45	593.287	3	Q8WW12	1777.85	TRUE
NIHGNALRTSGSSSSDVTK	2.02474e+06	LUM02052_PVS.raw	17.92	647.661	3	Q5M775	1940.97	FALSE
NIHGNALXTSGSSSSDVTK	2.70671e+06	LUM02052_PVS.raw	17.86	644.985	3	Q5M775	1932.94	TRUE
NLLHVTDTGVGMTREELVK	370642976	LUM02052_PVS.raw	41.17	708.045	3	P14625	2122.12	FALSE
NLLHVTDTGVGMTXEELVK	12780915	LUM02052_PVS.raw	41.12	705.367	3	P14625	2114.09	TRUE
NPVTIFSLATNEMWRSGDSEVYQLGDVSQK	130071736	LUM02052_PVS.raw	66.17	1127.88	3	Q04837	3381.63	FALSE
NPVTIFSLATNEMWXSGDSEVYQLGDVSQK	11750324	LUM02052_PVS.raw	66.02	1125.21	3	Q04837	3373.61	TRUE
NSTPSEPGSGRGPPQEEEEEEDEEEEATK	39556580	LUM02052_PVS.raw	25.51	1061.78	3	P51858	3183.32	FALSE
NSTPSEPGSGXGPPQEEEEEEDEEEEATK	1.93158e+06	LUM02052_PVS.raw	25.54	1059.1	3	P51858	3175.3	TRUE
NVGCLQEALQLATSFAQLRLGDVK	54476096	LUM02052_PVS.raw	75.77	881.138	3	P49588	2641.4	FALSE
NVGCLQEALQLATSFAQLXLGDVK	9046074	LUM02052_PVS.raw	76.58	878.462	3	P49588	2633.37	TRUE
PMQFLGDEETVRK	308445952	LUM02052_PVS.raw	35.66	520.597	3	P18669	1559.78	FALSE
PMQFLGDEETVXK	12256423	LUM02052_PVS.raw	35.61	517.921	3	P18669	1551.75	TRUE
PSAIQQRAIIPCIK	352946784	LUM02052_PVS.raw	39.67	535.644	3	Q14240	1604.92	FALSE
PSAIQQXAIIPCIK	22781752	LUM02052_PVS.raw	39.75	532.968	3	Q14240	1596.89	TRUE
QADLYISEGLHPRIITEGFEAAK	93989344	LUM02052_PVS.raw	48.96	642.838	4	P40227	2568.33	FALSE
QADLYISEGLHPXIITEGFEAAK	3.5638e+06	LUM02052_PVS.raw	48.64	854.107	3	P40227	2560.31	TRUE
QIVWNGPVGVFEWEAFARGTK	480770848	LUM02052_PVS.raw	65.03	801.081	3	P00558	2401.23	FALSE
QIVWNGPVGVFEWEAFAXGTK	2.76123e+06	LUM02052_PVS.raw	64.96	1197.11	2	P00558	2393.2	TRUE
RDGSNIIYTAK	21809752	LUM02052_PVS.raw	24.11	624.334	2	Q9UDY4	1247.66	FALSE
XDGSNIIYTAK	16165322	LUM02052_PVS.raw	23.89	620.32	2	Q9UDY4	1239.63	TRUE
RFDDPGLMLMGFK	27339280	LUM02052_PVS.raw	56.07	512.924	3	P12956	1536.76	FALSE
XFDDPGLMLMGFK	1.05098e+06	LUM02052_PVS.raw	55.9	510.247	3	P12956	1528.73	TRUE
RGGGDEESGEHTQVPADSPDSQEEQK	6.50353e+06	LUM02052_PVS.raw	18.05	927.068	3	Q02952	2779.19	FALSE
XGGGDEESGEHTQVPADSPDSQEEQK	1.03486e+06	LUM02052_PVS.raw	18.02	924.39	3	Q02952	2771.16	TRUE
RGILTLK	7410956288	LUM02052_PVS.raw	30.1	405.775	2	A5A3E0	810.543	FALSE
XGILTLK	266275808	LUM02052_PVS.raw	29.97	401.761	2	A5A3E0	802.514	TRUE
RYNEDLELEDAIHTAILTLK	17110456	LUM02052_PVS.raw	64.33	592.566	4	P25787	2367.24	FALSE
XYNEDLELEDAIHTAILTLK	7.97932e+06	LUM02052_PVS.raw	64.38	787.078	3	P25787	2359.22	TRUE
SDISPLTPRESSPLYSPTFSDSTSAVK	76948672	LUM02052_PVS.raw	46.66	960.48	3	P46821	2879.43	FALSE
SDISPLTPXESSPLYSPTFSDSTSAVK	11858079	LUM02052_PVS.raw	46.64	957.8	3	P46821	2871.39	TRUE
SEFVILRDEK	19706616	LUM02052_PVS.raw	36.11	623.339	2	P54577	1245.67	FALSE
SEFVILXDEK	3080160	LUM02052_PVS.raw	35.94	619.325	2	P54577	1237.64	TRUE
SPDDPSRYISPDQLADLYK	436276160	LUM02052_PVS.raw	49.62	1095.53	2	P06733	2190.06	FALSE
SPDDPSXYISPDQLADLYK	150861424	LUM02052_PVS.raw	49.62	728.013	3	P06733	2182.02	TRUE
TDLRFQSSAVMALQEASEAYLVGLFEDTNLCAIHAK	239839904	LUM02052_PVS.raw	80.04	1007	4	Q71DI3	4024.96	FALSE
TDLXFQSSAVMALQEASEAYLVGLFEDTNLCAIHAK	2.17714e+06	LUM02052_PVS.raw	79.63	1004.99	4	Q71DI3	4016.93	TRUE
TLFGRDLLDDLK	89347312	LUM02052_PVS.raw	53.64	472.596	3	P08758	1415.77	FALSE
TLFGXDLLDDLK	9264229	LUM02052_PVS.raw	53.67	704.377	2	P08758	1407.75	TRUE
TLNEWSSQINPDLVREFPDVLECTVSHAVEK	60301700	LUM02052_PVS.raw	66.9	906.449	4	P48507	3622.78	FALSE
TLNEWSSQINPDLVXEFPDVLECTVSHAVEK	6.96985e+06	LUM02052_PVS.raw	66.3	904.44	4	P48507	3614.74	TRUE
TTRTSDVGGYYYEK	33714348	LUM02052_PVS.raw	25.98	825.388	2	P46821	1649.77	FALSE
TTXTSDVGGYYYEK	1.45827e+06	LUM02052_PVS.raw	25.84	821.374	2	P46821	1641.74	TRUE
VERADGYEPPVQESV	12537646	LUM02052_PVS.raw	33.43	842.907	2	P61247	1684.81	FALSE
VEXADGYEPPVQESV	6009404	LUM02052_PVS.raw	33.57	838.893	2	P61247	1676.78	TRUE
VMSEFNNNFRQQMENYPK	36011232	LUM02052_PVS.raw	40.63	1143.52	2	P08962	2286.03	FALSE
VMSEFNNNFXQQMENYPK	2.92489e+06	LUM02052_PVS.raw	39.88	1139.51	2	P08962	2278	TRUE
VPADTEVVCAPPTAYIDFARQK	1163588480	LUM02052_PVS.raw	48.75	820.083	3	P60174	2458.23	FALSE
VPADTEVVCAPPTAYIDFAXQK	23681598	LUM02052_PVS.raw	48.51	817.407	3	P60174	2450.2	TRUE
VVMALGDYMGASCHACIGGTNVRAEVQK	444217856	LUM02052_PVS.raw	43.62	751.859	4	P60842	3004.41	FALSE
VVMALGDYMGASCHACIGGTNVXAEVQK	10231708	LUM02052_PVS.raw	43.5	999.467	3	P60842	2996.39	TRUE
YLRSVGDGETVEFDVVEGEK	97339952	LUM02052_PVS.raw	42.97	746.698	3	P16989	2238.08	FALSE
YLXSVGDGETVEFDVVEGEK	4376817	LUM02052_PVS.raw	43.14	744.021	3	P16989	2230.05	TRUE
YMACCLLYRGDVVPK	290001952	LUM02052_PVS.raw	43.32	618.969	3	A6NHL2	1854.89	FALSE
YMACCLLYXGDVVPK	11002406	LUM02052_PVS.raw	43.44	616.294	3	A6NHL2	1846.87	TRUE
AADLNGDLTATREEFTAFLHPEEFEHMK	64547268	LUM02054_PVS.raw	60.42	646.709	5	Q15293	3229.52	FALSE
AADLNGDLTATXEEFTAFLHPEEFEHMK	13785245	LUM02054_PVS.raw	58.79	806.126	4	Q15293	3221.48	TRUE
AALIMQVLQLTADQIAMLPPEQRQSILILK	7903840	LUM02054_PVS.raw	84	839.731	4	P33240	3355.9	FALSE
AALIMQVLQLTADQIAMLPPEQXQSILILK	1926897	LUM02054_PVS.raw	84.43	837.726	4	P33240	3347.88	TRUE
AARELLTLDEK	89661608	LUM02054_PVS.raw	34.01	423.574	3	P46781	1268.71	FALSE
AAXELLTLDEK	8860148	LUM02054_PVS.raw	33.77	630.843	2	P46781	1260.68	TRUE
AASAAQRELVAQGK	21897556	LUM02054_PVS.raw	20.4	705.391	2	Q9Y490	1409.78	FALSE
AASAAQXELVAQGK	1.84666e+06	LUM02054_PVS.raw	20.12	701.377	2	Q9Y490	1401.75	TRUE
ACQIFVRNLPFDFTWK	79722904	LUM02054_PVS.raw	61.62	684.686	3	P52272	2052.04	FALSE
ACQIFVXNLPFDFTWK	6.93277e+06	LUM02054_PVS.raw	61.69	1022.51	2	P52272	2044.01	TRUE
ADDGRPFPQVIK	318462080	LUM02054_PVS.raw	34.97	451.578	3	P04075	1352.72	FALSE
ADDGXPFPQVIK	12226207	LUM02054_PVS.raw	35.12	448.902	3	P04075	1344.69	TRUE
AERVHELNEEIGK	29429370	LUM02054_PVS.raw	23.08	511.935	3	Q9Y383	1533.79	FALSE
AEXVHELNEEIGK	6173463	LUM02054_PVS.raw	23.06	509.258	3	Q9Y383	1525.76	TRUE
AFNSSSFNSNTFLTRLLVHMGLLK	7548784	LUM02054_PVS.raw	74.14	677.613	4	P46060	2707.43	FALSE
AFNSSSFNSNTFLTXLLVHMGLLK	3.00969e+06	LUM02054_PVS.raw	74.25	675.605	4	P46060	2699.4	TRUE
AGRCADYVVTGAWSAK	31879886	LUM02054_PVS.raw	36.29	574.616	3	Q9Y617	1721.83	FALSE
AGXCADYVVTGAWSAK	6413954	LUM02054_PVS.raw	36.16	857.403	2	Q9Y617	1713.8	TRUE
AHGRSQMESMLISGYALNCVVGSQGMPK	20099020	LUM02054_PVS.raw	51.71	1006.81	3	P17987	3018.43	FALSE
AHGXSQMESMLISGYALNCVVGSQGMPK	11209859	LUM02054_PVS.raw	51.68	1004.14	3	P17987	3010.4	TRUE
AIRGHLENNPALEK	267911456	LUM02054_PVS.raw	21.9	524.622	3	P05388	1571.85	FALSE
AIXGHLENNPALEK	21646934	LUM02054_PVS.raw	21.89	521.946	3	P05388	1563.82	TRUE
AQALRDNSTMGYMMAK	16470160	LUM02054_PVS.raw	28.55	907.417	2	P08238	1813.83	FALSE
AQALXDNSTMGYMMAK	7.46644e+06	LUM02054_PVS.raw	28.43	903.403	2	P08238	1805.8	TRUE
AQALRDNSTMGYMMAK	1.75662e+06	LUM02054_PVS.raw	23.61	915.416	2	P08238	1829.82	FALSE
AQALXDNSTMGYMMAK	3.40482e+06	LUM02054_PVS.raw	24.04	607.936	3	P08238	1821.79	TRUE
AQSAGTVRSAAPPQEK	4852321	LUM02054_PVS.raw	17.5	804.423	2	P20810	1607.84	FALSE
AQSAGTVXSAAPPQEK	224120	LUM02054_PVS.raw	17.48	800.408	2	P20810	1599.81	TRUE
ARDMDLTEVITGTLWNLSSHDSIK	9033077	LUM02054_PVS.raw	69.74	678.844	4	O60716	2712.35	FALSE
AXDMDLTEVITGTLWNLSSHDSIK	3629610	LUM02054_PVS.raw	70.07	902.113	3	O60716	2704.32	TRUE
ARGCPEDAAVCAVDK	4.18147e+06	LUM02054_PVS.raw	25.31	543.584	3	P11717	1628.74	FALSE
AXGCPEDAAVCAVDK	2.80702e+06	LUM02054_PVS.raw	25.27	540.909	3	P11717	1620.71	TRUE
ASDEVTRLAK	39564120	LUM02054_PVS.raw	21.18	550.303	2	P18206	1099.6	FALSE
ASDEVTXLAK	4072130	LUM02054_PVS.raw	21.08	546.288	2	P18206	1091.57	TRUE
AVADAIRTSLGPK	84709000	LUM02054_PVS.raw	34.13	654.879	2	P50991	1308.75	FALSE
AVADAIXTSLGPK	23401462	LUM02054_PVS.raw	34.18	434.246	3	P50991	1300.72	TRUE
AVANTMRTSLGPNGLDK	79545728	LUM02054_PVS.raw	32.09	585.642	3	P48643	1754.91	FALSE
AVANTMXTSLGPNGLDK	16897806	LUM02054_PVS.raw	32.15	582.965	3	P48643	1746.88	TRUE
CPSIAAAIAAVNALHGRWFAGK	7981023	LUM02054_PVS.raw	63.84	573.558	4	Q14498	2291.21	FALSE
CPSIAAAIAAVNALHGXWFAGK	5759386	LUM02054_PVS.raw	64.41	571.551	4	Q14498	2283.18	TRUE
DAGTIAGLNVMRIINEPTAAAIAYGLDK	49781068	LUM02054_PVS.raw	63.07	962.177	3	P11021	2884.52	FALSE
DAGTIAGLNVMXIINEPTAAAIAYGLDK	9483283	LUM02054_PVS.raw	63.33	959.501	3	P11021	2876.49	TRUE
DCRYALYDASFETK	75160808	LUM02054_PVS.raw	40.63	874.894	2	P60981	1748.78	FALSE
DCXYALYDASFETK	5135718	LUM02054_PVS.raw	40.45	580.923	3	P60981	1740.75	TRUE
DEILSLIHVFRPDISPYFGLFYEK	25032098	LUM02054_PVS.raw	74.9	727.885	4	Q14108	2908.52	FALSE
DEILSLIHVFXPDISPYFGLFYEK	2.16862e+06	LUM02054_PVS.raw	76	725.876	4	Q14108	2900.48	TRUE
DERYDHLDPTEMEK	7394646	LUM02054_PVS.raw	31.4	596.598	3	O95757	1787.78	FALSE
DEXYDHLDPTEMEK	9242180	LUM02054_PVS.raw	31.56	593.921	3	O95757	1779.75	TRUE
DGNASGTTLLEALDCILPPTRPTDK	458409824	LUM02054_PVS.raw	66.67	1333.17	2	P68104	2665.34	FALSE
DGNASGTTLLEALDCILPPTXPTDK	43497864	LUM02054_PVS.raw	66.67	1329.16	2	P68104	2657.31	TRUE
DGPVRPQNAEEEK	13814539	LUM02054_PVS.raw	17.52	493.575	3	Q92504	1478.71	FALSE
DGPVXPQNAEEEK	1.78126e+06	LUM02054_PVS.raw	17.37	490.899	3	Q92504	1470.68	TRUE
DIEREDIEFICK	51229756	LUM02054_PVS.raw	41.02	788.882	2	P50991	1576.76	FALSE
DIEXEDIEFICK	24871860	LUM02054_PVS.raw	41.72	784.865	2	P50991	1568.72	TRUE
DIIHDPGRGAPLAK	33144464	LUM02054_PVS.raw	29.37	735.407	2	P62917	1469.81	FALSE
DIIHDPGXGAPLAK	5977945	LUM02054_PVS.raw	29.33	731.394	2	P62917	1461.78	TRUE
DLEGLSQRHEEK	50488792	LUM02054_PVS.raw	21.26	725.862	2	P35579	1450.72	FALSE
DLEGLSQXHEEK	16884512	LUM02054_PVS.raw	21.17	481.567	3	P35579	1442.69	TRUE
DRPFFAGLVK	46321304	LUM02054_PVS.raw	46.83	387.221	3	P15531	1159.65	FALSE
DXPFFAGLVK	1.82192e+06	LUM02054_PVS.raw	46.73	384.545	3	P15531	1151.62	TRUE
DSSAARNGLLTEHNICEINGQNVIGLK	29810204	LUM02054_PVS.raw	46.31	734.125	4	O00560	2933.48	FALSE
DSSAAXNGLLTEHNICEINGQNVIGLK	31777424	LUM02054_PVS.raw	46.22	732.117	4	O00560	2925.45	TRUE
DSYLILETLPTEYDSRVK	10668597	LUM02054_PVS.raw	55.17	1076.56	2	P17980	2152.11	FALSE
DSYLILETLPTEYDSXVK	10529943	LUM02054_PVS.raw	55.34	715.364	3	P17980	2144.08	TRUE
DTVLQRTVDGMQQEGTPYTGILYAGIMLTK	34138808	LUM02054_PVS.raw	69.44	1103.9	3	P22102	3309.67	FALSE
DTVLQXTVDGMQQEGTPYTGILYAGIMLTK	5779273	LUM02054_PVS.raw	70.13	1101.22	3	P22102	3301.64	TRUE
DYAFIHFDERDGAVK	75576704	LUM02054_PVS.raw	43.18	598.289	3	O60506	1792.85	FALSE
DYAFIHFDEXDGAVK	7.60586e+06	LUM02054_PVS.raw	43.1	595.613	3	O60506	1784.82	TRUE
EAAEQAERSQSSIVPEEEQAANK	5002699	LUM02054_PVS.raw	27.31	837.732	3	Q969G3	2511.18	FALSE
EAAEQAEXSQSSIVPEEEQAANK	1.70548e+06	LUM02054_PVS.raw	27.24	835.058	3	Q969G3	2503.16	TRUE
EALRAGLNCSTENMPIK	23275796	LUM02054_PVS.raw	35.19	638.653	3	P05198	1913.95	FALSE
EALXAGLNCSTENMPIK	4.54716e+06	LUM02054_PVS.raw	35.34	635.977	3	P05198	1905.92	TRUE
EAQSRCGEEIAVQFVDMVK	38120116	LUM02054_PVS.raw	54.27	1103.53	2	O43175	2206.05	FALSE
EAQSXCGEEIAVQFVDMVK	33129938	LUM02054_PVS.raw	54.28	733.348	3	O43175	2198.03	TRUE
EDAANNYARGHYTIGK	575428672	LUM02054_PVS.raw	25.14	448.218	4	P0DPH8	1789.85	FALSE
EDAANNYAXGHYTIGK	27487848	LUM02054_PVS.raw	25.12	594.61	3	P0DPH8	1781.82	TRUE
EEACRILVDNLCDMEMVNK	12649831	LUM02054_PVS.raw	51.51	783.689	3	O14974	2349.05	FALSE
EEACXILVDNLCDMEMVNK	3.45151e+06	LUM02054_PVS.raw	51.67	781.014	3	O14974	2341.03	TRUE
EELEQREAELQK	19984936	LUM02054_PVS.raw	24.5	756.383	2	Q14152	1511.76	FALSE
EELEQXEAELQK	1.99292e+06	LUM02054_PVS.raw	24.27	752.368	2	Q14152	1503.73	TRUE
EELIAELQDCEGLIVRSATK	152226224	LUM02054_PVS.raw	57.79	762.063	3	O43175	2284.17	FALSE
EELIAELQDCEGLIVXSATK	33930824	LUM02054_PVS.raw	57.64	759.388	3	O43175	2276.15	TRUE
EELQDRLVVVLCNLK	10325322	LUM02054_PVS.raw	56.74	613.34	3	P54577	1838	FALSE
EELQDXLVVVLCNLK	3.69582e+06	LUM02054_PVS.raw	56.4	610.665	3	P54577	1829.98	TRUE
EGCEAIVDTGTSLMVGPVDEVRELQK	137389968	LUM02054_PVS.raw	56.15	948.132	3	P07339	2842.38	FALSE
EGCEAIVDTGTSLMVGPVDEVXELQK	83353528	LUM02054_PVS.raw	55.71	945.457	3	P07339	2834.36	TRUE
EGEPRIDINMSGFNETDDLK	30054594	LUM02054_PVS.raw	47.31	1145.53	2	P13797	2290.06	FALSE
EGEPXIDINMSGFNETDDLK	42314388	LUM02054_PVS.raw	47.49	761.347	3	P13797	2282.03	TRUE
EHASGSGAQSEAAGRTEPTGPK	2668537	LUM02054_PVS.raw	16.46	712.337	3	Q14980	2135	FALSE
EHASGSGAQSEAAGXTEPTGPK	597345	LUM02054_PVS.raw	16.28	532.497	4	Q14980	2126.97	TRUE
ELQEQMSRGDPFK	13081501	LUM02054_PVS.raw	32.95	787.879	2	Q7L1Q6	1574.75	FALSE
ELQEQMSXGDPFK	3.50481e+06	LUM02054_PVS.raw	32.83	783.865	2	Q7L1Q6	1566.72	TRUE
ELVDDSVNNVRK	16923914	LUM02054_PVS.raw	25.41	699.367	2	P22061	1397.73	FALSE
ELVDDSVNNVXK	2.26715e+06	LUM02054_PVS.raw	25.12	695.351	2	P22061	1389.7	TRUE
EQSQLTATQTRTVNK	2.92432e+06	LUM02054_PVS.raw	19.19	857.952	2	Q6P2Q9	1714.9	FALSE
EQSQLTATQTXTVNK	438040	LUM02054_PVS.raw	19.13	853.936	2	Q6P2Q9	1706.87	TRUE
ERICHCFSK	4.701e+06	LUM02054_PVS.raw	17.78	416.195	3	Q13217	1246.57	FALSE
EXICHCFSK	593345	LUM02054_PVS.raw	17.76	413.518	3	Q13217	1238.54	TRUE
ESQRNLEEEENLGK	36060140	LUM02054_PVS.raw	23.87	562.272	3	P48681	1684.8	FALSE
ESQXNLEEEENLGK	4384123	LUM02054_PVS.raw	23.75	559.596	3	P48681	1676.77	TRUE
ESTTSEQSARMTAMDNASK	24699436	LUM02054_PVS.raw	23.04	685.638	3	P36542	2054.9	FALSE
ESTTSEQSAXMTAMDNASK	421334	LUM02054_PVS.raw	22.49	682.961	3	P36542	2046.87	TRUE
ETMVTSTTEPSRCEYLMELMTPAACPEPPPEAPTEDDHDEL	69202728	LUM02054_PVS.raw	57.77	1172.51	4	P14314	4687	FALSE
ETMVTSTTEPSXCEYLMELMTPAACPEPPPEAPTEDDHDEL	8178230	LUM02054_PVS.raw	57.97	1170.5	4	P14314	4678.99	TRUE
ETVREAEAASIK	34795160	LUM02054_PVS.raw	22.89	438.569	3	P18206	1313.69	FALSE
ETVXEAEAASIK	5256418	LUM02054_PVS.raw	22.89	653.336	2	P18206	1305.66	TRUE
EVFTRFCTGLTQIETLFK	39257196	LUM02054_PVS.raw	65.52	734.05	3	P12277	2200.13	FALSE
EVFTXFCTGLTQIETLFK	3137673	LUM02054_PVS.raw	65.95	731.373	3	P12277	2192.11	TRUE
EVRQLAEDFLK	11841684	LUM02054_PVS.raw	43.08	453.25	3	P17844	1357.73	FALSE
EVXQLAEDFLK	4.30286e+06	LUM02054_PVS.raw	42.12	450.573	3	P17844	1349.7	TRUE
EYVTCHTCRSPDTILQK	18014016	LUM02054_PVS.raw	28.71	706.671	3	P20042	2118	FALSE
EYVTCHTCXSPDTILQK	6.58231e+06	LUM02054_PVS.raw	28.65	703.995	3	P20042	2109.97	TRUE
FACNGTVIEHPEYGEVIQLQGDQRK	51712728	LUM02054_PVS.raw	41.28	725.359	4	P41567	2898.41	FALSE
FACNGTVIEHPEYGEVIQLQGDQXK	48696600	LUM02054_PVS.raw	41.28	723.351	4	P41567	2890.38	TRUE
FAFQAEVNRMMK	125712832	LUM02054_PVS.raw	46.21	741.366	2	P14625	1481.72	FALSE
FAFQAEVNXMMK	13802445	LUM02054_PVS.raw	46.95	491.904	3	P14625	1473.7	TRUE
FDSSLDRK	28706320	LUM02054_PVS.raw	19.48	489.25	2	Q02790	977.493	FALSE
FDSSLDXK	17150132	LUM02054_PVS.raw	19.32	485.235	2	Q02790	969.463	TRUE
FDVPGDENAEMDARTILLNTK	16786402	LUM02054_PVS.raw	52.03	1180.08	2	P46940	2359.15	FALSE
FDVPGDENAEMDAXTILLNTK	18605874	LUM02054_PVS.raw	50.81	784.378	3	P46940	2351.12	TRUE
FFRNGDTASPK	107974912	LUM02054_PVS.raw	20.57	417.211	3	P07237	1249.62	FALSE
FFXNGDTASPK	10577798	LUM02054_PVS.raw	20.8	414.535	3	P07237	1241.59	TRUE
FGVQTDRQDK	21933980	LUM02054_PVS.raw	19.11	401.871	3	Q14247	1203.6	FALSE
FGVQTDXQDK	2634891	LUM02054_PVS.raw	18.93	399.195	3	Q14247	1195.57	TRUE
FIEIAARK	74156016	LUM02054_PVS.raw	28.65	479.291	2	Q00839	957.576	FALSE
FIEIAAXK	19037252	LUM02054_PVS.raw	28.59	475.277	2	Q00839	949.546	TRUE
FNPFVTSDRSK	112726704	LUM02054_PVS.raw	34.4	654.334	2	P61254	1307.66	FALSE
FNPFVTSDXSK	15027866	LUM02054_PVS.raw	34.23	433.882	3	P61254	1299.63	TRUE
FQMAYSNLLRANMDGLK	11534681	LUM02054_PVS.raw	52.42	991.497	2	P37108	1981.99	FALSE
FQMAYSNLLXANMDGLK	10008391	LUM02054_PVS.raw	52.36	658.657	3	P37108	1973.96	TRUE
FRSILLSVPLLVVDNK	7.43032e+06	LUM02054_PVS.raw	65.39	912.055	2	P53621	1823.1	FALSE
FXSILLSVPLLVVDNK	2.81953e+06	LUM02054_PVS.raw	65.25	605.696	3	P53621	1815.07	TRUE
FTVETRGAGTGGLGLAVEGPSEAK	76894880	LUM02054_PVS.raw	41.79	772.069	3	P21333	2314.19	FALSE
FTVETXGAGTGGLGLAVEGPSEAK	9624867	LUM02054_PVS.raw	41.83	769.393	3	P21333	2306.16	TRUE
FVSEDDRNSFTLK	20096126	LUM02054_PVS.raw	34.14	784.386	2	P34932	1567.76	FALSE
FVSEDDXNSFTLK	7158015	LUM02054_PVS.raw	33.98	780.371	2	P34932	1559.74	TRUE
FVVYEVLREDEFSPLK	47401748	LUM02054_PVS.raw	57.65	990.522	2	Q16222	1980.04	FALSE
FVVYEVLXEDEFSPLK	3.68019e+06	LUM02054_PVS.raw	58.13	986.505	2	Q16222	1972	TRUE
FYCDYCDTYLTHDSPSVRK	31115432	LUM02054_PVS.raw	36.44	610.016	4	P09234	2437.04	FALSE
FYCDYCDTYLTHDSPSVXK	2300531	LUM02054_PVS.raw	36.45	810.345	3	P09234	2429.02	TRUE
FYPEDVSEELIQDITQRLFFLQVK	63142036	LUM02054_PVS.raw	85.78	989.851	3	P26038	2967.54	FALSE
FYPEDVSEELIQDITQXLFFLQVK	409939	LUM02054_PVS.raw	86.19	740.632	4	P26038	2959.51	TRUE
GAGSVFRAHVK	28652544	LUM02054_PVS.raw	20.97	569.821	2	P62917	1138.63	FALSE
GAGSVFXAHVK	13871492	LUM02054_PVS.raw	21.14	377.54	3	P62917	1130.61	TRUE
GAVYSFDPVGSYQRDSFK	20432240	LUM02054_PVS.raw	44.68	1016.99	2	P20618	2032.96	FALSE
GAVYSFDPVGSYQXDSFK	32673248	LUM02054_PVS.raw	44.75	1012.97	2	P20618	2024.94	TRUE
GCDVVVIPAGVPRK	9448107	LUM02054_PVS.raw	36.79	738.915	2	P40926	1476.82	FALSE
GCDVVVIPAGVPXK	3.50216e+06	LUM02054_PVS.raw	36.89	734.901	2	P40926	1468.8	TRUE
GCGTVLLSGPRK	80131736	LUM02054_PVS.raw	27.23	627.846	2	Q07020	1254.69	FALSE
GCGTVLLSGPXK	6639723	LUM02054_PVS.raw	27.24	623.832	2	Q07020	1246.66	TRUE
GCLDFLRTVYSVFGFSFK	7734899	LUM02054_PVS.raw	80.61	718.365	3	P26639	2153.08	FALSE
GCLDFLXTVYSVFGFSFK	2.00766e+06	LUM02054_PVS.raw	79.91	715.686	3	P26639	2145.04	TRUE
GDYFRYLSEVASGDNK	115479672	LUM02054_PVS.raw	48.75	610.956	3	P31946	1830.85	FALSE
GDYFXYLSEVASGDNK	16443979	LUM02054_PVS.raw	48.36	911.916	2	P31946	1822.82	TRUE
GDYYRYLAEVAAGDDK	128533168	LUM02054_PVS.raw	46.91	605.952	3	P63104	1815.84	FALSE
GDYYXYLAEVAAGDDK	12109753	LUM02054_PVS.raw	46.55	904.409	2	P63104	1807.81	TRUE
GESDPAYQQYQDAANNLREDYK	361851488	LUM02054_PVS.raw	41.2	862.384	3	P13667	2585.14	FALSE
GESDPAYQQYQDAANNLXEDYK	27917528	LUM02054_PVS.raw	41.1	859.711	3	P13667	2577.12	TRUE
GEVSARQELK	270015136	LUM02054_PVS.raw	17.99	563.808	2	P13639	1126.61	FALSE
GEVSAXQELK	10864183	LUM02054_PVS.raw	18.09	559.794	2	P13639	1118.58	TRUE
GFNDDVLLQIVHFLLNRPK	3.82895e+06	LUM02054_PVS.raw	81.82	750.086	3	Q9NP92	2248.24	FALSE
GFNDDVLLQIVHFLLNXPK	1.21056e+06	LUM02054_PVS.raw	81.97	560.811	4	Q9NP92	2240.22	TRUE
GFSEDRLLIAGTNSSDLQQILSLLESNK	3.04546e+06	LUM02054_PVS.raw	72.08	1020.2	3	P08195	3058.6	FALSE
GFSEDXLLIAGTNSSDLQQILSLLESNK	4.15822e+06	LUM02054_PVS.raw	72.11	1017.53	3	P08195	3050.57	TRUE
GLTEGLHGFHVHEFGDNTAGCTSAGPHFNPLSRK	2.52054e+06	LUM02054_PVS.raw	41.26	1219.91	3	P00441	3657.73	FALSE
GLTEGLHGFHVHEFGDNTAGCTSAGPHFNPLSXK	31529382	LUM02054_PVS.raw	41.22	730.746	5	P00441	3649.7	TRUE
GQLNADEISLRPAQSFLMNK	7874983	LUM02054_PVS.raw	50.64	748.055	3	P78344	2242.15	FALSE
GQLNADEISLXPAQSFLMNK	5.32351e+06	LUM02054_PVS.raw	50.48	745.379	3	P78344	2234.12	TRUE
GRISVGSDSDLVIWDPDAVK	7.87048e+06	LUM02054_PVS.raw	51.07	1070.05	2	Q14195	2139.1	FALSE
GXISVGSDSDLVIWDPDAVK	1858924	LUM02054_PVS.raw	51.09	711.027	3	Q14195	2131.07	TRUE
GRLDYLSSLK	9129688	LUM02054_PVS.raw	38.29	387.888	3	P08195	1161.65	FALSE
GXLDYLSSLK	5.49197e+06	LUM02054_PVS.raw	38.33	385.212	3	P08195	1153.62	TRUE
HLYTLDGGDIINALCFSPNRYWLCAATGPSIK	36704508	LUM02054_PVS.raw	65.76	1211.94	3	P63244	3633.79	FALSE
HLYTLDGGDIINALCFSPNXYWLCAATGPSIK	25193852	LUM02054_PVS.raw	65.64	907.196	4	P63244	3625.76	TRUE
HRDFVAEPMGEK	16362087	LUM02054_PVS.raw	24.9	713.344	2	O75531	1425.68	FALSE
HXDFVAEPMGEK	7.16082e+06	LUM02054_PVS.raw	24.95	709.328	2	O75531	1417.65	TRUE
IDDVVNTR	82934768	LUM02054_PVS.raw	23.58	471.25	2	P50991	941.492	FALSE
IDDVVNTX	27114472	LUM02054_PVS.raw	23.58	467.235	2	P50991	933.463	TRUE
IDRTDAISEEK	16798716	LUM02054_PVS.raw	19.2	643.827	2	Q9NR31	1286.65	FALSE
IDXTDAISEEK	3376143	LUM02054_PVS.raw	19.04	426.877	3	Q9NR31	1278.62	TRUE
IEEFLEAVLCPPRYPK	52681040	LUM02054_PVS.raw	58.75	986.018	2	O00299	1971.03	FALSE
IEEFLEAVLCPPXYPK	19064120	LUM02054_PVS.raw	58.75	655.005	3	O00299	1963	TRUE
IEFSLPDLEGRTHIFK	18430484	LUM02054_PVS.raw	53.27	478.76	4	P35998	1912.02	FALSE
IEFSLPDLEGXTHIFK	4.04848e+06	LUM02054_PVS.raw	53.65	476.753	4	P35998	1903.99	TRUE
IGGIGTVPVGRVETGVLKPGMVVTFAPVNVTTEVK	151793088	LUM02054_PVS.raw	54.94	887.75	4	P68104	3547.98	FALSE
IGGIGTVPVGXVETGVLKPGMVVTFAPVNVTTEVK	4.39903e+06	LUM02054_PVS.raw	54.9	1180.66	3	P68104	3539.95	TRUE
IGGIGTVPVGRVETGVLKPGMVVTFAPVNVTTEVK	1527146240	LUM02054_PVS.raw	57.84	883.752	4	P68104	3531.98	FALSE
IGGIGTVPVGXVETGVLKPGMVVTFAPVNVTTEVK	231314080	LUM02054_PVS.raw	57.8	881.746	4	P68104	3523.96	TRUE
IGRDQELYFFHELSPGSCFFLPK	23984366	LUM02054_PVS.raw	61.85	933.129	3	P26639	2797.37	FALSE
IGXDQELYFFHELSPGSCFFLPK	5855193	LUM02054_PVS.raw	61.71	698.091	4	P26639	2789.34	TRUE
IHPQTIIAGWREATK	14535588	LUM02054_PVS.raw	39.53	865.983	2	P78371	1730.96	FALSE
IHPQTIIAGWXEATK	13463655	LUM02054_PVS.raw	39.33	574.981	3	P78371	1722.93	TRUE
ILAAALTECHRK	3.32779e+06	LUM02054_PVS.raw	26.86	696.886	2	P46060	1392.77	FALSE
ILAAALTECHXK	1.0572e+06	LUM02054_PVS.raw	26.81	692.872	2	P46060	1384.74	TRUE
INEIRQMSGAQIK	36495776	LUM02054_PVS.raw	29.28	749.407	2	P57721	1497.81	FALSE
INEIXQMSGAQIK	3.1877e+06	LUM02054_PVS.raw	29.08	745.393	2	P57721	1489.78	TRUE
IPGGIIEDSCVLRGVMINK	151659616	LUM02054_PVS.raw	52.55	694.376	3	P49368	2081.11	FALSE
IPGGIIEDSCVLXGVMINK	42699632	LUM02054_PVS.raw	52.2	691.7	3	P49368	2073.09	TRUE
IQQNTFTRWCNEHLK	217797296	LUM02054_PVS.raw	35.58	662.328	3	P21333	1984.97	FALSE
IQQNTFTXWCNEHLK	2.67722e+06	LUM02054_PVS.raw	35.3	988.975	2	P21333	1976.94	TRUE
IREYFGEFGEIEAIELPMDPK	85013048	LUM02054_PVS.raw	61.76	831.747	3	Q99729	2493.23	FALSE
IXEYFGEFGEIEAIELPMDPK	9521904	LUM02054_PVS.raw	61.74	829.071	3	Q99729	2485.2	TRUE
ISTTTSEEPCRDK	252430	LUM02054_PVS.raw	17.26	767.358	2	O15119	1533.71	FALSE
ISTTTSEEPCXDK	694726	LUM02054_PVS.raw	17.12	763.343	2	O15119	1525.68	TRUE
ITFPREGDETPNSIPADIVFIIK	9509565	LUM02054_PVS.raw	63.79	1291.69	2	Q9UDY4	2582.38	FALSE
ITFPXEGDETPNSIPADIVFIIK	13735011	LUM02054_PVS.raw	63.81	1287.68	2	Q9UDY4	2574.35	TRUE
IYFMAGSSRK	78846792	LUM02054_PVS.raw	30.88	585.304	2	P14625	1169.6	FALSE
IYFMAGSSXK	5.65707e+06	LUM02054_PVS.raw	30.82	581.29	2	P14625	1161.57	TRUE
KGDDQSRQGGAPDAGQE	6.37871e+06	LUM02054_PVS.raw	15.42	863.388	2	P49368	1725.77	FALSE
KGDDQSXQGGAPDAGQE	923448	LUM02054_PVS.raw	15.33	859.373	2	P49368	1717.74	TRUE
KLPRTFCQLILDPIFK	300972640	LUM02054_PVS.raw	59.25	667.053	3	P13639	1999.15	FALSE
KLPXTFCQLILDPIFK	15339839	LUM02054_PVS.raw	59.29	664.375	3	P13639	1991.11	TRUE
KPSAGDDFDLGDAVVDGENDDPRPPNPPK	57839024	LUM02054_PVS.raw	40.79	761.858	4	P14209	3044.41	FALSE
KPSAGDDFDLGDAVVDGENDDPXPPNPPK	5.63155e+06	LUM02054_PVS.raw	40.71	1012.8	3	P14209	3036.39	TRUE
LATQLTGPVMPVRNVYK	65528200	LUM02054_PVS.raw	42.17	949.035	2	P26373	1897.06	FALSE
LATQLTGPVMPVXNVYK	3.15126e+06	LUM02054_PVS.raw	42.1	945.018	2	P26373	1889.03	TRUE
LAYFNDIAVGAVCCRVDHSQNQK	6.76834e+06	LUM02054_PVS.raw	44.49	892.43	3	Q9GZZ1	2675.27	FALSE
LAYFNDIAVGAVCCXVDHSQNQK	11041040	LUM02054_PVS.raw	44.77	667.565	4	Q9GZZ1	2667.24	TRUE
LEGVLAEVAQHYQDTLIRAK	75323496	LUM02054_PVS.raw	55.78	566.812	4	P46940	2264.23	FALSE
LEGVLAEVAQHYQDTLIXAK	8391786	LUM02054_PVS.raw	55.84	564.804	4	P46940	2256.2	TRUE
LEPHEGLLLRFPYAA	21488354	LUM02054_PVS.raw	54.15	868.474	2	P08195	1735.94	FALSE
LEPHEGLLLXFPYAA	21796024	LUM02054_PVS.raw	54.3	576.642	3	P08195	1727.91	TRUE
LFEEPEDPSNRSFFSEIISSISDVK	10880947	LUM02054_PVS.raw	72.96	961.473	3	P63151	2882.4	FALSE
LFEEPEDPSNXSFFSEIISSISDVK	4.42207e+06	LUM02054_PVS.raw	72.75	958.794	3	P63151	2874.37	TRUE
LFIGGLSFETTDDSLREHFEK	152190432	LUM02054_PVS.raw	54.3	613.557	4	P51991	2451.2	FALSE
LFIGGLSFETTDDSLXEHFEK	12042265	LUM02054_PVS.raw	53.84	815.063	3	P51991	2443.18	TRUE
LFRSEALFLLLSNFTGLK	2.80298e+06	LUM02054_PVS.raw	78.92	693.734	3	Q8N543	2079.19	FALSE
LFXSEALFLLLSNFTGLK	1.17096e+06	LUM02054_PVS.raw	79.32	691.057	3	Q8N543	2071.16	TRUE
LGLGIDEDEVAAEEPNAAVPDEIPPLEGDEDASRMEEVD	211997952	LUM02054_PVS.raw	58.54	1382.63	3	P08238	4145.88	FALSE
LGLGIDEDEVAAEEPNAAVPDEIPPLEGDEDASXMEEVD	136258848	LUM02054_PVS.raw	58.55	1379.95	3	P08238	4137.84	TRUE
LILDSARATK	234141968	LUM02054_PVS.raw	26.66	549.331	2	P29401	1097.65	FALSE
LILDSAXATK	5.19954e+06	LUM02054_PVS.raw	26.46	545.317	2	P29401	1089.63	TRUE
LISWYDNEFGYSNRVVDLMAHMASK	80852136	LUM02054_PVS.raw	57.17	743.854	4	P04406	2972.39	FALSE
LISWYDNEFGYSNXVVDLMAHMASK	3.401e+06	LUM02054_PVS.raw	57.12	988.792	3	P04406	2964.36	TRUE
LLREAMGIYISTLK	17363204	LUM02054_PVS.raw	51.05	539.98	3	O95433	1617.93	FALSE
LLXEAMGIYISTLK	15126254	LUM02054_PVS.raw	50.83	537.304	3	O95433	1609.9	TRUE
LMLLLEVISGERLPK	16589176	LUM02054_PVS.raw	67.57	574.347	3	P35609	1721.03	FALSE
LMLLLEVISGEXLPK	1.11484e+06	LUM02054_PVS.raw	68.02	571.671	3	P35609	1713	TRUE
LNDHFPLVVWQTGSGTQTNMNVNEVISNRAIEMLGGELGSK	82784520	LUM02054_PVS.raw	66.96	1117.31	4	P07954	4466.22	FALSE
LNDHFPLVVWQTGSGTQTNMNVNEVISNXAIEMLGGELGSK	4447041	LUM02054_PVS.raw	66.96	1115.3	4	P07954	4458.18	TRUE
LNPRLAILYAK	36911232	LUM02054_PVS.raw	42.12	641.4	2	Q8IZP2	1281.79	FALSE
LNPXLAILYAK	12870223	LUM02054_PVS.raw	42.04	425.259	3	Q8IZP2	1273.76	TRUE
LNQNSRSEAPNWATQDSGFY	17681234	LUM02054_PVS.raw	43.92	1148.02	2	P60228	2295.03	FALSE
LNQNSXSEAPNWATQDSGFY	6473744	LUM02054_PVS.raw	43.89	1144	2	P60228	2287	TRUE
LPIVNEDDELVAIIARTDLK	53736912	LUM02054_PVS.raw	64.54	749.754	3	P12268	2247.25	FALSE
LPIVNEDDELVAIIAXTDLK	3900927	LUM02054_PVS.raw	65.15	747.078	3	P12268	2239.22	TRUE
LRECDGLVDALIFIVQAEIGQK	4.05262e+06	LUM02054_PVS.raw	83.31	833.118	3	O60716	2497.34	FALSE
LXECDGLVDALIFIVQAEIGQK	542013	LUM02054_PVS.raw	83.22	830.441	3	O60716	2489.31	TRUE
LSELLRYYTSASGDEMVSLK	25945418	LUM02054_PVS.raw	47.66	763.381	3	P07900	2288.13	FALSE
LSELLXYYTSASGDEMVSLK	21620422	LUM02054_PVS.raw	47.2	760.707	3	P07900	2280.11	TRUE
LSELLRYYTSASGDEMVSLK	319619648	LUM02054_PVS.raw	51.68	758.05	3	P07900	2272.14	FALSE
LSELLXYYTSASGDEMVSLK	15692289	LUM02054_PVS.raw	53.18	1132.56	2	P07900	2264.11	TRUE
LSSLIILMPHHVEPLERLEK	48452880	LUM02054_PVS.raw	50.91	591.84	4	P50454	2364.34	FALSE
LSSLIILMPHHVEPLEXLEK	7.61257e+06	LUM02054_PVS.raw	51.37	472.067	5	P50454	2356.31	TRUE
LSTDVDLIVEVLRSLPLVQVDEK	2.47085e+06	LUM02054_PVS.raw	84.91	864.158	3	Q92615	2590.46	FALSE
LSTDVDLIVEVLXSLPLVQVDEK	907710	LUM02054_PVS.raw	84.75	861.481	3	Q92615	2582.43	TRUE
LTGVFAPRPSTGPHK	80782200	LUM02054_PVS.raw	28.33	394.472	4	P22090	1574.87	FALSE
LTGVFAPXPSTGPHK	8705303	LUM02054_PVS.raw	28.26	392.465	4	P22090	1566.84	TRUE
LVTEMGTYATQSALSSSRPTK	39894624	LUM02054_PVS.raw	38.17	746.715	3	P53618	2238.13	FALSE
LVTEMGTYATQSALSSSXPTK	4977762	LUM02054_PVS.raw	38.03	744.039	3	P53618	2230.1	TRUE
LWGDRYFDPANGK	227428768	LUM02054_PVS.raw	42	516.92	3	P13639	1548.75	FALSE
LWGDXYFDPANGK	10268576	LUM02054_PVS.raw	41.96	514.244	3	P13639	1540.72	TRUE
LYRETNEPVK	17874770	LUM02054_PVS.raw	18.98	629.837	2	P12956	1258.67	FALSE
LYXETNEPVK	2.15691e+06	LUM02054_PVS.raw	18.99	625.823	2	P12956	1250.64	TRUE
MDATANDVPSPYEVRGFPTIYFSPANK	320793472	LUM02054_PVS.raw	56.31	999.816	3	P30101	2997.43	FALSE
MDATANDVPSPYEVXGFPTIYFSPANK	36869436	LUM02054_PVS.raw	56.31	997.14	3	P30101	2989.41	TRUE
MEWWSRLVSSDPEINTK	75948256	LUM02054_PVS.raw	54.45	696.674	3	Q9Y266	2088.01	FALSE
MEWWSXLVSSDPEINTK	30090402	LUM02054_PVS.raw	54.71	693.998	3	Q9Y266	2079.98	TRUE
MHARDFTVSAMHGDMDQK	3060419	LUM02054_PVS.raw	24.34	701.641	3	P60842	2102.91	FALSE
MHAXDFTVSAMHGDMDQK	855656	LUM02054_PVS.raw	24.56	698.964	3	P60842	2094.88	TRUE
MLLVDELRDAVLLLFANK	2.06223e+06	LUM02054_PVS.raw	87.52	695.066	3	P18085	2083.18	FALSE
MLLVDELXDAVLLLFANK	1.45579e+06	LUM02054_PVS.raw	86.8	692.391	3	P18085	2075.16	TRUE
MLLYTEVTRYLDFK	84180008	LUM02054_PVS.raw	63.14	601.32	3	P31150	1801.95	FALSE
MLLYTEVTXYLDFK	8.32099e+06	LUM02054_PVS.raw	63.31	598.643	3	P31150	1793.92	TRUE
MLMGEVMREAAFSLAEAK	2.38748e+06	LUM02054_PVS.raw	61.5	665.33	3	Q9Y5K8	1993.98	FALSE
MLMGEVMXEAAFSLAEAK	1.72103e+06	LUM02054_PVS.raw	60.78	662.655	3	Q9Y5K8	1985.95	TRUE
MMNGGHYTYSENRVEK	27268144	LUM02054_PVS.raw	22.57	642.622	3	Q99497	1925.85	FALSE
MMNGGHYTYSENXVEK	1.87925e+06	LUM02054_PVS.raw	22.58	639.944	3	Q99497	1917.82	TRUE
NAVEEYVYEMRDK	38891744	LUM02054_PVS.raw	41.84	828.384	2	P34932	1655.76	FALSE
NAVEEYVYEMXDK	18774934	LUM02054_PVS.raw	41.21	824.37	2	P34932	1647.73	TRUE
NIYSEELRETK	109967920	LUM02054_PVS.raw	28.81	696.355	2	P02545	1391.7	FALSE
NIYSEELXETK	9161133	LUM02054_PVS.raw	28.69	461.897	3	P02545	1383.68	TRUE
NLQLLMDRVDEMSQDIVK	6.28203e+06	LUM02054_PVS.raw	63.19	1079.05	2	O15372	2157.09	FALSE
NLQLLMDXVDEMSQDIVK	5.68369e+06	LUM02054_PVS.raw	63.92	717.025	3	O15372	2149.06	TRUE
NLSRIHPVSTMVK	149973648	LUM02054_PVS.raw	28.65	497.95	3	P07195	1491.84	FALSE
NLSXIHPVSTMVK	15118826	LUM02054_PVS.raw	28.83	495.273	3	P07195	1483.8	TRUE
NLVTEDVMRMLVDLAK	108615992	LUM02054_PVS.raw	77.37	619.667	3	P06744	1856.99	FALSE
NLVTEDVMXMLVDLAK	1657299	LUM02054_PVS.raw	77.35	924.982	2	P06744	1848.96	TRUE
NPRIVLLDSSLEYK	51422176	LUM02054_PVS.raw	46.11	828.963	2	P49368	1656.92	FALSE
NPXIVLLDSSLEYK	11667774	LUM02054_PVS.raw	46.16	824.948	2	P49368	1648.89	TRUE
NSLPELSRVEANSTLLNVHIVFEGEK	21506522	LUM02054_PVS.raw	57.01	969.183	3	Q9UHD1	2905.53	FALSE
NSLPELSXVEANSTLLNVHIVFEGEK	22715142	LUM02054_PVS.raw	56.84	966.502	3	Q9UHD1	2897.49	TRUE
NTNDANSCQIIIPQNQVNRK	181003392	LUM02054_PVS.raw	31.4	779.725	3	P31150	2337.16	FALSE
NTNDANSCQIIIPQNQVNXK	1494116	LUM02054_PVS.raw	31.32	1165.07	2	P31150	2329.14	TRUE
NVCQTCLLDLEYGLPIQVRDAGLSFK	13866744	LUM02054_PVS.raw	64.79	1007.18	3	Q9NW64	3019.52	FALSE
NVCQTCLLDLEYGLPIQVXDAGLSFK	21366246	LUM02054_PVS.raw	64.61	1004.51	3	Q9NW64	3011.5	TRUE
PGHLARDCDHADEQK	760773	LUM02054_PVS.raw	8.7	586.933	3	P62633	1758.79	FALSE
PGHLAXDCDHADEQK	111454	LUM02054_PVS.raw	8.65	584.257	3	P62633	1750.76	TRUE
PHSVSLNDTETRK	5842924	LUM02054_PVS.raw	18.23	747.384	2	Q9P0L0	1493.76	FALSE
PHSVSLNDTETXK	1443854	LUM02054_PVS.raw	18.16	743.368	2	Q9P0L0	1485.73	TRUE
PNSALESCSFARHSLLQTLYK	13480525	LUM02054_PVS.raw	46.86	608.811	4	P46060	2432.22	FALSE
PNSALESCSFAXHSLLQTLYK	2.80152e+06	LUM02054_PVS.raw	46.83	808.738	3	P46060	2424.2	TRUE
PSDLRPGDVSSK	32582814	LUM02054_PVS.raw	19.75	634.33	2	Q05682	1267.65	FALSE
PSDLXPGDVSSK	8.14335e+06	LUM02054_PVS.raw	19.5	630.314	2	Q05682	1259.62	TRUE
PTLMAAVPEIMDRIYK	8466797	LUM02054_PVS.raw	61.74	620	3	O60488	1857.98	FALSE
PTLMAAVPEIMDXIYK	3.20437e+06	LUM02054_PVS.raw	62.82	617.323	3	O60488	1849.96	TRUE
PVGSDPDFQPELSGAGSRLAVVK	29955300	LUM02054_PVS.raw	44.81	779.41	3	O43396	2336.22	FALSE
PVGSDPDFQPELSGAGSXLAVVK	3.80763e+06	LUM02054_PVS.raw	44.88	776.732	3	O43396	2328.18	TRUE
PWIGLAEALGTLMRAWAGSPK	14132575	LUM02054_PVS.raw	76.73	751.069	3	O43175	2251.19	FALSE
PWIGLAEALGTLMXAWAGSPK	1.51723e+06	LUM02054_PVS.raw	76.85	748.392	3	O43175	2243.16	TRUE
QAGPASVPLRTEEEFK	60365092	LUM02054_PVS.raw	35.57	884.96	2	P30101	1768.91	FALSE
QAGPASVPLXTEEEFK	4227501	LUM02054_PVS.raw	35.68	880.943	2	P30101	1760.88	TRUE
QATVGDINTERPGMLDFTGK	28853858	LUM02054_PVS.raw	43.86	1080.54	2	P07108	2160.06	FALSE
QATVGDINTEXPGMLDFTGK	1.04016e+06	LUM02054_PVS.raw	44.17	1076.52	2	P07108	2152.04	TRUE
QDRTLTIVDTGIGMTK	80594768	LUM02054_PVS.raw	38.17	592.313	3	P07900	1774.92	FALSE
QDXTLTIVDTGIGMTK	18637360	LUM02054_PVS.raw	38.05	883.951	2	P07900	1766.9	TRUE
QGCDCECLGGGRISHQSQDK	23909758	LUM02054_PVS.raw	19.36	576.246	4	Q9NRX4	2301.96	FALSE
QGCDCECLGGGXISHQSQDK	1.62058e+06	LUM02054_PVS.raw	19.37	765.317	3	Q9NRX4	2293.94	TRUE
QLQSEQPQTAAARS	9220117	LUM02054_PVS.raw	19.36	762.886	2	Q9UI12	1524.77	FALSE
QLQSEQPQTAAAXS	5.35205e+06	LUM02054_PVS.raw	19.27	758.871	2	Q9UI12	1516.73	TRUE
QMGYQCFVSFFDLRDPSQIDNNEPYMK	25886728	LUM02054_PVS.raw	64.42	1113.83	3	Q13347	3339.49	FALSE
QMGYQCFVSFFDLXDPSQIDNNEPYMK	6.31891e+06	LUM02054_PVS.raw	64.24	1111.15	3	Q13347	3331.45	TRUE
QMTFEAQAFLEAVQFFRQEK	16269008	LUM02054_PVS.raw	73.48	820.073	3	Q9BZQ8	2458.21	FALSE
QMTFEAQAFLEAVQFFXQEK	2.15178e+06	LUM02054_PVS.raw	73.18	817.399	3	Q9BZQ8	2450.18	TRUE
QTLQSEQPLQVARCTK	34866464	LUM02054_PVS.raw	30.32	632.999	3	P35998	1896.98	FALSE
QTLQSEQPLQVAXCTK	1.28624e+06	LUM02054_PVS.raw	30.18	944.982	2	P35998	1888.96	TRUE
QTQTFTTYSDNQPGVLIQVYEGERAMTK	1007297216	LUM02054_PVS.raw	53.37	1072.52	3	P11142	3215.56	FALSE
QTQTFTTYSDNQPGVLIQVYEGEXAMTK	527327168	LUM02054_PVS.raw	53.44	1069.85	3	P11142	3207.53	TRUE
QVEVDAQQCMLEILDTAGTEQFTAMRDLYMK	24564584	LUM02054_PVS.raw	75.42	1215.57	3	P61224	3644.71	FALSE
QVEVDAQQCMLEILDTAGTEQFTAMXDLYMK	3061848	LUM02054_PVS.raw	74.75	1212.9	3	P61224	3636.68	TRUE
QVVNIPSFIVRLDSQK	60523528	LUM02054_PVS.raw	56.76	927.03	2	P46781	1853.05	FALSE
QVVNIPSFIVXLDSQK	19772072	LUM02054_PVS.raw	57.72	615.679	3	P46781	1845.02	TRUE
RAESMLQQADK	110369728	LUM02054_PVS.raw	21.24	643.824	2	P13797	1286.64	FALSE
XAESMLQQADK	25710800	LUM02054_PVS.raw	21.14	639.809	2	P13797	1278.61	TRUE
REGVCAASLPTTMGVVAGILVQNVLK	8539888	LUM02054_PVS.raw	77.91	898.495	3	Q9GZZ9	2693.47	FALSE
XEGVCAASLPTTMGVVAGILVQNVLK	971866	LUM02054_PVS.raw	78.05	895.82	3	Q9GZZ9	2685.44	TRUE
RFVCMLVTEDNVFEAPTIVK	7469676	LUM02054_PVS.raw	56.67	1189.61	2	Q13740	2378.21	FALSE
XFVCMLVTEDNVFEAPTIVK	3.74175e+06	LUM02054_PVS.raw	56.5	790.732	3	Q13740	2370.18	TRUE
RGHVFEESQVAGTPMFVVK	87245760	LUM02054_PVS.raw	41.95	1064.55	2	P13639	2128.09	FALSE
XGHVFEESQVAGTPMFVVK	2.66128e+06	LUM02054_PVS.raw	41.96	1060.54	2	P13639	2120.06	TRUE
RLLDQIVEK	46990836	LUM02054_PVS.raw	34.34	562.339	2	Q96AE4	1123.67	FALSE
XLLDQIVEK	12332770	LUM02054_PVS.raw	34.61	558.325	2	Q96AE4	1115.64	TRUE
RMAQLLDLSVDESEAFLSNLVVNK	19559728	LUM02054_PVS.raw	75.21	901.143	3	O00232	2701.41	FALSE
XMAQLLDLSVDESEAFLSNLVVNK	3633350	LUM02054_PVS.raw	75.03	898.468	3	O00232	2693.39	TRUE
RPSPDEPMTNLELK	27633198	LUM02054_PVS.raw	36.29	818.916	2	Q9UHD1	1636.82	FALSE
XPSPDEPMTNLELK	21901746	LUM02054_PVS.raw	36.18	543.603	3	Q9UHD1	1628.79	TRUE
RSALQSINEWAAQTTDGK	12077125	LUM02054_PVS.raw	44.57	993.499	2	P50454	1985.99	FALSE
XSALQSINEWAAQTTDGK	14419065	LUM02054_PVS.raw	44.49	989.483	2	P50454	1977.96	TRUE
RVLALSVETDYTFPLAEK	68696200	LUM02054_PVS.raw	53.43	1031.56	2	P05388	2062.11	FALSE
XVLALSVETDYTFPLAEK	3.16319e+06	LUM02054_PVS.raw	53.15	1027.55	2	P05388	2054.08	TRUE
RVTIMPK	2222578432	LUM02054_PVS.raw	22.49	427.761	2	P84243	854.515	FALSE
XVTIMPK	42282984	LUM02054_PVS.raw	22.34	423.747	2	P84243	846.487	TRUE
RVYGSFLVNPESGYNVSLLYDLENLPASK	102334688	LUM02054_PVS.raw	66.53	1085.56	3	O15144	3254.67	FALSE
XVYGSFLVNPESGYNVSLLYDLENLPASK	10741422	LUM02054_PVS.raw	66.51	1082.88	3	O15144	3246.64	TRUE
RYESHPVCADLQAK	3.22366e+06	LUM02054_PVS.raw	21.81	842.413	2	Q9NX63	1683.82	FALSE
XYESHPVCADLQAK	455327	LUM02054_PVS.raw	21.78	838.397	2	Q9NX63	1675.79	TRUE
SCQVENGRVIACFDSLK	5.56422e+06	LUM02054_PVS.raw	41.53	996.978	2	Q5VZF2	1992.95	FALSE
SCQVENGXVIACFDSLK	5.73637e+06	LUM02054_PVS.raw	41.46	992.965	2	Q5VZF2	1984.92	TRUE
SCTLARDPTTGK	8.19355e+06	LUM02054_PVS.raw	18.56	658.828	2	Q9UHX1	1316.65	FALSE
SCTLAXDPTTGK	1.60154e+06	LUM02054_PVS.raw	18.38	654.814	2	Q9UHX1	1308.62	TRUE
SELGNQSPSTSSRQVTGQPQNASFVK	17831798	LUM02054_PVS.raw	30.4	915.455	3	Q5JTV8	2744.35	FALSE
SELGNQSPSTSSXQVTGQPQNASFVK	1.87716e+06	LUM02054_PVS.raw	30.26	912.778	3	Q5JTV8	2736.32	TRUE
SEVREQINAK	11807798	LUM02054_PVS.raw	17.43	592.319	2	Q9Y230	1183.63	FALSE
SEVXEQINAK	1.87501e+06	LUM02054_PVS.raw	17.4	588.304	2	Q9Y230	1175.6	TRUE
SGMNVARLNFSHGTHEYHAETIK	14649302	LUM02054_PVS.raw	28.34	875.755	3	P14618	2625.25	FALSE
SGMNVAXLNFSHGTHEYHAETIK	4.29897e+06	LUM02054_PVS.raw	28.52	524.25	5	P14618	2617.22	TRUE
SGRLEWSPVHK	3813172	LUM02054_PVS.raw	28.08	435.903	3	Q9UI12	1305.69	FALSE
SGXLEWSPVHK	4.01912e+06	LUM02054_PVS.raw	28.01	433.226	3	Q9UI12	1297.66	TRUE
SLAEHRTPDVLK	18033414	LUM02054_PVS.raw	24.56	688.382	2	P31948	1375.76	FALSE
SLAEHXTPDVLK	26990030	LUM02054_PVS.raw	24.46	456.581	3	P31948	1367.73	TRUE
SRCVSVQTDPTDEIPTK	4111104	LUM02054_PVS.raw	30.19	648.319	3	P18583	1942.94	FALSE
SXCVSVQTDPTDEIPTK	2.13241e+06	LUM02054_PVS.raw	30.15	645.642	3	P18583	1934.91	TRUE
SRWDETPASQMGGSTPVLTPGK	15124442	LUM02054_PVS.raw	39.38	771.379	3	O75533	2312.12	FALSE
SXWDETPASQMGGSTPVLTPGK	6589475	LUM02054_PVS.raw	39.33	768.701	3	O75533	2304.09	TRUE
SSLRETTGSESDGGDSSSTK	791571	LUM02054_PVS.raw	16.41	666.631	3	Q96B97	1997.88	FALSE
SSLXETTGSESDGGDSSSTK	191641	LUM02054_PVS.raw	16.32	663.954	3	Q96B97	1989.85	TRUE
SSLVLRFVK	58579948	LUM02054_PVS.raw	41.68	529.834	2	P51148	1058.66	FALSE
SSLVLXFVK	11105357	LUM02054_PVS.raw	41.76	525.819	2	P51148	1050.63	TRUE
SSSEGGDAGNDTRNTTSDLQK	3.68247e+06	LUM02054_PVS.raw	18.04	717.32	3	Q9Y3E1	2149.95	FALSE
SSSEGGDAGNDTXNTTSDLQK	525343	LUM02054_PVS.raw	17.79	714.645	3	Q9Y3E1	2141.92	TRUE
STNSRFENYGDK	5.29269e+06	LUM02054_PVS.raw	20.08	714.324	2	Q9BUJ2	1427.64	FALSE
STNSXFENYGDK	343111	LUM02054_PVS.raw	20.02	710.31	2	Q9BUJ2	1419.61	TRUE
STVLQQQYNRVGK	11845474	LUM02054_PVS.raw	27.58	765.917	2	Q9Y490	1530.83	FALSE
STVLQQQYNXVGK	1.04247e+06	LUM02054_PVS.raw	27.3	761.904	2	Q9Y490	1522.8	TRUE
SVASRATVLQK	29119250	LUM02054_PVS.raw	21.22	585.348	2	P04844	1169.69	FALSE
SVASXATVLQK	3.10319e+06	LUM02054_PVS.raw	21.38	581.332	2	P04844	1161.66	TRUE
SVATEERAAPSTAPAEATPPK	3.65682e+06	LUM02054_PVS.raw	24.84	697.691	3	O95817	2091.06	FALSE
SVATEEXAAPSTAPAEATPPK	5425400	LUM02054_PVS.raw	24.78	695.015	3	O95817	2083.03	TRUE
SVTEQGAELSNEERNLLSVAYK	697485056	LUM02054_PVS.raw	50.48	816.414	3	P63104	2447.23	FALSE
SVTEQGAELSNEEXNLLSVAYK	14217891	LUM02054_PVS.raw	50.3	1220.1	2	P63104	2439.2	TRUE
SVVLMSHLGRPDGVPMPDK	32859910	LUM02054_PVS.raw	36.29	687.688	3	P00558	2061.05	FALSE
SVVLMSHLGXPDGVPMPDK	6.65024e+06	LUM02054_PVS.raw	36.16	685.012	3	P00558	2053.02	TRUE
TAAAAAEHSQRELDTVTLEDIK	46987036	LUM02054_PVS.raw	38.33	793.739	3	O43242	2379.2	FALSE
TAAAAAEHSQXELDTVTLEDIK	4.51567e+06	LUM02054_PVS.raw	38.34	791.063	3	O43242	2371.17	TRUE
TAVETAVLLLRIDDIVSGHK	33870852	LUM02054_PVS.raw	64.8	540.811	4	P49368	2160.22	FALSE
TAVETAVLLLXIDDIVSGHK	10534202	LUM02054_PVS.raw	66.42	538.805	4	P49368	2152.2	TRUE
TDYMVGSYGPRAEEYEFLTPVEEAPK	25793272	LUM02054_PVS.raw	52.52	1494.7	2	P52565	2988.39	FALSE
TDYMVGSYGPXAEEYEFLTPVEEAPK	56027952	LUM02054_PVS.raw	52.46	994.122	3	P52565	2980.35	TRUE
TGRVYNVTQHAVGIVVNK	22047482	LUM02054_PVS.raw	34.45	983.051	2	P46778	1965.1	FALSE
TGXVYNVTQHAVGIVVNK	5.17095e+06	LUM02054_PVS.raw	34.29	653.026	3	P46778	1957.06	TRUE
THRGLSPAQADSQFLENAK	7546765	LUM02054_PVS.raw	33.08	694.019	3	O43491	2080.04	FALSE
THXGLSPAQADSQFLENAK	4.17711e+06	LUM02054_PVS.raw	33.06	691.343	3	O43491	2072.02	TRUE
TIGLREVWFFGLQYQDTK	71782928	LUM02054_PVS.raw	62.96	737.72	3	P26038	2211.15	FALSE
TIGLXEVWFFGLQYQDTK	8990736	LUM02054_PVS.raw	62.75	735.044	3	P26038	2203.12	TRUE
TINQIRQDAVK	5.31339e+06	LUM02054_PVS.raw	23.35	648.369	2	P78344	1295.73	FALSE
TINQIXQDAVK	1950078	LUM02054_PVS.raw	23.29	644.354	2	P78344	1287.7	TRUE
TLSALRSPDVGLYGVIPECGETYHSDLAEAK	104738528	LUM02054_PVS.raw	50.37	840.42	4	P46940	3358.66	FALSE
TLSALXSPDVGLYGVIPECGETYHSDLAEAK	8522955	LUM02054_PVS.raw	50.32	1117.54	3	P46940	3350.62	TRUE
TNSAVRTCGFDFGGNIIMFSTDK	20262960	LUM02054_PVS.raw	56.09	850.066	3	Q13347	2548.18	FALSE
TNSAVXTCGFDFGGNIIMFSTDK	33749044	LUM02054_PVS.raw	56.16	847.389	3	Q13347	2540.15	TRUE
TSTRQTYFLPVIGLVDAEK	35465596	LUM02054_PVS.raw	60.81	716.723	3	P17980	2148.15	FALSE
TSTXQTYFLPVIGLVDAEK	6.66919e+06	LUM02054_PVS.raw	60.84	714.049	3	P17980	2140.13	TRUE
TTARDQDLEPGAPSMGAK	18629052	LUM02054_PVS.raw	26.72	618.967	3	P07814	1854.89	FALSE
TTAXDQDLEPGAPSMGAK	2.9521e+06	LUM02054_PVS.raw	26.67	616.292	3	P07814	1846.86	TRUE
TVVALCGQRDHASNIYK	49643636	LUM02054_PVS.raw	28.33	648	3	P48509	1941.98	FALSE
TVVALCGQXDHASNIYK	8786241	LUM02054_PVS.raw	28.22	645.323	3	P48509	1933.96	TRUE
VAPAPARPSGPSK	6.54248e+06	LUM02054_PVS.raw	17.22	622.853	2	P48444	1244.7	FALSE
VAPAPAXPSGPSK	9026760	LUM02054_PVS.raw	16.82	412.895	3	P48444	1236.67	TRUE
VCADLIRGAK	71917024	LUM02054_PVS.raw	26.33	556.809	2	P60866	1112.61	FALSE
VCADLIXGAK	6471146	LUM02054_PVS.raw	26.05	552.795	2	P60866	1104.58	TRUE
VDEFPLCGHMVSDEYEQLSSEALEAARICANK	34737240	LUM02054_PVS.raw	61.18	1226.9	3	P27635	3678.68	FALSE
VDEFPLCGHMVSDEYEQLSSEALEAAXICANK	36921208	LUM02054_PVS.raw	61.32	918.417	4	P27635	3670.64	TRUE
VELDNMPLRGK	36243800	LUM02054_PVS.raw	33.32	641.346	2	Q15233	1281.68	FALSE
VELDNMPLXGK	12478180	LUM02054_PVS.raw	33.27	425.224	3	Q15233	1273.66	TRUE
VGAAEIISRIVDDLK	15768552	LUM02054_PVS.raw	68.88	804.964	2	O75533	1608.92	FALSE
VGAAEIISXIVDDLK	8.0344e+06	LUM02054_PVS.raw	69.89	534.302	3	O75533	1600.89	TRUE
VGGGGTAGGDRWEGEDEDEDVK	21951062	LUM02054_PVS.raw	26.5	748.988	3	O75822	2244.95	FALSE
VGGGGTAGGDXWEGEDEDEDVK	4621673	LUM02054_PVS.raw	26.44	746.313	3	O75822	2236.93	TRUE
VGSAADIPINISETDLSLLTATVVPPSGREEPCLLK	214928832	LUM02054_PVS.raw	70.59	944.004	4	P21333	3772.99	FALSE
VGSAADIPINISETDLSLLTATVVPPSGXEEPCLLK	44492620	LUM02054_PVS.raw	70.55	1255.66	3	P21333	3764.97	TRUE
VGVSSRINEWLTK	83342984	LUM02054_PVS.raw	42.41	749.916	2	Q05682	1498.83	FALSE
VGVSSXINEWLTK	9339040	LUM02054_PVS.raw	42.43	745.902	2	Q05682	1490.8	TRUE
VLATAFDTTLGGRK	70607632	LUM02054_PVS.raw	38.91	487.276	3	P34932	1459.81	FALSE
VLATAFDTTLGGXK	24558294	LUM02054_PVS.raw	38.98	726.396	2	P34932	1451.79	TRUE
VLHMDRNPYYGGESSSITPLEELYK	43026288	LUM02054_PVS.raw	49.85	970.139	3	P31150	2908.4	FALSE
VLHMDXNPYYGGESSSITPLEELYK	3.86453e+06	LUM02054_PVS.raw	49.86	967.465	3	P31150	2900.38	TRUE
VLISDSLDPCCRK	140367872	LUM02054_PVS.raw	36.01	524.93	3	O43175	1572.78	FALSE
VLISDSLDPCCXK	27980242	LUM02054_PVS.raw	36.05	522.253	3	O43175	1564.74	TRUE
VNNVVWDLDRPLEEDCTLELLK	94783632	LUM02054_PVS.raw	61.18	894.123	3	P26639	2680.35	FALSE
VNNVVWDLDXPLEEDCTLELLK	11182974	LUM02054_PVS.raw	60.86	891.445	3	P26639	2672.32	TRUE
VPGLPTPIENMILRYVK	18624516	LUM02054_PVS.raw	69.87	650.709	3	Q6P2Q9	1950.11	FALSE
VPGLPTPIENMILXYVK	4243157	LUM02054_PVS.raw	70.41	648.032	3	Q6P2Q9	1942.08	TRUE
VPTEENEMSSEADMECLNQRPPENPDTDK	8.00053e+06	LUM02054_PVS.raw	32.6	1130.14	3	Q92598	3388.42	FALSE
VPTEENEMSSEADMECLNQXPPENPDTDK	5.81478e+06	LUM02054_PVS.raw	32.75	1127.46	3	Q92598	3380.38	TRUE
VRTDITYPAGFMDVISIDK	221866992	LUM02054_PVS.raw	58.02	717.705	3	P62701	2151.1	FALSE
VXTDITYPAGFMDVISIDK	5976944	LUM02054_PVS.raw	58.24	1072.04	2	P62701	2143.08	TRUE
VSALDLAVLDQVEARLQSVLGK	19908738	LUM02054_PVS.raw	77.37	778.781	3	Q13561	2334.33	FALSE
VSALDLAVLDQVEAXLQSVLGK	1085024	LUM02054_PVS.raw	77.51	776.105	3	Q13561	2326.3	TRUE
VSMDNRLMELFPANK	18139026	LUM02054_PVS.raw	51.91	592.3	3	Q7L1Q6	1774.88	FALSE
VSMDNXLMELFPANK	8944606	LUM02054_PVS.raw	52.03	589.622	3	Q7L1Q6	1766.85	TRUE
VSNSGITRVEK	85604736	LUM02054_PVS.raw	18.51	400.558	3	P50991	1199.66	FALSE
VSNSGITXVEK	22413846	LUM02054_PVS.raw	18.64	397.882	3	P50991	1191.63	TRUE
VTFLITRLTGPALQWVIPYIK	9042344	LUM02054_PVS.raw	76.64	813.819	3	Q17RB0	2439.44	FALSE
VTFLITXLTGPALQWVIPYIK	2.19057e+06	LUM02054_PVS.raw	76.98	811.142	3	Q17RB0	2431.41	TRUE
VVESLRAQDPSEVLTMLTNETGFEISSSDATVK	16751451	LUM02054_PVS.raw	65.4	891.699	4	Q12905	3563.78	FALSE
VVESLXAQDPSEVLTMLTNETGFEISSSDATVK	10311001	LUM02054_PVS.raw	65.36	1185.92	3	Q12905	3555.74	TRUE
WPFWLSPRQVMVVPVGPTCDEYAQK	32745104	LUM02054_PVS.raw	65.47	1000.83	3	P26639	3000.48	FALSE
WPFWLSPXQVMVVPVGPTCDEYAQK	15949832	LUM02054_PVS.raw	65.47	998.153	3	P26639	2992.45	TRUE
WRVENQENVSNLVIEDTELK	115745912	LUM02054_PVS.raw	49.08	809.079	3	Q01518	2425.22	FALSE
WXVENQENVSNLVIEDTELK	11218480	LUM02054_PVS.raw	49.08	806.404	3	Q01518	2417.2	TRUE
YGVQADRVDK	23770922	LUM02054_PVS.raw	19.38	387.535	3	Q14247	1160.59	FALSE
YGVQADXVDK	1847392	LUM02054_PVS.raw	19.63	576.787	2	Q14247	1152.57	TRUE
YLLSQSSPAPLTAAEEELRQIK	34784780	LUM02054_PVS.raw	58.08	818.775	3	Q12792	2454.31	FALSE
YLLSQSSPAPLTAAEEELXQIK	3.35484e+06	LUM02054_PVS.raw	57.91	816.098	3	Q12792	2446.28	TRUE
YNIMLVRLNSK	44381648	LUM02054_PVS.raw	43.38	680.887	2	P50990	1360.77	FALSE
YNIMLVXLNSK	7.03904e+06	LUM02054_PVS.raw	43.7	451.583	3	P50990	1352.74	TRUE
YQGRDDEASNLVGEEK	4.66879e+06	LUM02054_PVS.raw	25.73	607.283	3	Q8N392	1819.83	FALSE
YQGXDDEASNLVGEEK	2.35344e+06	LUM02054_PVS.raw	25.68	604.606	3	Q8N392	1811.8	TRUE
YRCELLYEGPPDDEAAMGIK	683150784	LUM02054_PVS.raw	45.48	779.696	3	P13639	2337.07	FALSE
YXCELLYEGPPDDEAAMGIK	29751766	LUM02054_PVS.raw	45.38	777.02	3	P13639	2329.04	TRUE
YRHSDGNLCVK	29247068	LUM02054_PVS.raw	17.49	453.554	3	P49458	1358.65	FALSE
YXHSDGNLCVK	7859203	LUM02054_PVS.raw	17.45	450.879	3	P49458	1350.62	TRUE
YVDSEGHLYTVPIREQGNIYK	18854556	LUM02054_PVS.raw	38.3	831.087	3	Q03135	2491.25	FALSE
YVDSEGHLYTVPIXEQGNIYK	2.8212e+06	LUM02054_PVS.raw	38.32	828.413	3	Q03135	2483.23	TRUE
YVLQDARFFLIK	4.12486e+06	LUM02054_PVS.raw	55.38	761.936	2	Q96MU7	1522.86	FALSE
YVLQDAXFFLIK	3176361	LUM02054_PVS.raw	55.32	505.618	3	Q96MU7	1514.84	TRUE
AALIYTCTVCRTQMPDPK	28368706	LUM02055_PVS.raw	38.36	712.349	3	Q9Y5V0	2135.03	FALSE
AALIYTCTVCXTQMPDPK	5.33706e+06	LUM02055_PVS.raw	38.38	709.672	3	Q9Y5V0	2127	TRUE
ADGQNIGCRFPYLEASDYK	11726684	LUM02055_PVS.raw	43.98	738.678	3	Q14627	2214.02	FALSE
ADGQNIGCXFPYLEASDYK	17708630	LUM02055_PVS.raw	44.19	735.999	3	Q14627	2205.98	TRUE
AEGGGGGGRPGAPAAGDGK	180606	LUM02055_PVS.raw	9.71	516.918	3	Q00839	1548.74	FALSE
AEGGGGGGXPGAPAAGDGK	3.27744e+06	LUM02055_PVS.raw	8.68	514.241	3	Q00839	1540.71	TRUE
AEVRGAEIEYAMAYSK	82418472	LUM02055_PVS.raw	38.39	599.962	3	Q969H8	1797.87	FALSE
AEVXGAEIEYAMAYSK	3.91697e+06	LUM02055_PVS.raw	38.34	895.426	2	Q969H8	1789.84	TRUE
AFVWRLSDGELLFECAGHK	2.03637e+06	LUM02055_PVS.raw	55.66	749.04	3	Q13685	2245.11	FALSE
AFVWXLSDGELLFECAGHK	1.2275e+06	LUM02055_PVS.raw	55.85	746.365	3	Q13685	2237.08	TRUE
AGCECLNESDEHGFDNCLRK	8783691	LUM02055_PVS.raw	29.15	807.667	3	O43396	2420.99	FALSE
AGCECLNESDEHGFDNCLXK	2.68791e+06	LUM02055_PVS.raw	29.04	804.992	3	O43396	2412.96	TRUE
AGESVLVHGASGGVGLAACQIARAYGLK	44204192	LUM02055_PVS.raw	53	908.149	3	Q08257	2722.43	FALSE
AGESVLVHGASGGVGLAACQIAXAYGLK	7.6691e+06	LUM02055_PVS.raw	52.77	905.472	3	Q08257	2714.4	TRUE
AMLSGPGQFAENETNEVNFREIPSHVLSK	73924504	LUM02055_PVS.raw	49.84	803.647	4	Q15369	3211.57	FALSE
AMLSGPGQFAENETNEVNFXEIPSHVLSK	9716685	LUM02055_PVS.raw	49.4	1068.52	3	Q15369	3203.54	TRUE
AMQVESCSSAVGVSNRGVSEK	2715743	LUM02055_PVS.raw	27.47	731.349	3	O94916	2192.03	FALSE
AMQVESCSSAVGVSNXGVSEK	3.81823e+06	LUM02055_PVS.raw	27.5	728.671	3	O94916	2184	TRUE
APAMFNIRNIGK	106563680	LUM02055_PVS.raw	41.4	671.37	2	P61247	1341.73	FALSE
APAMFNIXNIGK	6.57709e+06	LUM02055_PVS.raw	41.26	667.356	2	P61247	1333.7	TRUE
APPPSLTDCIGTVDSRAESIDK	50660792	LUM02055_PVS.raw	42.34	780.386	3	Q9NZZ3	2339.14	FALSE
APPPSLTDCIGTVDSXAESIDK	22079972	LUM02055_PVS.raw	42.8	777.709	3	Q9NZZ3	2331.11	TRUE
AQLAAITLIIGTFERMK	5.16375e+06	LUM02055_PVS.raw	78.74	943.544	2	Q96QK1	1886.08	FALSE
AQLAAITLIIGTFEXMK	1.75738e+06	LUM02055_PVS.raw	79.1	626.688	3	Q96QK1	1878.05	TRUE
AQNSELASTANMLREQVAQLK	9738126	LUM02055_PVS.raw	54	771.402	3	P05412	2312.19	FALSE
AQNSELASTANMLXEQVAQLK	29027218	LUM02055_PVS.raw	53.3	768.724	3	P05412	2304.16	TRUE
ASLDRPFTNLESAFYSIVGLSSLGAQVPDAK	67781392	LUM02055_PVS.raw	77.02	1088.57	3	P04844	3263.69	FALSE
ASLDXPFTNLESAFYSIVGLSSLGAQVPDAK	6493355	LUM02055_PVS.raw	77.49	1085.89	3	P04844	3255.65	TRUE
AVANQTSATFLRVVGSELIQK	66412292	LUM02055_PVS.raw	57.26	748.088	3	P62191	2242.25	FALSE
AVANQTSATFLXVVGSELIQK	10152418	LUM02055_PVS.raw	56.78	745.411	3	P62191	2234.22	TRUE
AVELDLVPGRSPISVAAAAIYMASQASAEK	7540968	LUM02055_PVS.raw	73.42	1009.2	3	Q00403	3025.59	FALSE
AVELDLVPGXSPISVAAAAIYMASQASAEK	9404063	LUM02055_PVS.raw	73.25	1006.53	3	Q00403	3017.57	TRUE
AVGHPFVIQLGRIYLDMLNVYK	15688640	LUM02055_PVS.raw	70.3	639.856	4	O14980	2556.4	FALSE
AVGHPFVIQLGXIYLDMLNVYK	1.38837e+06	LUM02055_PVS.raw	70.46	637.849	4	O14980	2548.37	TRUE
CDLEDERVVGK	31281874	LUM02055_PVS.raw	24.87	665.321	2	P61224	1329.64	FALSE
CDLEDEXVVGK	10818849	LUM02055_PVS.raw	25.26	661.307	2	P61224	1321.61	TRUE
CNAEEHVRVTK	9822754	LUM02055_PVS.raw	16.11	451.559	3	P11279	1352.66	FALSE
CNAEEHVXVTK	2.87458e+06	LUM02055_PVS.raw	16.16	448.882	3	P11279	1344.63	TRUE
CNNPRSVTLLIK	70038032	LUM02055_PVS.raw	35.95	475.602	3	P40227	1424.79	FALSE
CNNPXSVTLLIK	10345937	LUM02055_PVS.raw	35.63	472.926	3	P40227	1416.76	TRUE
DHMREAGDVCYADVQK	2611485	LUM02055_PVS.raw	25.27	635.281	3	Q13242	1903.83	FALSE
DHMXEAGDVCYADVQK	1.17729e+06	LUM02055_PVS.raw	25.34	632.605	3	Q13242	1895.8	TRUE
DHYEATAMHRAAAK	9323561	LUM02055_PVS.raw	17.14	527.92	3	O75832	1581.75	FALSE
DHYEATAMHXAAAK	6405850	LUM02055_PVS.raw	17.46	525.243	3	O75832	1573.71	TRUE
DQQEAALVDMVNDGVEDLRCK	369684736	LUM02055_PVS.raw	57.77	805.71	3	P09211	2415.11	FALSE
DQQEAALVDMVNDGVEDLXCK	21502866	LUM02055_PVS.raw	57	803.034	3	P09211	2407.09	TRUE
DRTSGNVEDDLIIFPDDCEFK	31562310	LUM02055_PVS.raw	55.17	832.381	3	Q16186	2495.13	FALSE
DXTSGNVEDDLIIFPDDCEFK	8081772	LUM02055_PVS.raw	55.16	829.702	3	Q16186	2487.09	TRUE
DSLGTREILSEENEMQPNGK	5742709	LUM02055_PVS.raw	38.13	753.027	3	O60488	2257.07	FALSE
DSLGTXEILSEENEMQPNGK	4.86823e+06	LUM02055_PVS.raw	38.03	750.351	3	O60488	2249.04	TRUE
DYCTRMK	228009632	LUM02055_PVS.raw	17.2	492.219	2	P07900	983.431	FALSE
DYCTXMK	117880784	LUM02055_PVS.raw	17.21	488.205	2	P07900	975.402	TRUE
EAQAAMEGLNGQDLMGQPISVDWCFVRGPPK	28210948	LUM02055_PVS.raw	59.59	1137.88	3	Q9Y5S9	3411.62	FALSE
EAQAAMEGLNGQDLMGQPISVDWCFVXGPPK	7278763	LUM02055_PVS.raw	59.54	1135.2	3	Q9Y5S9	3403.59	TRUE
EDLTEIRDMLLANK	154722688	LUM02055_PVS.raw	53.63	835.937	2	P05388	1670.87	FALSE
EDLTEIXDMLLANK	11396234	LUM02055_PVS.raw	51.54	554.95	3	P05388	1662.83	TRUE
EECQDRVTQCK	740601	LUM02055_PVS.raw	15.13	488.215	3	Q6ZMK1	1462.63	FALSE
EECQDXVTQCK	331219	LUM02055_PVS.raw	15.06	485.538	3	Q6ZMK1	1454.6	TRUE
ELATVRTICSHVQNMIK	152621440	LUM02055_PVS.raw	44.41	670.688	3	P32969	2010.05	FALSE
ELATVXTICSHVQNMIK	19008234	LUM02055_PVS.raw	43.76	668.012	3	P32969	2002.02	TRUE
ELSDIAHRIVAPGK	356417664	LUM02055_PVS.raw	36.42	505.955	3	P04075	1515.85	FALSE
ELSDIAHXIVAPGK	13932928	LUM02055_PVS.raw	37.3	503.279	3	P04075	1507.82	TRUE
EMNDAAMFYTNRVLK	55794348	LUM02055_PVS.raw	44.37	906.936	2	Q01518	1812.86	FALSE
EMNDAAMFYTNXVLK	6865921	LUM02055_PVS.raw	44.75	902.921	2	Q01518	1804.83	TRUE
EQGQNLARQWNNCAFLESSAK	58276484	LUM02055_PVS.raw	41.83	821.058	3	P61224	2461.16	FALSE
EQGQNLAXQWNNCAFLESSAK	4463777	LUM02055_PVS.raw	41.84	818.383	3	P61224	2453.13	TRUE
ERHVSIQEAESYAESVGAK	20736368	LUM02055_PVS.raw	38.84	700.68	3	Q9UL25	2100.02	FALSE
EXHVSIQEAESYAESVGAK	1.64756e+06	LUM02055_PVS.raw	38.93	698.003	3	Q9UL25	2092	TRUE
ERIMNEEDPEK	15399488	LUM02055_PVS.raw	19.97	467.218	3	Q96A33	1399.64	FALSE
EXIMNEEDPEK	1.30046e+06	LUM02055_PVS.raw	19.84	696.309	2	Q96A33	1391.61	TRUE
ESETSREDEYK	2512250	LUM02055_PVS.raw	15.66	691.801	2	O14974	1382.6	FALSE
ESETSXEDEYK	1.24194e+06	LUM02055_PVS.raw	15.49	458.86	3	O14974	1374.56	TRUE
ETICRVTGGMK	85583768	LUM02055_PVS.raw	22.84	421.214	3	P62263	1261.63	FALSE
ETICXVTGGMK	3.5045e+06	LUM02055_PVS.raw	23.5	627.303	2	P62263	1253.6	TRUE
EVMNADDPDLQRPDEEAIK	4719922	LUM02055_PVS.raw	33.54	732.343	3	Q13573	2195.01	FALSE
EVMNADDPDLQXPDEEAIK	2.35611e+06	LUM02055_PVS.raw	33.61	729.668	3	Q13573	2186.99	TRUE
EVQQIRDQHPSK	628234	LUM02055_PVS.raw	15.56	737.885	2	Q9H492	1474.76	FALSE
EVQQIXDQHPSK	301355	LUM02055_PVS.raw	15.3	489.583	3	Q9H492	1466.73	TRUE
FEEAERSLK	58509660	LUM02055_PVS.raw	20.03	559.789	2	P14314	1118.57	FALSE
FEEAEXSLK	2044397	LUM02055_PVS.raw	19.91	555.775	2	P14314	1110.54	TRUE
GFAFVEYEVPEAAQLALEQMNSVMLGGRNIK	21286824	LUM02055_PVS.raw	79.93	1141.25	3	Q9UHX1	3421.72	FALSE
GFAFVEYEVPEAAQLALEQMNSVMLGGXNIK	2927078	LUM02055_PVS.raw	79.86	854.177	4	Q9UHX1	3413.69	TRUE
GFVEPDHYVVVGAQRDAWGPGAAK	45207488	LUM02055_PVS.raw	42.76	846.092	3	P02786	2536.26	FALSE
GFVEPDHYVVVGAQXDAWGPGAAK	8553540	LUM02055_PVS.raw	42.69	843.415	3	P02786	2528.23	TRUE
GIAYVEFVDVSSVPLAIGLTGQRVLGVPIIVQASQAEK	11949436	LUM02055_PVS.raw	78.63	1312.07	3	Q14498	3934.19	FALSE
GIAYVEFVDVSSVPLAIGLTGQXVLGVPIIVQASQAEK	6390064	LUM02055_PVS.raw	78.95	1309.39	3	Q14498	3926.16	TRUE
GLDPARVNVPVIGGHAGK	110500416	LUM02055_PVS.raw	37.8	442.503	4	P40926	1766.99	FALSE
GLDPAXVNVPVIGGHAGK	13689189	LUM02055_PVS.raw	38.11	586.992	3	P40926	1758.96	TRUE
GLEGTIRSDMDQIVNSK	33452340	LUM02055_PVS.raw	48.39	624.983	3	Q9BZQ8	1872.93	FALSE
GLEGTIXSDMDQIVNSK	3.63209e+06	LUM02055_PVS.raw	48.3	622.307	3	Q9BZQ8	1864.91	TRUE
GVEGLIDIENPNRVAQTTK	26856396	LUM02055_PVS.raw	42.74	1032.55	2	Q13442	2064.1	FALSE
GVEGLIDIENPNXVAQTTK	2396543	LUM02055_PVS.raw	42.61	1028.54	2	Q13442	2056.07	TRUE
GYVVRISGGNDK	85764640	LUM02055_PVS.raw	26.08	637.84	2	P62753	1274.67	FALSE
GYVVXISGGNDK	8896658	LUM02055_PVS.raw	26.07	633.826	2	P62753	1266.64	TRUE
HAVVNLINYQDDAELATRAIPELTK	19139308	LUM02055_PVS.raw	55.88	935.501	3	P35222	2804.49	FALSE
HAVVNLINYQDDAELATXAIPELTK	12837071	LUM02055_PVS.raw	55.89	932.823	3	P35222	2796.45	TRUE
HGQRITFTGEADQAPGVEPGDIVLLLQEK	52699592	LUM02055_PVS.raw	57.83	782.912	4	O60884	3128.62	FALSE
HGQXITFTGEADQAPGVEPGDIVLLLQEK	9578165	LUM02055_PVS.raw	57.97	1040.87	3	O60884	3120.59	TRUE
HVLTGSADNSCRLWDCETGK	24405246	LUM02055_PVS.raw	32.55	772.684	3	Q13347	2316.04	FALSE
HVLTGSADNSCXLWDCETGK	6.09136e+06	LUM02055_PVS.raw	32.51	770.007	3	Q13347	2308.01	TRUE
HYRAIYDTPCIQAESEK	14234874	LUM02055_PVS.raw	31.47	697.666	3	O00232	2090.98	FALSE
HYXAIYDTPCIQAESEK	4.08825e+06	LUM02055_PVS.raw	31.42	694.989	3	O00232	2082.95	TRUE
IAEGVNSLLQMAGLLARLCQK	7536740	LUM02055_PVS.raw	73.7	765.756	3	P35250	2295.25	FALSE
IAEGVNSLLQMAGLLAXLCQK	5279646	LUM02055_PVS.raw	74.11	763.08	3	P35250	2287.22	TRUE
IDIIPNPQERTLTLVDTGIGMTK	1812851968	LUM02055_PVS.raw	56.66	845.795	3	P08238	2535.37	FALSE
IDIIPNPQEXTLTLVDTGIGMTK	538337664	LUM02055_PVS.raw	56.79	843.121	3	P08238	2527.35	TRUE
IPIFSAAGLPHNEIAAQICRQAGLVK	46603108	LUM02055_PVS.raw	54.94	696.884	4	P21281	2784.52	FALSE
IPIFSAAGLPHNEIAAQICXQAGLVK	6.2291e+06	LUM02055_PVS.raw	54.69	926.169	3	P21281	2776.49	TRUE
IQRMPSESAAQSLAVALPLQTK	9397585	LUM02055_PVS.raw	48.91	783.766	3	O43660	2349.28	FALSE
IQXMPSESAAQSLAVALPLQTK	5648516	LUM02055_PVS.raw	48.87	781.089	3	O43660	2341.25	TRUE
KLELSENRIFGGLDMLAEK	70721408	LUM02055_PVS.raw	54.18	725.057	3	Q92688	2173.16	FALSE
KLELSENXIFGGLDMLAEK	5112302	LUM02055_PVS.raw	54.27	722.38	3	Q92688	2165.13	TRUE
KLTPFIIQENLNLALNSASAIGCHVVNIGAEDLRAGK	35750228	LUM02055_PVS.raw	72.87	792.231	5	P13797	3957.13	FALSE
KLTPFIIQENLNLALNSASAIGCHVVNIGAEDLXAGK	13860226	LUM02055_PVS.raw	72.68	790.625	5	P13797	3949.1	TRUE
LDINLLDNVVNCLYHGEGAQQRMAQEVLTHLK	32135468	LUM02055_PVS.raw	71.98	741.181	5	O14980	3701.87	FALSE
LDINLLDNVVNCLYHGEGAQQXMAQEVLTHLK	2.65056e+06	LUM02055_PVS.raw	71.79	739.574	5	O14980	3693.84	TRUE
LDPHNHVLYSNRSAAYAK	80008960	LUM02055_PVS.raw	24.02	517.266	4	P31948	2066.04	FALSE
LDPHNHVLYSNXSAAYAK	7.37364e+06	LUM02055_PVS.raw	23.9	686.676	3	P31948	2058.01	TRUE
LEARLNVLEK	136301616	LUM02055_PVS.raw	34.56	398.907	3	P29692	1194.71	FALSE
LEAXLNVLEK	9427568	LUM02055_PVS.raw	34.72	396.231	3	P29692	1186.68	TRUE
LGAVFNQVAFPLQYTPRK	26719758	LUM02055_PVS.raw	53.81	687.05	3	Q15393	2059.13	FALSE
LGAVFNQVAFPLQYTPXK	20697544	LUM02055_PVS.raw	53.89	684.375	3	Q15393	2051.11	TRUE
LGHASDRIIALDGDTK	85899200	LUM02055_PVS.raw	31.38	846.451	2	P29401	1691.89	FALSE
LGHASDXIIALDGDTK	1649189	LUM02055_PVS.raw	31.64	842.437	2	P29401	1683.87	TRUE
LGLGIDEDEVAAEEPNAAVPDEIPPLEGDEDASRMEEVD	22574032	LUM02055_PVS.raw	56.55	1387.96	3	P08238	4161.87	FALSE
LGLGIDEDEVAAEEPNAAVPDEIPPLEGDEDASXMEEVD	13301674	LUM02055_PVS.raw	56.5	1385.29	3	P08238	4153.85	TRUE
LHLGFIEIREK	16274966	LUM02055_PVS.raw	44.24	455.602	3	Q9Y383	1364.79	FALSE
LHLGFIEIXEK	2398665	LUM02055_PVS.raw	43.95	452.926	3	Q9Y383	1356.76	TRUE
LISWYDNEFGYSNRVVDLMAHMASK	1909690368	LUM02055_PVS.raw	63.49	739.855	4	P04406	2956.4	FALSE
LISWYDNEFGYSNXVVDLMAHMASK	174569632	LUM02055_PVS.raw	63.42	737.847	4	P04406	2948.37	TRUE
LLSSDRNPPIDDLIK	55051576	LUM02055_PVS.raw	44.19	569.317	3	O00629	1705.94	FALSE
LLSSDXNPPIDDLIK	11168489	LUM02055_PVS.raw	44.2	566.64	3	O00629	1697.91	TRUE
LLVQRASVGAK	40102652	LUM02055_PVS.raw	23.72	384.576	3	P26368	1151.71	FALSE
LLVQXASVGAK	4627276	LUM02055_PVS.raw	23.86	572.346	2	P26368	1143.68	TRUE
LMDVGLIAIR	161202352	LUM02055_PVS.raw	54.13	555.832	2	P31948	1110.66	FALSE
LMDVGLIAIX	42160556	LUM02055_PVS.raw	54.14	551.818	2	P31948	1102.63	TRUE
LMLLLEVISGERLAK	55359616	LUM02055_PVS.raw	66.8	565.675	3	P12814	1695.01	FALSE
LMLLLEVISGEXLAK	1.48413e+06	LUM02055_PVS.raw	67.2	562.999	3	P12814	1686.98	TRUE
LNEAQPSTIATSMRDSLIDSLT	31757796	LUM02055_PVS.raw	61.27	1187.1	2	P56537	2373.19	FALSE
LNEAQPSTIATSMXDSLIDSLT	8161736	LUM02055_PVS.raw	59.01	1183.08	2	P56537	2365.16	TRUE
LPNFGFVVFDDSEPVQRILIAK	79269704	LUM02055_PVS.raw	67.44	838.795	3	Q9UN86	2514.37	FALSE
LPNFGFVVFDDSEPVQXILIAK	19727264	LUM02055_PVS.raw	67.95	836.116	3	Q9UN86	2506.33	TRUE
LPRTFCQLILDPIFK	102722424	LUM02055_PVS.raw	64.06	624.355	3	P13639	1871.05	FALSE
LPXTFCQLILDPIFK	5.0558e+06	LUM02055_PVS.raw	64.03	621.677	3	P13639	1863.02	TRUE
LQDREWLTELFQQSK	9786477	LUM02055_PVS.raw	56	644.335	3	P78344	1930.99	FALSE
LQDXEWLTELFQQSK	4.26922e+06	LUM02055_PVS.raw	56	641.659	3	P78344	1922.96	TRUE
LQQLPADFGRLVNLQHLDLLNNK	153637328	LUM02055_PVS.raw	59.34	668.125	4	Q96AG4	2669.48	FALSE
LQQLPADFGXLVNLQHLDLLNNK	16725501	LUM02055_PVS.raw	59.57	666.117	4	Q96AG4	2661.45	TRUE
LQRSVEQEENK	10853460	LUM02055_PVS.raw	15.69	457.236	3	Q86UP2	1369.69	FALSE
LQXSVEQEENK	1433083	LUM02055_PVS.raw	15.53	454.56	3	Q86UP2	1361.67	TRUE
LRSDIAVPIPK	13073868	LUM02055_PVS.raw	37.55	406.92	3	Q08257	1218.74	FALSE
LXSDIAVPIPK	6.7443e+06	LUM02055_PVS.raw	37.59	404.243	3	Q08257	1210.71	TRUE
LSMKPEPLFRSVGNTIDPVILFQK	93807224	LUM02055_PVS.raw	60.12	685.634	4	P46821	2739.51	FALSE
LSMKPEPLFXSVGNTIDPVILFQK	7.66139e+06	LUM02055_PVS.raw	60.08	911.168	3	P46821	2731.49	TRUE
LTASEQAHPQEPAESAHEPRLSAEYEK	18728930	LUM02055_PVS.raw	27.27	754.614	4	Q02952	3015.43	FALSE
LTASEQAHPQEPAESAHEPXLSAEYEK	1.2399e+06	LUM02055_PVS.raw	27.3	1003.14	3	Q02952	3007.41	TRUE
LYTLVLTDPDAPSRK	135190768	LUM02055_PVS.raw	43.04	566.983	3	P30086	1698.93	FALSE
LYTLVLTDPDAPSXK	8696735	LUM02055_PVS.raw	43	564.304	3	P30086	1690.9	TRUE
MALDIEIATYRK	285347328	LUM02055_PVS.raw	39.34	483.926	3	P08670	1449.76	FALSE
MALDIEIATYXK	7118420	LUM02055_PVS.raw	39.3	481.25	3	P08670	1441.74	TRUE
MEEIGRISIEMNGTLEDQLSHLK	133132944	LUM02055_PVS.raw	56.01	664.086	4	O43707	2653.32	FALSE
MEEIGXISIEMNGTLEDQLSHLK	13517173	LUM02055_PVS.raw	55.86	882.435	3	O43707	2645.29	TRUE
MHARDFTVSAMHGDMDQK	12724063	LUM02055_PVS.raw	27.01	701.64	3	P60842	2102.9	FALSE
MHAXDFTVSAMHGDMDQK	1.70428e+06	LUM02055_PVS.raw	27.03	698.965	3	P60842	2094.88	TRUE
MIIYRDLISHDEMFSDIYK	315581664	LUM02055_PVS.raw	54.18	800.393	3	P13693	2399.17	FALSE
MIIYXDLISHDEMFSDIYK	12474358	LUM02055_PVS.raw	53.98	797.717	3	P13693	2391.14	TRUE
MNVSPDVNYEELARCTDDFNGAQCK	39827624	LUM02055_PVS.raw	46.06	981.759	3	P17980	2943.26	FALSE
MNVSPDVNYEELAXCTDDFNGAQCK	8672562	LUM02055_PVS.raw	45.96	979.078	3	P17980	2935.22	TRUE
MSGSASSENREGTLSDSTGSEK	988341	LUM02055_PVS.raw	18.4	742.994	3	O43493	2226.97	FALSE
MSGSASSENXEGTLSDSTGSEK	775042	LUM02055_PVS.raw	18.24	740.319	3	O43493	2218.94	TRUE
NLRYQLLQLVEPFGVISNHLILNK	61334356	LUM02055_PVS.raw	71.05	944.542	3	P43243	2831.61	FALSE
NLXYQLLQLVEPFGVISNHLILNK	6540308	LUM02055_PVS.raw	70.12	941.866	3	P43243	2823.58	TRUE
NSPLVSRLTLYDIAHTPGVAADLSHIETK	465434112	LUM02055_PVS.raw	55.08	782.922	4	P40926	3128.66	FALSE
NSPLVSXLTLYDIAHTPGVAADLSHIETK	45876328	LUM02055_PVS.raw	55.05	780.913	4	P40926	3120.63	TRUE
PGGNVEGATQSLAEQMRK	1.31836e+06	LUM02055_PVS.raw	26.42	633.648	3	Q13501	1898.93	FALSE
PGGNVEGATQSLAEQMXK	11326940	LUM02055_PVS.raw	26.17	630.97	3	Q13501	1890.9	TRUE
PGPVGPELPPGHIPIQVIRK	27302300	LUM02055_PVS.raw	43.66	528.564	4	O95817	2111.23	FALSE
PGPVGPELPPGHIPIQVIXK	30057434	LUM02055_PVS.raw	43.58	526.557	4	O95817	2103.21	TRUE
PLYIPSNRVNDGVCDCCDGTDEYNSGVICENTCK	67811928	LUM02055_PVS.raw	41.67	998.67	4	P14314	3991.66	FALSE
PLYIPSNXVNDGVCDCCDGTDEYNSGVICENTCK	12800741	LUM02055_PVS.raw	41.69	1328.55	3	P14314	3983.64	TRUE
PWLVEDWDLVTRQK	4691019	LUM02055_PVS.raw	57.4	598.985	3	Q15014	1794.94	FALSE
PWLVEDWDLVTXQK	9685674	LUM02055_PVS.raw	57.54	596.309	3	Q15014	1786.91	TRUE
PYLPQICGTVLWRLNNK	19230868	LUM02055_PVS.raw	56.06	694.712	3	O75533	2082.12	FALSE
PYLPQICGTVLWXLNNK	9082440	LUM02055_PVS.raw	56.49	692.036	3	O75533	2074.09	TRUE
QGSQPRGQQSAEEENFK	2.4807e+06	LUM02055_PVS.raw	18.36	643.969	3	Q15014	1929.89	FALSE
QGSQPXGQQSAEEENFK	5.29893e+06	LUM02055_PVS.raw	18.34	641.292	3	Q15014	1921.86	TRUE
QLERQQLETEK	60163824	LUM02055_PVS.raw	18.97	706.373	2	P15311	1411.74	FALSE
QLEXQQLETEK	1.84397e+06	LUM02055_PVS.raw	18.67	702.36	2	P15311	1403.71	TRUE
QLQALSSELAQARDETK	36262988	LUM02055_PVS.raw	38.98	633.333	3	P35241	1897.98	FALSE
QLQALSSELAQAXDETK	5243138	LUM02055_PVS.raw	38.83	630.657	3	P35241	1889.96	TRUE
QPEDDLFDRLNTGILNK	21700942	LUM02055_PVS.raw	51.95	666.678	3	P11387	1998.02	FALSE
QPEDDLFDXLNTGILNK	7846825	LUM02055_PVS.raw	52.37	664.002	3	P11387	1989.99	TRUE
RGFAFVTFDDHDSVDK	393352224	LUM02055_PVS.raw	43.02	622.628	3	Q32P51	1865.87	FALSE
XGFAFVTFDDHDSVDK	21031892	LUM02055_PVS.raw	43	619.95	3	Q32P51	1857.84	TRUE
RIQEIIEQLDVTTSEYEK	66090912	LUM02055_PVS.raw	52.23	1102.57	2	P10809	2204.13	FALSE
XIQEIIEQLDVTTSEYEK	11485714	LUM02055_PVS.raw	52.06	1098.55	2	P10809	2196.1	TRUE
RPETPTHDPDPETPLK	5.24376e+06	LUM02055_PVS.raw	23.35	613.976	3	O75807	1839.91	FALSE
XPETPTHDPDPETPLK	13696603	LUM02055_PVS.raw	23.3	611.298	3	O75807	1831.88	TRUE
RTELFIAAEGIHTGQFVYCGK	53113740	LUM02055_PVS.raw	47.31	803.075	3	P62917	2407.21	FALSE
XTELFIAAEGIHTGQFVYCGK	1659143	LUM02055_PVS.raw	47.55	800.4	3	P62917	2399.19	TRUE
RTHDMFVADNGKPVPLDEESHK	3830259	LUM02055_PVS.raw	29.27	633.811	4	O43660	2532.22	FALSE
XTHDMFVADNGKPVPLDEESHK	2.17162e+06	LUM02055_PVS.raw	29.34	631.803	4	O43660	2524.19	TRUE
RTSSAQVEGGVHSLHSYEK	40502548	LUM02055_PVS.raw	22.02	521.261	4	P12268	2082.02	FALSE
XTSSAQVEGGVHSLHSYEK	964066	LUM02055_PVS.raw	21.93	692.002	3	P12268	2073.99	TRUE
SDYDMVDYLNELRESCLEAYTGIVQGLK	52532508	LUM02055_PVS.raw	74.17	1097.85	3	Q14974	3291.54	FALSE
SDYDMVDYLNELXESCLEAYTGIVQGLK	5.2288e+06	LUM02055_PVS.raw	71.75	1095.17	3	Q14974	3283.51	TRUE
SEVLRVTHELQAMK	33675720	LUM02055_PVS.raw	36.21	550.967	3	P17980	1650.89	FALSE
SEVLXVTHELQAMK	6.86943e+06	LUM02055_PVS.raw	35.88	548.291	3	P17980	1642.86	TRUE
SILFVPTSAPRGLFDEYGSK	440840704	LUM02055_PVS.raw	56.47	732.052	3	P14625	2194.14	FALSE
SILFVPTSAPXGLFDEYGSK	5.38844e+06	LUM02055_PVS.raw	56.38	1093.56	2	P14625	2186.11	TRUE
SMVDELFAEIVRQMNYSSLPEK	3.10655e+06	LUM02055_PVS.raw	77.55	866.093	3	Q9Y3L5	2596.26	FALSE
SMVDELFAEIVXQMNYSSLPEK	1.5318e+06	LUM02055_PVS.raw	77.84	863.418	3	Q9Y3L5	2588.24	TRUE
SPDGRTYYYNTETK	1.02794e+06	LUM02055_PVS.raw	23.72	852.892	2	O75400	1704.78	FALSE
SPDGXTYYYNTETK	1.32616e+06	LUM02055_PVS.raw	23.25	566.252	3	O75400	1696.74	TRUE
SPVTLTAYIVTSLLGYRK	1680178	LUM02055_PVS.raw	79.19	664.717	3	Q6YHK3	1992.14	FALSE
SPVTLTAYIVTSLLGYXK	516200	LUM02055_PVS.raw	79.43	662.042	3	Q6YHK3	1984.11	TRUE
SQRAGAAGGPEEEAEK	8394628	LUM02055_PVS.raw	15.86	532.921	3	Q8WW12	1596.75	FALSE
SQXAGAAGGPEEEAEK	2.57676e+06	LUM02055_PVS.raw	15.82	530.245	3	Q8WW12	1588.72	TRUE
SVVLYVILAPFDNEQSDLVHRISGDK	26590424	LUM02055_PVS.raw	67.34	731.891	4	O00232	2924.54	FALSE
SVVLYVILAPFDNEQSDLVHXISGDK	7.70527e+06	LUM02055_PVS.raw	67.77	729.884	4	O00232	2916.51	TRUE
TADRQYMEGFNDELEAFK	40834056	LUM02055_PVS.raw	49.26	725.33	3	Q16543	2173.97	FALSE
TADXQYMEGFNDELEAFK	8605695	LUM02055_PVS.raw	49.27	722.653	3	Q16543	2165.94	TRUE
TDEGIAYRGLFIIDGK	92795944	LUM02055_PVS.raw	52.1	593.316	3	P32119	1777.93	FALSE
TDEGIAYXGLFIIDGK	4264281	LUM02055_PVS.raw	52.18	885.457	2	P32119	1769.91	TRUE
TELSQSDMFDQRLQSK	25711094	LUM02055_PVS.raw	36.56	641.644	3	P62495	1922.92	FALSE
TELSQSDMFDQXLQSK	11466531	LUM02055_PVS.raw	36.91	957.947	2	P62495	1914.89	TRUE
TFTAWCNSHLRK	70010256	LUM02055_PVS.raw	29.45	765.88	2	P12814	1530.75	FALSE
TFTAWCNSHLXK	4.50962e+06	LUM02055_PVS.raw	29.39	761.865	2	P12814	1522.72	TRUE
THEAEIVEGENHTYCIRFVPAEMGTHTVSVK	169360448	LUM02055_PVS.raw	41.68	711.145	5	P21333	3551.69	FALSE
THEAEIVEGENHTYCIXFVPAEMGTHTVSVK	17348614	LUM02055_PVS.raw	41.52	709.538	5	P21333	3543.66	TRUE
TISVRVTTMDAELEFAIQPNTTGK	51263132	LUM02055_PVS.raw	54.24	878.123	3	P26038	2632.35	FALSE
TISVXVTTMDAELEFAIQPNTTGK	5857522	LUM02055_PVS.raw	53.96	875.448	3	P26038	2624.33	TRUE
TPVPSDIDISRSCK	10652722	LUM02055_PVS.raw	31.19	792.901	2	P11586	1584.79	FALSE
TPVPSDIDISXSCK	952615	LUM02055_PVS.raw	30.87	526.259	3	P11586	1576.76	TRUE
TRTFNTSTGGLLLPSDTK	25538780	LUM02055_PVS.raw	40.05	960.01	2	P12956	1919.01	FALSE
TXTFNTSTGGLLLPSDTK	10061209	LUM02055_PVS.raw	40.04	637.665	3	P12956	1910.98	TRUE
TSTTSSMVASAEQPRGNVDEELSK	12138132	LUM02055_PVS.raw	33.3	845.402	3	P41236	2534.19	FALSE
TSTTSSMVASAEQPXGNVDEELSK	4.17134e+06	LUM02055_PVS.raw	33.16	842.725	3	P41236	2526.16	TRUE
VACAEEWQESRTEGEHSK	2.93692e+06	LUM02055_PVS.raw	21.64	714.984	3	O75663	2142.94	FALSE
VACAEEWQESXTEGEHSK	476479	LUM02055_PVS.raw	21.23	712.308	3	O75663	2134.91	TRUE
VAQLAEENERLK	1.07348e+06	LUM02055_PVS.raw	24.87	705.385	2	P35638	1409.76	FALSE
VAQLAEENEXLK	1.78599e+06	LUM02055_PVS.raw	24.89	701.371	2	P35638	1401.73	TRUE
VENTRWDYLTQVEK	26431608	LUM02055_PVS.raw	40.74	597.636	3	Q9HB71	1790.89	FALSE
VENTXWDYLTQVEK	2.957e+06	LUM02055_PVS.raw	41.16	891.936	2	Q9HB71	1782.86	TRUE
VESELRSICTTVLELLDK	46969160	LUM02055_PVS.raw	70.34	1058.07	2	P27348	2115.13	FALSE
VESELXSICTTVLELLDK	8978859	LUM02055_PVS.raw	69.31	703.036	3	P27348	2107.09	TRUE
VLIDIREYWMDPEGEMK	68099896	LUM02055_PVS.raw	58.63	712.012	3	P53999	2134.02	FALSE
VLIDIXEYWMDPEGEMK	8.19912e+06	LUM02055_PVS.raw	57.45	709.335	3	P53999	2125.99	TRUE
VPIDGPPIDIGRVAGPPILNPIANEIYLNFESSTPCLADK	9164511	LUM02055_PVS.raw	75.09	1071.56	4	P11717	4283.23	FALSE
VPIDGPPIDIGXVAGPPILNPIANEIYLNFESSTPCLADK	7.72878e+06	LUM02055_PVS.raw	75.06	1069.56	4	P11717	4275.21	TRUE
VPSLVGSFIRSQNK	90140504	LUM02055_PVS.raw	44.48	771.438	2	P78417	1541.87	FALSE
VPSLVGSFIXSQNK	17178088	LUM02055_PVS.raw	44.7	511.951	3	P78417	1533.84	TRUE
VQISPDSGGLPERSVSLTGAPESVQK	80064528	LUM02055_PVS.raw	40.01	883.466	3	Q92945	2648.38	FALSE
VQISPDSGGLPEXSVSLTGAPESVQK	5.9328e+06	LUM02055_PVS.raw	40.04	880.787	3	Q92945	2640.35	TRUE
VREVSQPDWTPPPEVTLVLTK	60554884	LUM02055_PVS.raw	54.82	1201.16	2	P13667	2401.31	FALSE
VXEVSQPDWTPPPEVTLVLTK	41384760	LUM02055_PVS.raw	54.81	798.43	3	P13667	2393.28	TRUE
VRIDQYQGADAVGLEEK	8951536	LUM02055_PVS.raw	35.42	950.986	2	O43396	1900.96	FALSE
[truncated: 163 more rows]
