# Supplementary material for: Combinatory Treatment of Canavanine and Arginine Deprivation Efficiently Targets Human Glioblastoma Cells via Pleiotropic Mechanisms
Source: Cells. 2020 Sep 30;9(10):2217. doi: 10.3390/cells9102217 (PMC7600648; doi:10.3390/cells9102217)
Supplement: Supplementary file 1 [file cells-09-02217-s001.zip › Karatsaietal.Supplementary Table S2a. Proteins used in GO analysis.xls]

## Sheet: Worksheet
Spectrum.File	Master.Protein.Accessions	top3_protein_quantitation	canavanine_incorporation
LUM02054_PVS.raw	A0A0B4J2D5	1.43929e+07	FALSE
LUM02054_PVS.raw	A0AVT1	82348898	FALSE
LUM02054_PVS.raw	A0MZ66	1.79922e+07	FALSE
LUM02054_PVS.raw	A5YKK6	1.52857e+07	FALSE
LUM02054_PVS.raw	A6NHR9	12999726	FALSE
LUM02054_PVS.raw	E9PAV3	571369568	TRUE
LUM02054_PVS.raw	O00116	71231266	FALSE
LUM02054_PVS.raw	O00148	101416898	FALSE
LUM02054_PVS.raw	O00154	171368996	FALSE
LUM02054_PVS.raw	O00159	107346814	FALSE
LUM02054_PVS.raw	O00161	3.95092e+07	TRUE
LUM02054_PVS.raw	O00193	1.91216e+07	TRUE
LUM02054_PVS.raw	O00203	44932742	FALSE
LUM02054_PVS.raw	O00231	150282768	FALSE
LUM02054_PVS.raw	O00232	136832564	TRUE
LUM02054_PVS.raw	O00244	129243126	FALSE
LUM02054_PVS.raw	O00264	141246658	FALSE
LUM02054_PVS.raw	O00267	17317460	FALSE
LUM02054_PVS.raw	O00273	2.74612e+07	FALSE
LUM02054_PVS.raw	O00299	1412220960	TRUE
LUM02054_PVS.raw	O00303	125350123	TRUE
LUM02054_PVS.raw	O00330	4.84622e+07	FALSE
LUM02054_PVS.raw	O00400	9.94356e+06	FALSE
LUM02054_PVS.raw	O00401	2.07197e+07	FALSE
LUM02054_PVS.raw	O00410	250569216	FALSE
LUM02054_PVS.raw	O00422	3.7241e+07	FALSE
LUM02054_PVS.raw	O00429	40159437	FALSE
LUM02054_PVS.raw	O00442	2.80737e+07	FALSE
LUM02054_PVS.raw	O00458	36468627	FALSE
LUM02054_PVS.raw	O00469	1.82512e+07	TRUE
LUM02054_PVS.raw	O00487	47230011	TRUE
LUM02054_PVS.raw	O00499	1.86671e+07	FALSE
LUM02054_PVS.raw	O00505	3.58468e+07	FALSE
LUM02054_PVS.raw	O00560	68439585	TRUE
LUM02054_PVS.raw	O00567	64126424	FALSE
LUM02054_PVS.raw	O00571	66990938	FALSE
LUM02054_PVS.raw	O00592	64723868	FALSE
LUM02054_PVS.raw	O00622	62707458	TRUE
LUM02054_PVS.raw	O00629	224381052	FALSE
LUM02054_PVS.raw	O00743	23223519	FALSE
LUM02054_PVS.raw	O00764	73899355	FALSE
LUM02054_PVS.raw	O14579	92884462	FALSE
LUM02054_PVS.raw	O14617	2.08427e+07	FALSE
LUM02054_PVS.raw	O14653	1.10158e+07	FALSE
LUM02054_PVS.raw	O14672	1.58584e+07	FALSE
LUM02054_PVS.raw	O14737	111835050	FALSE
LUM02054_PVS.raw	O14744	79398736	FALSE
LUM02054_PVS.raw	O14745	8.81522e+06	FALSE
LUM02054_PVS.raw	O14776	1.54314e+07	FALSE
LUM02054_PVS.raw	O14787	1.11477e+07	FALSE
LUM02054_PVS.raw	O14818	247453724	FALSE
LUM02054_PVS.raw	O14907	1.60168e+07	FALSE
LUM02054_PVS.raw	O14929	80586481	FALSE
LUM02054_PVS.raw	O14950	2.73241e+07	FALSE
LUM02054_PVS.raw	O14964	2.04822e+07	FALSE
LUM02054_PVS.raw	O14967	68839655	FALSE
LUM02054_PVS.raw	O14974	68902078	TRUE
LUM02054_PVS.raw	O14976	9.35426e+06	FALSE
LUM02054_PVS.raw	O14977	24647305	FALSE
LUM02054_PVS.raw	O14979	235428448	FALSE
LUM02054_PVS.raw	O14980	168895776	FALSE
LUM02054_PVS.raw	O15013	6.28065e+06	FALSE
LUM02054_PVS.raw	O15061	1.3544e+07	FALSE
LUM02054_PVS.raw	O15067	3.7468e+07	FALSE
LUM02054_PVS.raw	O15075	6.69511e+06	FALSE
LUM02054_PVS.raw	O15119	6.7955e+06	TRUE
LUM02054_PVS.raw	O15143	193177336	FALSE
LUM02054_PVS.raw	O15144	263560320	TRUE
LUM02054_PVS.raw	O15145	225719052	TRUE
LUM02054_PVS.raw	O15212	103629948	FALSE
LUM02054_PVS.raw	O15226	1.78198e+07	FALSE
LUM02054_PVS.raw	O15228	7.16743e+06	FALSE
LUM02054_PVS.raw	O15234	2.69901e+06	TRUE
LUM02054_PVS.raw	O15258	2.63766e+07	FALSE
LUM02054_PVS.raw	O15260	39156814	FALSE
LUM02054_PVS.raw	O15294	1.12505e+07	FALSE
LUM02054_PVS.raw	O15344	1.23248e+07	FALSE
LUM02054_PVS.raw	O15347	95983439	FALSE
LUM02054_PVS.raw	O15355	61021094	FALSE
LUM02054_PVS.raw	O15371	137319348	FALSE
LUM02054_PVS.raw	O15372	130949100	TRUE
LUM02054_PVS.raw	O15427	3.04665e+07	FALSE
LUM02054_PVS.raw	O15446	1.1869e+07	FALSE
LUM02054_PVS.raw	O15498	3.60133e+07	FALSE
LUM02054_PVS.raw	O15511	172867484	FALSE
LUM02054_PVS.raw	O15540	178320392	FALSE
LUM02054_PVS.raw	O43143	4.53574e+07	FALSE
LUM02054_PVS.raw	O43169	84388520	FALSE
LUM02054_PVS.raw	O43175	1126513920	TRUE
LUM02054_PVS.raw	O43237	64021190	FALSE
LUM02054_PVS.raw	O43242	172751006	TRUE
LUM02054_PVS.raw	O43264	28094959	FALSE
LUM02054_PVS.raw	O43290	6.33556e+06	TRUE
LUM02054_PVS.raw	O43324	108246610	FALSE
LUM02054_PVS.raw	O43390	148299764	FALSE
LUM02054_PVS.raw	O43396	82916200	TRUE
LUM02054_PVS.raw	O43399	239240308	TRUE
LUM02054_PVS.raw	O43447	28659781	FALSE
LUM02054_PVS.raw	O43491	106234504	TRUE
LUM02054_PVS.raw	O43493	1.62137e+07	TRUE
LUM02054_PVS.raw	O43583	4.87651e+07	FALSE
LUM02054_PVS.raw	O43592	2.04169e+07	FALSE
LUM02054_PVS.raw	O43633	2.96196e+07	FALSE
LUM02054_PVS.raw	O43660	14914818	FALSE
LUM02054_PVS.raw	O43670	94366915	TRUE
LUM02054_PVS.raw	O43681	106962202	TRUE
LUM02054_PVS.raw	O43684	137214552	FALSE
LUM02054_PVS.raw	O43707	1537275840	TRUE
LUM02054_PVS.raw	O43719	5.77501e+06	FALSE
LUM02054_PVS.raw	O43747	88765946	FALSE
LUM02054_PVS.raw	O43765	65833795	FALSE
LUM02054_PVS.raw	O43768	55556582	FALSE
LUM02054_PVS.raw	O43776	175539368	FALSE
LUM02054_PVS.raw	O43795	5.12439e+06	FALSE
LUM02054_PVS.raw	O43809	108978738	FALSE
LUM02054_PVS.raw	O43813	40751586	FALSE
LUM02054_PVS.raw	O43837	64076433	FALSE
LUM02054_PVS.raw	O43847	29229006	FALSE
LUM02054_PVS.raw	O43852	739588400	TRUE
LUM02054_PVS.raw	O43865	55884457	FALSE
LUM02054_PVS.raw	O60216	23689686	FALSE
LUM02054_PVS.raw	O60264	2.24044e+07	FALSE
LUM02054_PVS.raw	O60271	38564042	FALSE
LUM02054_PVS.raw	O60306	1.53381e+07	FALSE
LUM02054_PVS.raw	O60313	2.03158e+07	FALSE
LUM02054_PVS.raw	O60462	28422814	FALSE
LUM02054_PVS.raw	O60488	66812442	TRUE
LUM02054_PVS.raw	O60502	41854077	FALSE
LUM02054_PVS.raw	O60506	461605880	TRUE
LUM02054_PVS.raw	O60518	5.21783e+07	FALSE
LUM02054_PVS.raw	O60610	46021225	FALSE
LUM02054_PVS.raw	O60613	2.51902e+07	FALSE
LUM02054_PVS.raw	O60664	94257570	TRUE
LUM02054_PVS.raw	O60678	8.28917e+06	FALSE
LUM02054_PVS.raw	O60684	61461028	FALSE
LUM02054_PVS.raw	O60701	58975086	FALSE
LUM02054_PVS.raw	O60711	6.83513e+06	FALSE
LUM02054_PVS.raw	O60716	29348116	TRUE
LUM02054_PVS.raw	O60749	49405957	FALSE
LUM02054_PVS.raw	O60762	1.79542e+07	FALSE
LUM02054_PVS.raw	O60763	70868454	FALSE
LUM02054_PVS.raw	O60832	44360281	FALSE
LUM02054_PVS.raw	O60841	79798088	FALSE
LUM02054_PVS.raw	O60869	140778196	TRUE
LUM02054_PVS.raw	O60884	184217856	FALSE
LUM02054_PVS.raw	O60888	91557018	FALSE
LUM02054_PVS.raw	O75083	463619584	FALSE
LUM02054_PVS.raw	O75122	5632091	FALSE
LUM02054_PVS.raw	O75131	115353542	FALSE
LUM02054_PVS.raw	O75153	1.6604e+07	FALSE
LUM02054_PVS.raw	O75179	1.49684e+07	FALSE
LUM02054_PVS.raw	O75190	1.31072e+08	TRUE
LUM02054_PVS.raw	O75223	63090522	FALSE
LUM02054_PVS.raw	O75312	60417886	FALSE
LUM02054_PVS.raw	O75347	180957568	TRUE
LUM02054_PVS.raw	O75348	7.14279e+07	TRUE
LUM02054_PVS.raw	O75352	38713867	FALSE
LUM02054_PVS.raw	O75367	162966972	FALSE
LUM02054_PVS.raw	O75369	191250224	TRUE
LUM02054_PVS.raw	O75390	174398004	TRUE
LUM02054_PVS.raw	O75396	556047736	TRUE
LUM02054_PVS.raw	O75400	28914090	FALSE
LUM02054_PVS.raw	O75410	2.05574e+07	FALSE
LUM02054_PVS.raw	O75431	3.76122e+07	FALSE
LUM02054_PVS.raw	O75436	141747082	FALSE
LUM02054_PVS.raw	O75475	52880463	FALSE
LUM02054_PVS.raw	O75477	4.1711e+07	FALSE
LUM02054_PVS.raw	O75487	11666110	FALSE
LUM02054_PVS.raw	O75489	55824438	FALSE
LUM02054_PVS.raw	O75506	4.97253e+07	FALSE
LUM02054_PVS.raw	O75521	2.68665e+07	FALSE
LUM02054_PVS.raw	O75531	471958178	TRUE
LUM02054_PVS.raw	O75533	63480836	TRUE
LUM02054_PVS.raw	O75534	101443364	FALSE
LUM02054_PVS.raw	O75608	32753011	FALSE
LUM02054_PVS.raw	O75643	76749970	FALSE
LUM02054_PVS.raw	O75663	3.51555e+07	FALSE
LUM02054_PVS.raw	O75691	1.5528e+06	FALSE
LUM02054_PVS.raw	O75694	1.29549e+07	FALSE
LUM02054_PVS.raw	O75746	1.8125e+07	FALSE
LUM02054_PVS.raw	O75807	74427622	TRUE
LUM02054_PVS.raw	O75821	184317360	FALSE
LUM02054_PVS.raw	O75822	137101488	TRUE
LUM02054_PVS.raw	O75832	100410584	FALSE
LUM02054_PVS.raw	O75844	43970850	FALSE
LUM02054_PVS.raw	O75874	118130136	FALSE
LUM02054_PVS.raw	O75886	1.83725e+07	FALSE
LUM02054_PVS.raw	O75915	9.77296e+07	FALSE
LUM02054_PVS.raw	O75937	60443214	TRUE
LUM02054_PVS.raw	O75947	97442340	FALSE
LUM02054_PVS.raw	O75955	61103741	FALSE
LUM02054_PVS.raw	O75964	174637610	FALSE
LUM02054_PVS.raw	O76003	233254004	TRUE
LUM02054_PVS.raw	O76021	69129046	FALSE
LUM02054_PVS.raw	O76094	88828396	FALSE
LUM02054_PVS.raw	O94760	93241188	FALSE
LUM02054_PVS.raw	O94776	41436564	FALSE
LUM02054_PVS.raw	O94826	34931779	FALSE
LUM02054_PVS.raw	O94874	23357985	FALSE
LUM02054_PVS.raw	O94905	2.33286e+07	FALSE
LUM02054_PVS.raw	O94906	1.99945e+07	FALSE
LUM02054_PVS.raw	O94915	8.8952e+06	FALSE
LUM02054_PVS.raw	O94916	1.59208e+07	TRUE
LUM02054_PVS.raw	O94925	105478166	FALSE
LUM02054_PVS.raw	O94979	62174964	FALSE
LUM02054_PVS.raw	O95197	86018901	TRUE
LUM02054_PVS.raw	O95202	56495578	FALSE
LUM02054_PVS.raw	O95218	10087046	FALSE
LUM02054_PVS.raw	O95232	4.28047e+07	TRUE
LUM02054_PVS.raw	O95239	1.54132e+07	FALSE
LUM02054_PVS.raw	O95292	88673080	FALSE
LUM02054_PVS.raw	O95299	19950492	FALSE
LUM02054_PVS.raw	O95347	37644198	FALSE
LUM02054_PVS.raw	O95352	23255052	FALSE
LUM02054_PVS.raw	O95361	59911224	TRUE
LUM02054_PVS.raw	O95373	144918432	FALSE
LUM02054_PVS.raw	O95391	27888396	TRUE
LUM02054_PVS.raw	O95394	50412244	FALSE
LUM02054_PVS.raw	O95433	245828320	TRUE
LUM02054_PVS.raw	O95573	2.69243e+07	FALSE
LUM02054_PVS.raw	O95747	51123630	FALSE
LUM02054_PVS.raw	O95757	68218054	TRUE
LUM02054_PVS.raw	O95782	71105240	FALSE
LUM02054_PVS.raw	O95793	39721347	FALSE
LUM02054_PVS.raw	O95816	78270282	TRUE
LUM02054_PVS.raw	O95817	316709800	TRUE
LUM02054_PVS.raw	O95831	74639610	FALSE
LUM02054_PVS.raw	O95861	27023441	FALSE
LUM02054_PVS.raw	O95881	45903226	FALSE
LUM02054_PVS.raw	O95999	50676594	FALSE
LUM02054_PVS.raw	O96000	1.58491e+07	FALSE
LUM02054_PVS.raw	O96005	1.85661e+07	FALSE
LUM02054_PVS.raw	O96008	141128540	FALSE
LUM02054_PVS.raw	O96019	2.73726e+07	FALSE
LUM02054_PVS.raw	O96033	1.14646e+07	FALSE
LUM02054_PVS.raw	P00367	94198374	FALSE
LUM02054_PVS.raw	P00387	183810905	TRUE
LUM02054_PVS.raw	P00390	64282109	FALSE
LUM02054_PVS.raw	P00441	435698530	TRUE
LUM02054_PVS.raw	P00491	59638666	FALSE
LUM02054_PVS.raw	P00492	206757872	FALSE
LUM02054_PVS.raw	P00505	309097888	FALSE
LUM02054_PVS.raw	P00533	2.51425e+07	FALSE
LUM02054_PVS.raw	P00558	2368057408	TRUE
LUM02054_PVS.raw	P00568	1.11038e+07	FALSE
LUM02054_PVS.raw	P00734	40325900	FALSE
LUM02054_PVS.raw	P01023	341508984	FALSE
LUM02054_PVS.raw	P01024	3.18427e+07	FALSE
LUM02054_PVS.raw	P01116	56223579	FALSE
LUM02054_PVS.raw	P01892	91864848	TRUE
LUM02054_PVS.raw	P02511	1643983584	TRUE
LUM02054_PVS.raw	P02545	564819056	TRUE
LUM02054_PVS.raw	P02751	27288458	FALSE
LUM02054_PVS.raw	P02765	2501772096	FALSE
LUM02054_PVS.raw	P02774	88090238	FALSE
LUM02054_PVS.raw	P02786	300225152	TRUE
LUM02054_PVS.raw	P04062	50535927	FALSE
LUM02054_PVS.raw	P04075	988513184	TRUE
LUM02054_PVS.raw	P04080	406407824	FALSE
LUM02054_PVS.raw	P04083	4332110400	TRUE
LUM02054_PVS.raw	P04114	221904576	TRUE
LUM02054_PVS.raw	P04150	20777340	FALSE
LUM02054_PVS.raw	P04179	69672706	FALSE
LUM02054_PVS.raw	P04181	102875046	FALSE
LUM02054_PVS.raw	P04264	174134568	FALSE
LUM02054_PVS.raw	P04406	8144338944	TRUE
LUM02054_PVS.raw	P04424	2.55035e+07	FALSE
LUM02054_PVS.raw	P04632	210116084	FALSE
LUM02054_PVS.raw	P04637	13947411	TRUE
LUM02054_PVS.raw	P04792	3908326656	TRUE
LUM02054_PVS.raw	P04818	3.42788e+07	FALSE
LUM02054_PVS.raw	P04843	299554560	TRUE
LUM02054_PVS.raw	P04844	189254612	TRUE
LUM02054_PVS.raw	P05023	323199800	FALSE
LUM02054_PVS.raw	P05067	62988737	TRUE
LUM02054_PVS.raw	P05114	95915973	FALSE
LUM02054_PVS.raw	P05121	60107638	TRUE
LUM02054_PVS.raw	P05141	985310240	TRUE
LUM02054_PVS.raw	P05198	76505748	TRUE
LUM02054_PVS.raw	P05386	907635923	FALSE
LUM02054_PVS.raw	P05387	1732952288	TRUE
LUM02054_PVS.raw	P05388	1117633664	TRUE
LUM02054_PVS.raw	P05412	54999825	TRUE
LUM02054_PVS.raw	P05455	250247192	FALSE
LUM02054_PVS.raw	P05556	176911396	TRUE
LUM02054_PVS.raw	P06132	1.47289e+07	FALSE
LUM02054_PVS.raw	P06396	195671184	FALSE
LUM02054_PVS.raw	P06400	7.833e+06	FALSE
LUM02054_PVS.raw	P06454	289626102	TRUE
LUM02054_PVS.raw	P06493	4.48379e+07	FALSE
LUM02054_PVS.raw	P06576	575468320	FALSE
LUM02054_PVS.raw	P06703	2996072880	TRUE
LUM02054_PVS.raw	P06730	38350310	FALSE
LUM02054_PVS.raw	P06733	5386346624	TRUE
LUM02054_PVS.raw	P06737	36035475	FALSE
LUM02054_PVS.raw	P06744	436270096	TRUE
LUM02054_PVS.raw	P06748	2493345024	TRUE
LUM02054_PVS.raw	P06753	1.73813e+08	FALSE
LUM02054_PVS.raw	P07099	109326054	FALSE
LUM02054_PVS.raw	P07108	327947768	TRUE
LUM02054_PVS.raw	P07195	1114157792	TRUE
LUM02054_PVS.raw	P07203	52180417	FALSE
LUM02054_PVS.raw	P07237	927009424	TRUE
LUM02054_PVS.raw	P07339	407510832	TRUE
LUM02054_PVS.raw	P07355	4743307136	TRUE
LUM02054_PVS.raw	P07384	2.3022e+07	FALSE
LUM02054_PVS.raw	P07437	1647214038	FALSE
LUM02054_PVS.raw	P07602	547817104	TRUE
LUM02054_PVS.raw	P07737	5934438784	TRUE
LUM02054_PVS.raw	P07741	58935963	FALSE
LUM02054_PVS.raw	P07814	142329860	TRUE
LUM02054_PVS.raw	P07858	135962332	FALSE
LUM02054_PVS.raw	P07900	3751619456	TRUE
LUM02054_PVS.raw	P07910	674969640	TRUE
LUM02054_PVS.raw	P07942	1.19227e+07	FALSE
LUM02054_PVS.raw	P07947	1.56765e+07	FALSE
LUM02054_PVS.raw	P07951	113613538	TRUE
LUM02054_PVS.raw	P07954	286225368	TRUE
LUM02054_PVS.raw	P07996	84102584	TRUE
LUM02054_PVS.raw	P08133	64337876	FALSE
LUM02054_PVS.raw	P08134	90299278	TRUE
LUM02054_PVS.raw	P08195	316964608	TRUE
LUM02054_PVS.raw	P08237	1.48861e+07	FALSE
LUM02054_PVS.raw	P08238	4876735616	TRUE
LUM02054_PVS.raw	P08240	59108719	FALSE
LUM02054_PVS.raw	P08243	80831274	FALSE
LUM02054_PVS.raw	P08574	69556749	FALSE
LUM02054_PVS.raw	P08579	42815099	FALSE
LUM02054_PVS.raw	P08621	66604993	FALSE
LUM02054_PVS.raw	P08670	30533989376	TRUE
LUM02054_PVS.raw	P08708	276454828	FALSE
LUM02054_PVS.raw	P08754	78127642	FALSE
LUM02054_PVS.raw	P08758	864907568	TRUE
LUM02054_PVS.raw	P08865	596218848	FALSE
LUM02054_PVS.raw	P08962	105079496	TRUE
LUM02054_PVS.raw	P09012	1.04104e+08	FALSE
LUM02054_PVS.raw	P09104	5.67845e+07	FALSE
LUM02054_PVS.raw	P09132	44072598	FALSE
LUM02054_PVS.raw	P09211	890610752	FALSE
LUM02054_PVS.raw	P09234	92994395	TRUE
LUM02054_PVS.raw	P09382	3147798016	TRUE
LUM02054_PVS.raw	P09417	37824871	FALSE
LUM02054_PVS.raw	P09429	477621760	FALSE
LUM02054_PVS.raw	P09493	179168642	FALSE
LUM02054_PVS.raw	P09496	122777576	TRUE
LUM02054_PVS.raw	P09497	6.02157e+07	FALSE
LUM02054_PVS.raw	P09525	35160372	FALSE
LUM02054_PVS.raw	P09543	125370712	TRUE
LUM02054_PVS.raw	P09601	1.85222e+07	TRUE
LUM02054_PVS.raw	P09622	216230852	FALSE
LUM02054_PVS.raw	P09651	950943936	TRUE
LUM02054_PVS.raw	P09661	55341308	FALSE
LUM02054_PVS.raw	P09874	84700042	FALSE
LUM02054_PVS.raw	P09936	3289493824	TRUE
LUM02054_PVS.raw	P09960	43870907	FALSE
LUM02054_PVS.raw	P0DMV9	13707388160	TRUE
LUM02054_PVS.raw	P0DP25	1338589296	TRUE
LUM02054_PVS.raw	P10155	30085682	FALSE
LUM02054_PVS.raw	P10515	121244432	FALSE
LUM02054_PVS.raw	P10599	2028698240	FALSE
LUM02054_PVS.raw	P10620	2.85315e+08	FALSE
LUM02054_PVS.raw	P10644	31895814	TRUE
LUM02054_PVS.raw	P10768	101331268	FALSE
LUM02054_PVS.raw	P10809	2298352128	TRUE
LUM02054_PVS.raw	P11021	4799681792	TRUE
LUM02054_PVS.raw	P11137	1.59481e+07	FALSE
LUM02054_PVS.raw	P11142	7315670272	TRUE
LUM02054_PVS.raw	P11166	7.41802e+07	FALSE
LUM02054_PVS.raw	P11172	3.97795e+07	FALSE
LUM02054_PVS.raw	P11177	30784051	FALSE
LUM02054_PVS.raw	P11216	290627736	FALSE
LUM02054_PVS.raw	P11234	3.41136e+07	FALSE
LUM02054_PVS.raw	P11310	75912874	FALSE
LUM02054_PVS.raw	P11387	81939814	TRUE
LUM02054_PVS.raw	P11388	1.1114e+07	FALSE
LUM02054_PVS.raw	P11413	1100555432	FALSE
LUM02054_PVS.raw	P11586	203450364	FALSE
LUM02054_PVS.raw	P11717	40123024	TRUE
LUM02054_PVS.raw	P11766	179096856	FALSE
LUM02054_PVS.raw	P11908	4.07008e+07	FALSE
LUM02054_PVS.raw	P11940	264505096	FALSE
LUM02054_PVS.raw	P12004	333878280	FALSE
LUM02054_PVS.raw	P12081	166349640	FALSE
LUM02054_PVS.raw	P12236	278441876	FALSE
LUM02054_PVS.raw	P12268	208432792	TRUE
LUM02054_PVS.raw	P12270	78514506	TRUE
LUM02054_PVS.raw	P12277	136608632	TRUE
LUM02054_PVS.raw	P12429	34349188	FALSE
LUM02054_PVS.raw	P12814	652447856	TRUE
LUM02054_PVS.raw	P12955	59048116	FALSE
LUM02054_PVS.raw	P12956	287595544	TRUE
LUM02054_PVS.raw	P13010	350869680	FALSE
LUM02054_PVS.raw	P13073	44454436	FALSE
LUM02054_PVS.raw	P13196	8.24935e+06	FALSE
LUM02054_PVS.raw	P13473	192880768	TRUE
LUM02054_PVS.raw	P13489	127803134	FALSE
LUM02054_PVS.raw	P13591	18765115	FALSE
LUM02054_PVS.raw	P13611	1.29945e+07	FALSE
LUM02054_PVS.raw	P13639	1705041600	TRUE
LUM02054_PVS.raw	P13645	50041446	FALSE
LUM02054_PVS.raw	P13667	1308251392	TRUE
LUM02054_PVS.raw	P13693	672345392	FALSE
LUM02054_PVS.raw	P13796	2.25246e+07	FALSE
LUM02054_PVS.raw	P13797	774809472	TRUE
LUM02054_PVS.raw	P13798	2.78662e+07	FALSE
LUM02054_PVS.raw	P13804	100118494	FALSE
LUM02054_PVS.raw	P13807	1.26863e+07	FALSE
LUM02054_PVS.raw	P13861	3.81854e+07	FALSE
LUM02054_PVS.raw	P13929	119464044	TRUE
LUM02054_PVS.raw	P13984	30097952	FALSE
LUM02054_PVS.raw	P13987	183355379	TRUE
LUM02054_PVS.raw	P14136	388820600	FALSE
LUM02054_PVS.raw	P14209	1.54082e+08	TRUE
LUM02054_PVS.raw	P14314	673860336	TRUE
LUM02054_PVS.raw	P14324	84346240	FALSE
LUM02054_PVS.raw	P14550	5.86535e+07	FALSE
LUM02054_PVS.raw	P14618	7835159808	TRUE
LUM02054_PVS.raw	P14625	1294432224	TRUE
LUM02054_PVS.raw	P14678	109867566	TRUE
LUM02054_PVS.raw	P14735	26379343	FALSE
LUM02054_PVS.raw	P14866	327670592	TRUE
LUM02054_PVS.raw	P14868	77593348	FALSE
LUM02054_PVS.raw	P14927	4.46708e+07	FALSE
LUM02054_PVS.raw	P15121	579714384	TRUE
LUM02054_PVS.raw	P15170	58941648	FALSE
LUM02054_PVS.raw	P15311	322233200	TRUE
LUM02054_PVS.raw	P15374	4.39457e+07	FALSE
LUM02054_PVS.raw	P15408	2.44409e+07	FALSE
LUM02054_PVS.raw	P15531	487438384	TRUE
LUM02054_PVS.raw	P15559	966804816	FALSE
LUM02054_PVS.raw	P15880	579614640	FALSE
LUM02054_PVS.raw	P15927	4.68642e+07	FALSE
LUM02054_PVS.raw	P16035	3.25347e+07	TRUE
LUM02054_PVS.raw	P16070	537512904	TRUE
LUM02054_PVS.raw	P16152	327911368	FALSE
LUM02054_PVS.raw	P16401	1010980496	FALSE
LUM02054_PVS.raw	P16403	3139857344	TRUE
LUM02054_PVS.raw	P16435	3.50518e+07	FALSE
LUM02054_PVS.raw	P16615	154378728	FALSE
LUM02054_PVS.raw	P16930	127488078	FALSE
LUM02054_PVS.raw	P16949	307373500	FALSE
LUM02054_PVS.raw	P17066	692517824	TRUE
LUM02054_PVS.raw	P17096	453081312	FALSE
LUM02054_PVS.raw	P17174	114827132	FALSE
LUM02054_PVS.raw	P17252	3.05303e+07	FALSE
LUM02054_PVS.raw	P17655	218852028	FALSE
LUM02054_PVS.raw	P17812	124294460	FALSE
LUM02054_PVS.raw	P17844	75064656	TRUE
LUM02054_PVS.raw	P17858	33483330	FALSE
LUM02054_PVS.raw	P17931	55798373	FALSE
LUM02054_PVS.raw	P17980	132264766	TRUE
LUM02054_PVS.raw	P17987	600048960	TRUE
LUM02054_PVS.raw	P18031	88990662	FALSE
LUM02054_PVS.raw	P18077	305706512	FALSE
LUM02054_PVS.raw	P18084	2.66208e+06	FALSE
LUM02054_PVS.raw	P18085	284538160	TRUE
LUM02054_PVS.raw	P18124	641619472	TRUE
LUM02054_PVS.raw	P18206	365456848	TRUE
LUM02054_PVS.raw	P18583	38495827	TRUE
LUM02054_PVS.raw	P18621	253807276	FALSE
LUM02054_PVS.raw	P18669	877745776	TRUE
LUM02054_PVS.raw	P18754	58813945	FALSE
LUM02054_PVS.raw	P18859	122897622	FALSE
LUM02054_PVS.raw	P19022	45299681	TRUE
LUM02054_PVS.raw	P19105	1.87525e+07	FALSE
LUM02054_PVS.raw	P19174	5.92366e+06	FALSE
LUM02054_PVS.raw	P19256	2.04119e+07	FALSE
LUM02054_PVS.raw	P19338	772870624	TRUE
LUM02054_PVS.raw	P19367	119765828	FALSE
LUM02054_PVS.raw	P19388	27759444	FALSE
LUM02054_PVS.raw	P19525	48279399	FALSE
LUM02054_PVS.raw	P19623	80549758	FALSE
LUM02054_PVS.raw	P19784	48402455	FALSE
LUM02054_PVS.raw	P19823	37568379	FALSE
LUM02054_PVS.raw	P20020	3.43601e+07	FALSE
LUM02054_PVS.raw	P20042	236433336	TRUE
LUM02054_PVS.raw	P20290	365446304	TRUE
LUM02054_PVS.raw	P20336	2.01937e+07	FALSE
LUM02054_PVS.raw	P20337	2.83362e+07	FALSE
LUM02054_PVS.raw	P20340	7.1505e+07	FALSE
LUM02054_PVS.raw	P20618	88726664	TRUE
LUM02054_PVS.raw	P20700	110950364	FALSE
LUM02054_PVS.raw	P20810	208369668	TRUE
LUM02054_PVS.raw	P20839	1.28771e+07	FALSE
LUM02054_PVS.raw	P20936	34564604	FALSE
LUM02054_PVS.raw	P21266	132790598	FALSE
LUM02054_PVS.raw	P21281	69352146	FALSE
LUM02054_PVS.raw	P21283	63351650	FALSE
LUM02054_PVS.raw	P21291	321077936	TRUE
LUM02054_PVS.raw	P21333	1446223328	TRUE
LUM02054_PVS.raw	P21399	3.79285e+07	FALSE
LUM02054_PVS.raw	P21589	146432320	FALSE
LUM02054_PVS.raw	P21796	732878336	TRUE
LUM02054_PVS.raw	P21926	159282456	FALSE
LUM02054_PVS.raw	P21964	102020358	FALSE
LUM02054_PVS.raw	P21980	8.79886e+06	FALSE
LUM02054_PVS.raw	P22059	11634271	FALSE
LUM02054_PVS.raw	P22061	178694620	TRUE
LUM02054_PVS.raw	P22087	66655521	FALSE
LUM02054_PVS.raw	P22102	170322896	TRUE
LUM02054_PVS.raw	P22234	865918432	TRUE
LUM02054_PVS.raw	P22307	120192780	FALSE
LUM02054_PVS.raw	P22314	389747976	FALSE
LUM02054_PVS.raw	P22392	600240560	FALSE
LUM02054_PVS.raw	P22626	1163245200	TRUE
LUM02054_PVS.raw	P22695	118377574	FALSE
LUM02054_PVS.raw	P23193	69487990	FALSE
LUM02054_PVS.raw	P23229	7262943	FALSE
LUM02054_PVS.raw	P23246	211669124	TRUE
LUM02054_PVS.raw	P23284	1474687968	TRUE
LUM02054_PVS.raw	P23368	34068981	FALSE
LUM02054_PVS.raw	P23381	107525692	FALSE
LUM02054_PVS.raw	P23396	611386784	FALSE
LUM02054_PVS.raw	P23526	277462620	FALSE
LUM02054_PVS.raw	P23528	3138811520	TRUE
LUM02054_PVS.raw	P23588	70607925	TRUE
LUM02054_PVS.raw	P23634	72098090	FALSE
LUM02054_PVS.raw	P23919	79141750	FALSE
LUM02054_PVS.raw	P23921	21923233	FALSE
LUM02054_PVS.raw	P24385	78846690	TRUE
LUM02054_PVS.raw	P24534	1071775728	TRUE
LUM02054_PVS.raw	P24539	122733736	TRUE
LUM02054_PVS.raw	P24752	131233830	FALSE
LUM02054_PVS.raw	P24821	76121776	FALSE
LUM02054_PVS.raw	P24928	8.40718e+06	FALSE
LUM02054_PVS.raw	P25205	68630715	FALSE
LUM02054_PVS.raw	P25398	478327240	FALSE
LUM02054_PVS.raw	P25685	296109856	TRUE
LUM02054_PVS.raw	P25705	515021152	FALSE
LUM02054_PVS.raw	P25786	153386106	FALSE
LUM02054_PVS.raw	P25787	192860800	TRUE
LUM02054_PVS.raw	P25788	165855794	FALSE
LUM02054_PVS.raw	P25789	137526068	FALSE
LUM02054_PVS.raw	P26006	170992832	FALSE
LUM02054_PVS.raw	P26038	1243448384	TRUE
LUM02054_PVS.raw	P26196	73995768	FALSE
LUM02054_PVS.raw	P26368	215581124	FALSE
LUM02054_PVS.raw	P26373	181896388	TRUE
LUM02054_PVS.raw	P26583	160776852	FALSE
LUM02054_PVS.raw	P26599	665908752	TRUE
LUM02054_PVS.raw	P26639	217253156	TRUE
LUM02054_PVS.raw	P26640	83335682	FALSE
LUM02054_PVS.raw	P26641	1042058672	TRUE
LUM02054_PVS.raw	P26885	143484228	FALSE
LUM02054_PVS.raw	P27348	837435280	TRUE
LUM02054_PVS.raw	P27635	516845384	TRUE
LUM02054_PVS.raw	P27694	75683746	FALSE
LUM02054_PVS.raw	P27695	104708736	FALSE
LUM02054_PVS.raw	P27707	2.61084e+07	FALSE
LUM02054_PVS.raw	P27708	44279085	FALSE
LUM02054_PVS.raw	P27797	2785886976	TRUE
LUM02054_PVS.raw	P27816	252494144	FALSE
LUM02054_PVS.raw	P27824	1190425024	TRUE
LUM02054_PVS.raw	P28066	232997096	FALSE
LUM02054_PVS.raw	P28161	1.85023e+07	FALSE
LUM02054_PVS.raw	P28288	25685631	FALSE
LUM02054_PVS.raw	P28331	2.33809e+07	FALSE
LUM02054_PVS.raw	P28482	36794371	FALSE
LUM02054_PVS.raw	P28562	10801623	FALSE
LUM02054_PVS.raw	P28838	44101586	FALSE
LUM02054_PVS.raw	P29144	21160346	FALSE
LUM02054_PVS.raw	P29218	3.88559e+07	FALSE
LUM02054_PVS.raw	P29279	3.61111e+07	FALSE
LUM02054_PVS.raw	P29317	94112486	FALSE
LUM02054_PVS.raw	P29320	4.61271e+06	FALSE
LUM02054_PVS.raw	P29401	2016581280	TRUE
LUM02054_PVS.raw	P29590	7.72416e+07	FALSE
LUM02054_PVS.raw	P29692	723720164	TRUE
LUM02054_PVS.raw	P29966	1772533888	TRUE
LUM02054_PVS.raw	P29992	2.70083e+07	FALSE
LUM02054_PVS.raw	P30040	214988252	FALSE
LUM02054_PVS.raw	P30041	522993424	TRUE
LUM02054_PVS.raw	P30043	50603853	FALSE
LUM02054_PVS.raw	P30044	242645536	FALSE
LUM02054_PVS.raw	P30046	147412947	FALSE
LUM02054_PVS.raw	P30048	242061316	FALSE
LUM02054_PVS.raw	P30050	661986608	FALSE
LUM02054_PVS.raw	P30084	192396192	FALSE
LUM02054_PVS.raw	P30085	168548508	FALSE
LUM02054_PVS.raw	P30086	351897456	FALSE
LUM02054_PVS.raw	P30101	1022702496	TRUE
LUM02054_PVS.raw	P30153	179610860	FALSE
LUM02054_PVS.raw	P30154	7.14651e+06	FALSE
LUM02054_PVS.raw	P30405	197063888	FALSE
LUM02054_PVS.raw	P30419	125685314	FALSE
LUM02054_PVS.raw	P30520	56435478	FALSE
LUM02054_PVS.raw	P30566	2.18867e+07	FALSE
LUM02054_PVS.raw	P30622	1.89988e+07	FALSE
LUM02054_PVS.raw	P30626	82518224	FALSE
LUM02054_PVS.raw	P31040	1.48449e+07	FALSE
LUM02054_PVS.raw	P31150	307482152	TRUE
LUM02054_PVS.raw	P31153	99545204	FALSE
LUM02054_PVS.raw	P31689	1002246032	TRUE
LUM02054_PVS.raw	P31930	46780812	FALSE
LUM02054_PVS.raw	P31937	2.50097e+07	FALSE
LUM02054_PVS.raw	P31939	103967792	FALSE
LUM02054_PVS.raw	P31942	115462932	FALSE
LUM02054_PVS.raw	P31943	229052476	FALSE
LUM02054_PVS.raw	P31946	773292384	TRUE
LUM02054_PVS.raw	P31948	626248128	TRUE
LUM02054_PVS.raw	P31949	702909216	TRUE
LUM02054_PVS.raw	P32119	341666208	TRUE
LUM02054_PVS.raw	P32455	1.85578e+07	FALSE
LUM02054_PVS.raw	P32969	611380576	FALSE
LUM02054_PVS.raw	P33176	100237566	FALSE
LUM02054_PVS.raw	P33240	1.47461e+07	TRUE
LUM02054_PVS.raw	P33991	57533674	FALSE
LUM02054_PVS.raw	P33992	2.66492e+07	FALSE
LUM02054_PVS.raw	P33993	72043656	FALSE
LUM02054_PVS.raw	P34896	48116648	FALSE
LUM02054_PVS.raw	P34897	105209896	FALSE
LUM02054_PVS.raw	P34932	420021088	TRUE
LUM02054_PVS.raw	P35052	10054389	FALSE
LUM02054_PVS.raw	P35080	4.53339e+07	FALSE
LUM02054_PVS.raw	P35221	194534556	TRUE
LUM02054_PVS.raw	P35222	115474766	TRUE
LUM02054_PVS.raw	P35232	157991380	FALSE
LUM02054_PVS.raw	P35237	68913736	FALSE
LUM02054_PVS.raw	P35241	151836288	FALSE
LUM02054_PVS.raw	P35244	63388542	FALSE
LUM02054_PVS.raw	P35249	51613482	FALSE
LUM02054_PVS.raw	P35250	1.32372e+07	TRUE
LUM02054_PVS.raw	P35251	7.19541e+06	FALSE
LUM02054_PVS.raw	P35268	602084104	TRUE
LUM02054_PVS.raw	P35269	38400549	FALSE
LUM02054_PVS.raw	P35527	99389248	FALSE
LUM02054_PVS.raw	P35579	1470453600	TRUE
LUM02054_PVS.raw	P35580	49479735	FALSE
LUM02054_PVS.raw	P35606	103770586	FALSE
LUM02054_PVS.raw	P35610	1.73681e+07	TRUE
LUM02054_PVS.raw	P35611	1.13395e+07	FALSE
LUM02054_PVS.raw	P35612	8.55212e+06	FALSE
LUM02054_PVS.raw	P35613	158642650	FALSE
LUM02054_PVS.raw	P35637	5.20692e+07	FALSE
LUM02054_PVS.raw	P35658	2.09451e+07	FALSE
LUM02054_PVS.raw	P35659	122673613	TRUE
LUM02054_PVS.raw	P35749	222194109	FALSE
LUM02054_PVS.raw	P35908	2.44664e+07	FALSE
LUM02054_PVS.raw	P35998	231561876	TRUE
LUM02054_PVS.raw	P36405	45284542	FALSE
LUM02054_PVS.raw	P36507	4.42129e+07	FALSE
LUM02054_PVS.raw	P36542	129018592	TRUE
LUM02054_PVS.raw	P36543	45424066	FALSE
LUM02054_PVS.raw	P36578	872148976	FALSE
LUM02054_PVS.raw	P36776	73156472	FALSE
LUM02054_PVS.raw	P36871	33148278	FALSE
LUM02054_PVS.raw	P36957	77969633	FALSE
LUM02054_PVS.raw	P36969	2.49249e+07	FALSE
LUM02054_PVS.raw	P37108	154906424	TRUE
LUM02054_PVS.raw	P37198	52117043	FALSE
LUM02054_PVS.raw	P37235	63601916	FALSE
LUM02054_PVS.raw	P37802	1452442848	TRUE
LUM02054_PVS.raw	P37837	323211976	FALSE
LUM02054_PVS.raw	P38117	2.34473e+07	FALSE
LUM02054_PVS.raw	P38159	267988968	FALSE
LUM02054_PVS.raw	P38606	111258224	FALSE
LUM02054_PVS.raw	P38646	863146464	TRUE
LUM02054_PVS.raw	P38919	160208580	TRUE
LUM02054_PVS.raw	P39019	411199544	FALSE
LUM02054_PVS.raw	P39023	687953600	TRUE
LUM02054_PVS.raw	P39687	145953032	FALSE
LUM02054_PVS.raw	P39748	73152298	FALSE
LUM02054_PVS.raw	P40123	45647120	TRUE
LUM02054_PVS.raw	P40222	5.64154e+07	TRUE
LUM02054_PVS.raw	P40227	727492512	TRUE
LUM02054_PVS.raw	P40261	109171188	FALSE
LUM02054_PVS.raw	P40429	446448144	FALSE
LUM02054_PVS.raw	P40616	3.26397e+07	FALSE
LUM02054_PVS.raw	P40763	121631546	FALSE
LUM02054_PVS.raw	P40855	19291080	FALSE
LUM02054_PVS.raw	P40925	412314300	FALSE
LUM02054_PVS.raw	P40926	1361502496	TRUE
LUM02054_PVS.raw	P40937	1.5547e+07	FALSE
LUM02054_PVS.raw	P40939	103526622	FALSE
LUM02054_PVS.raw	P41091	216942688	TRUE
LUM02054_PVS.raw	P41223	2.55515e+07	FALSE
LUM02054_PVS.raw	P41227	42683325	FALSE
LUM02054_PVS.raw	P41236	2.26202e+07	FALSE
LUM02054_PVS.raw	P41250	221777236	TRUE
LUM02054_PVS.raw	P41252	111744404	FALSE
LUM02054_PVS.raw	P41567	442313208	FALSE
LUM02054_PVS.raw	P42167	4.612e+07	FALSE
LUM02054_PVS.raw	P42224	3.1615e+07	FALSE
LUM02054_PVS.raw	P42285	20393694	FALSE
LUM02054_PVS.raw	P42330	3.89001e+07	FALSE
LUM02054_PVS.raw	P42574	1.59243e+07	FALSE
LUM02054_PVS.raw	P42684	1.89248e+07	FALSE
LUM02054_PVS.raw	P42704	84764686	FALSE
LUM02054_PVS.raw	P42765	60036584	FALSE
LUM02054_PVS.raw	P42766	295969724	FALSE
LUM02054_PVS.raw	P42785	1.68793e+07	FALSE
LUM02054_PVS.raw	P43034	130695668	FALSE
LUM02054_PVS.raw	P43155	2.87843e+07	FALSE
LUM02054_PVS.raw	P43243	183334204	FALSE
LUM02054_PVS.raw	P43246	1.7619e+07	FALSE
LUM02054_PVS.raw	P43304	105205508	FALSE
LUM02054_PVS.raw	P43487	245818468	TRUE
LUM02054_PVS.raw	P43490	243511528	TRUE
LUM02054_PVS.raw	P43686	96896195	FALSE
LUM02054_PVS.raw	P45880	462066760	TRUE
LUM02054_PVS.raw	P45954	1.28865e+07	FALSE
LUM02054_PVS.raw	P45974	54828941	FALSE
LUM02054_PVS.raw	P46013	5.30371e+06	FALSE
LUM02054_PVS.raw	P46060	159304052	TRUE
LUM02054_PVS.raw	P46063	78764672	TRUE
LUM02054_PVS.raw	P46087	1.92301e+07	FALSE
LUM02054_PVS.raw	P46108	2.51658e+07	FALSE
LUM02054_PVS.raw	P46109	3.49237e+07	FALSE
LUM02054_PVS.raw	P46459	70077016	FALSE
LUM02054_PVS.raw	P46776	275477540	FALSE
LUM02054_PVS.raw	P46777	554576928	TRUE
LUM02054_PVS.raw	P46778	344066522	TRUE
LUM02054_PVS.raw	P46779	427926352	FALSE
LUM02054_PVS.raw	P46781	290238416	TRUE
LUM02054_PVS.raw	P46782	433058276	FALSE
LUM02054_PVS.raw	P46821	561710992	TRUE
LUM02054_PVS.raw	P46926	4.44865e+07	FALSE
LUM02054_PVS.raw	P46939	2.80614e+07	FALSE
LUM02054_PVS.raw	P46940	425302016	TRUE
LUM02054_PVS.raw	P46976	70879427	FALSE
LUM02054_PVS.raw	P46977	2.79675e+07	FALSE
LUM02054_PVS.raw	P47755	99346594	FALSE
LUM02054_PVS.raw	P47756	186871212	FALSE
LUM02054_PVS.raw	P47813	3.80093e+07	FALSE
LUM02054_PVS.raw	P47897	65414644	FALSE
LUM02054_PVS.raw	P48047	82371093	FALSE
LUM02054_PVS.raw	P48059	30606804	FALSE
LUM02054_PVS.raw	P48147	24009164	FALSE
LUM02054_PVS.raw	P48444	93629504	TRUE
LUM02054_PVS.raw	P48507	91836982	TRUE
LUM02054_PVS.raw	P48509	8.76448e+07	TRUE
LUM02054_PVS.raw	P48556	122513778	TRUE
LUM02054_PVS.raw	P48634	5.8518e+06	FALSE
LUM02054_PVS.raw	P48637	3.44955e+07	FALSE
LUM02054_PVS.raw	P48643	568603944	TRUE
LUM02054_PVS.raw	P48681	209145232	TRUE
LUM02054_PVS.raw	P48729	2.62444e+07	FALSE
LUM02054_PVS.raw	P48739	61506186	FALSE
LUM02054_PVS.raw	P49006	3.22528e+07	FALSE
LUM02054_PVS.raw	P49023	49526688	FALSE
LUM02054_PVS.raw	P49189	93868560	FALSE
LUM02054_PVS.raw	P49207	246313060	FALSE
LUM02054_PVS.raw	P49257	109994348	FALSE
LUM02054_PVS.raw	P49321	130330784	TRUE
LUM02054_PVS.raw	P49327	252689216	FALSE
LUM02054_PVS.raw	P49354	6.73618e+06	FALSE
LUM02054_PVS.raw	P49368	420344712	TRUE
LUM02054_PVS.raw	P49411	258548708	FALSE
LUM02054_PVS.raw	P49419	59187039	FALSE
LUM02054_PVS.raw	P49458	200965900	TRUE
LUM02054_PVS.raw	P49588	132960596	TRUE
LUM02054_PVS.raw	P49589	34971967	TRUE
LUM02054_PVS.raw	P49591	112864048	FALSE
LUM02054_PVS.raw	P49593	2.21128e+07	FALSE
LUM02054_PVS.raw	P49662	1.75535e+07	TRUE
LUM02054_PVS.raw	P49720	234412812	TRUE
LUM02054_PVS.raw	P49721	3.3069e+07	FALSE
LUM02054_PVS.raw	P49736	1.8233e+07	FALSE
LUM02054_PVS.raw	P49748	64172590	FALSE
LUM02054_PVS.raw	P49755	165063924	FALSE
LUM02054_PVS.raw	P49756	1.97537e+07	FALSE
LUM02054_PVS.raw	P49759	2.25232e+07	TRUE
LUM02054_PVS.raw	P49773	548359728	TRUE
LUM02054_PVS.raw	P49790	1.02376e+07	FALSE
LUM02054_PVS.raw	P49792	15898522	FALSE
LUM02054_PVS.raw	P49821	2.65847e+07	FALSE
LUM02054_PVS.raw	P49902	56958037	FALSE
LUM02054_PVS.raw	P49915	50627646	FALSE
LUM02054_PVS.raw	P49916	7836228	FALSE
LUM02054_PVS.raw	P50213	102705980	FALSE
LUM02054_PVS.raw	P50395	290887288	FALSE
LUM02054_PVS.raw	P50402	40258386	FALSE
LUM02054_PVS.raw	P50416	21152750	FALSE
LUM02054_PVS.raw	P50454	300950768	TRUE
LUM02054_PVS.raw	P50479	74012871	FALSE
LUM02054_PVS.raw	P50502	152504782	TRUE
LUM02054_PVS.raw	P50552	96599438	FALSE
LUM02054_PVS.raw	P50570	42935044	FALSE
LUM02054_PVS.raw	P50579	3.21147e+07	FALSE
LUM02054_PVS.raw	P50914	508236308	FALSE
LUM02054_PVS.raw	P50990	445749600	TRUE
LUM02054_PVS.raw	P50991	414838256	TRUE
LUM02054_PVS.raw	P51114	81816378	TRUE
LUM02054_PVS.raw	P51148	187367528	TRUE
LUM02054_PVS.raw	P51149	348017904	TRUE
LUM02054_PVS.raw	P51153	56286313	FALSE
LUM02054_PVS.raw	P51452	4.69571e+07	FALSE
LUM02054_PVS.raw	P51531	1.54878e+07	FALSE
LUM02054_PVS.raw	P51572	439579576	TRUE
LUM02054_PVS.raw	P51580	33060529	FALSE
LUM02054_PVS.raw	P51608	1.12925e+07	FALSE
LUM02054_PVS.raw	P51648	1.51173e+07	FALSE
LUM02054_PVS.raw	P51659	67361804	FALSE
LUM02054_PVS.raw	P51665	6.41118e+07	FALSE
LUM02054_PVS.raw	P51674	1.08281e+07	TRUE
LUM02054_PVS.raw	P51784	8.53823e+06	FALSE
LUM02054_PVS.raw	P51809	1.35195e+07	FALSE
LUM02054_PVS.raw	P51858	167310780	FALSE
LUM02054_PVS.raw	P51965	561349	TRUE
LUM02054_PVS.raw	P51970	4.38289e+07	FALSE
LUM02054_PVS.raw	P51991	399793584	TRUE
LUM02054_PVS.raw	P52209	436180184	FALSE
LUM02054_PVS.raw	P52272	434963704	TRUE
LUM02054_PVS.raw	P52292	81056148	FALSE
LUM02054_PVS.raw	P52294	32845657	FALSE
LUM02054_PVS.raw	P52306	30441619	FALSE
LUM02054_PVS.raw	P52565	1033674224	TRUE
LUM02054_PVS.raw	P52594	3.36344e+07	FALSE
LUM02054_PVS.raw	P52597	239507012	TRUE
LUM02054_PVS.raw	P52701	1.03051e+07	FALSE
LUM02054_PVS.raw	P52732	21441625	FALSE
LUM02054_PVS.raw	P52788	109770544	FALSE
LUM02054_PVS.raw	P52815	9.03934e+07	FALSE
LUM02054_PVS.raw	P52888	1.88728e+07	FALSE
LUM02054_PVS.raw	P52907	293072192	FALSE
LUM02054_PVS.raw	P52926	1.76024e+07	TRUE
LUM02054_PVS.raw	P52943	55846337	FALSE
LUM02054_PVS.raw	P53004	5.16288e+07	FALSE
LUM02054_PVS.raw	P53041	27121275	FALSE
LUM02054_PVS.raw	P53367	1.39882e+07	FALSE
LUM02054_PVS.raw	P53396	382256208	TRUE
LUM02054_PVS.raw	P53597	52274110	FALSE
LUM02054_PVS.raw	P53618	130122484	TRUE
LUM02054_PVS.raw	P53621	128321860	TRUE
LUM02054_PVS.raw	P53680	3.45795e+07	FALSE
LUM02054_PVS.raw	P53801	57045863	TRUE
LUM02054_PVS.raw	P53985	1.9491e+07	TRUE
LUM02054_PVS.raw	P53990	52476966	TRUE
LUM02054_PVS.raw	P53992	1.56686e+07	FALSE
LUM02054_PVS.raw	P53999	239274380	TRUE
LUM02054_PVS.raw	P54136	167446876	FALSE
LUM02054_PVS.raw	P54577	193724152	TRUE
LUM02054_PVS.raw	P54578	161105124	FALSE
LUM02054_PVS.raw	P54687	60971139	FALSE
LUM02054_PVS.raw	P54709	128751582	FALSE
LUM02054_PVS.raw	P54725	2.84356e+07	FALSE
LUM02054_PVS.raw	P54727	85222245	FALSE
LUM02054_PVS.raw	P54819	108272618	TRUE
LUM02054_PVS.raw	P54886	54004109	FALSE
LUM02054_PVS.raw	P54920	134890776	FALSE
LUM02054_PVS.raw	P55010	157977708	TRUE
LUM02054_PVS.raw	P55036	71434673	FALSE
LUM02054_PVS.raw	P55060	182164720	FALSE
LUM02054_PVS.raw	P55072	832454608	TRUE
LUM02054_PVS.raw	P55084	31463449	FALSE
LUM02054_PVS.raw	P55145	257803096	FALSE
LUM02054_PVS.raw	P55209	516278304	FALSE
LUM02054_PVS.raw	P55263	66490650	FALSE
LUM02054_PVS.raw	P55265	1.60119e+07	FALSE
LUM02054_PVS.raw	P55290	2.57698e+07	FALSE
LUM02054_PVS.raw	P55327	185431952	FALSE
LUM02054_PVS.raw	P55735	84365319	FALSE
LUM02054_PVS.raw	P55769	86332625	FALSE
LUM02054_PVS.raw	P55786	92743132	FALSE
LUM02054_PVS.raw	P55795	4.67843e+07	FALSE
LUM02054_PVS.raw	P55809	42371952	FALSE
LUM02054_PVS.raw	P55822	6.20214e+07	FALSE
LUM02054_PVS.raw	P55884	164641796	FALSE
LUM02054_PVS.raw	P56192	110785316	FALSE
LUM02054_PVS.raw	P56385	2.434e+07	FALSE
LUM02054_PVS.raw	P56537	36286522	TRUE
LUM02054_PVS.raw	P57740	1.29661e+07	FALSE
LUM02054_PVS.raw	P58546	543462448	TRUE
LUM02054_PVS.raw	P59998	106170147	FALSE
LUM02054_PVS.raw	P60033	105041512	FALSE
LUM02054_PVS.raw	P60174	2267769152	TRUE
LUM02054_PVS.raw	P60228	171535364	TRUE
LUM02054_PVS.raw	P60468	7.2094e+07	TRUE
LUM02054_PVS.raw	P60660	1291595536	TRUE
LUM02054_PVS.raw	P60709	4545980544	FALSE
LUM02054_PVS.raw	P60842	1548363232	TRUE
LUM02054_PVS.raw	P60866	281508584	TRUE
LUM02054_PVS.raw	P60891	49213412	FALSE
LUM02054_PVS.raw	P60900	185030480	FALSE
LUM02054_PVS.raw	P60903	940794432	TRUE
LUM02054_PVS.raw	P60953	467596848	FALSE
LUM02054_PVS.raw	P60981	483251264	TRUE
LUM02054_PVS.raw	P60983	54316697	FALSE
LUM02054_PVS.raw	P61006	54446227	FALSE
LUM02054_PVS.raw	P61011	66347926	FALSE
LUM02054_PVS.raw	P61019	250149340	FALSE
LUM02054_PVS.raw	P61026	102963958	TRUE
LUM02054_PVS.raw	P61081	94400880	FALSE
LUM02054_PVS.raw	P61086	76440108	FALSE
LUM02054_PVS.raw	P61088	203108496	FALSE
LUM02054_PVS.raw	P61106	186212364	TRUE
LUM02054_PVS.raw	P61158	286958192	FALSE
LUM02054_PVS.raw	P61160	321907880	FALSE
LUM02054_PVS.raw	P61163	69659704	FALSE
LUM02054_PVS.raw	P61201	39492386	FALSE
LUM02054_PVS.raw	P61221	104741124	FALSE
LUM02054_PVS.raw	P61224	86790573	TRUE
LUM02054_PVS.raw	P61247	427568400	TRUE
LUM02054_PVS.raw	P61254	318634346	TRUE
LUM02054_PVS.raw	P61289	72502299	TRUE
LUM02054_PVS.raw	P61313	218023280	TRUE
LUM02054_PVS.raw	P61326	115348484	TRUE
LUM02054_PVS.raw	P61353	266375780	FALSE
LUM02054_PVS.raw	P61421	52132833	FALSE
LUM02054_PVS.raw	P61586	119388490	TRUE
LUM02054_PVS.raw	P61587	65067030	FALSE
LUM02054_PVS.raw	P61604	1322306576	TRUE
LUM02054_PVS.raw	P61619	7.46749e+07	FALSE
LUM02054_PVS.raw	P61758	96888690	FALSE
LUM02054_PVS.raw	P61769	332434080	TRUE
LUM02054_PVS.raw	P61803	9.34618e+06	FALSE
LUM02054_PVS.raw	P61916	106618628	FALSE
LUM02054_PVS.raw	P61923	89955054	FALSE
LUM02054_PVS.raw	P61956	499011420	FALSE
LUM02054_PVS.raw	P61960	148799691	FALSE
LUM02054_PVS.raw	P61964	2.24048e+07	FALSE
LUM02054_PVS.raw	P61970	313632344	FALSE
LUM02054_PVS.raw	P61978	854026992	TRUE
LUM02054_PVS.raw	P61981	515258864	TRUE
LUM02054_PVS.raw	P62070	2.4239e+07	FALSE
LUM02054_PVS.raw	P62081	588371272	FALSE
LUM02054_PVS.raw	P62136	54902062	FALSE
LUM02054_PVS.raw	P62140	61837821	FALSE
LUM02054_PVS.raw	P62191	108625390	FALSE
LUM02054_PVS.raw	P62195	143798440	FALSE
LUM02054_PVS.raw	P62241	825854224	TRUE
LUM02054_PVS.raw	P62244	221296072	FALSE
LUM02054_PVS.raw	P62249	506439752	FALSE
LUM02054_PVS.raw	P62256	196618221	FALSE
LUM02054_PVS.raw	P62258	1967977952	TRUE
LUM02054_PVS.raw	P62263	252422376	FALSE
LUM02054_PVS.raw	P62266	424712328	FALSE
LUM02054_PVS.raw	P62269	520608952	FALSE
LUM02054_PVS.raw	P62277	185227002	FALSE
LUM02054_PVS.raw	P62280	434854064	TRUE
LUM02054_PVS.raw	P62306	61910661	FALSE
LUM02054_PVS.raw	P62314	135711588	FALSE
LUM02054_PVS.raw	P62316	68646662	FALSE
LUM02054_PVS.raw	P62318	138738172	FALSE
LUM02054_PVS.raw	P62330	49041178	FALSE
LUM02054_PVS.raw	P62333	88250712	FALSE
LUM02054_PVS.raw	P62424	647608320	TRUE
LUM02054_PVS.raw	P62495	187065268	FALSE
LUM02054_PVS.raw	P62633	1.30834e+06	TRUE
LUM02054_PVS.raw	P62701	567864544	TRUE
LUM02054_PVS.raw	P62714	3.07332e+07	FALSE
LUM02054_PVS.raw	P62750	284119352	FALSE
LUM02054_PVS.raw	P62753	464489032	TRUE
LUM02054_PVS.raw	P62805	10368841984	TRUE
LUM02054_PVS.raw	P62826	894172992	TRUE
LUM02054_PVS.raw	P62829	669098032	FALSE
LUM02054_PVS.raw	P62834	4.72409e+07	FALSE
LUM02054_PVS.raw	P62837	184745544	FALSE
LUM02054_PVS.raw	P62847	381581088	FALSE
LUM02054_PVS.raw	P62851	361490840	FALSE
LUM02054_PVS.raw	P62854	1.07924e+08	FALSE
LUM02054_PVS.raw	P62873	387798256	FALSE
LUM02054_PVS.raw	P62877	4.60936e+07	FALSE
LUM02054_PVS.raw	P62888	346645224	FALSE
LUM02054_PVS.raw	P62899	530437616	FALSE
LUM02054_PVS.raw	P62906	285899496	FALSE
LUM02054_PVS.raw	P62910	398401664	FALSE
LUM02054_PVS.raw	P62913	659353296	FALSE
LUM02054_PVS.raw	P62917	520157192	TRUE
LUM02054_PVS.raw	P62937	4225903648	TRUE
LUM02054_PVS.raw	P62942	257837700	FALSE
LUM02054_PVS.raw	P62993	46934780	FALSE
LUM02054_PVS.raw	P63000	101887004	TRUE
LUM02054_PVS.raw	P63010	141424292	TRUE
LUM02054_PVS.raw	P63096	17098401	FALSE
LUM02054_PVS.raw	P63098	3.37969e+07	FALSE
LUM02054_PVS.raw	P63104	1869735968	TRUE
LUM02054_PVS.raw	P63151	30089083	TRUE
LUM02054_PVS.raw	P63167	351264696	FALSE
LUM02054_PVS.raw	P63172	3.67086e+07	FALSE
LUM02054_PVS.raw	P63208	61329510	TRUE
LUM02054_PVS.raw	P63220	108661436	FALSE
LUM02054_PVS.raw	P63241	1213755040	TRUE
LUM02054_PVS.raw	P63244	635013920	TRUE
LUM02054_PVS.raw	P63261	4048449824	FALSE
LUM02054_PVS.raw	P63267	7.2112e+09	FALSE
LUM02054_PVS.raw	P63279	143668632	FALSE
LUM02054_PVS.raw	P63313	2147046972	FALSE
LUM02054_PVS.raw	P67809	504737024	FALSE
LUM02054_PVS.raw	P67812	32097249	FALSE
LUM02054_PVS.raw	P67936	463008960	TRUE
LUM02054_PVS.raw	P68036	199675596	TRUE
LUM02054_PVS.raw	P68104	11659395328	TRUE
LUM02054_PVS.raw	P68363	2637911872	TRUE
LUM02054_PVS.raw	P68371	328706526	FALSE
LUM02054_PVS.raw	P68400	55867293	FALSE
LUM02054_PVS.raw	P68402	129255348	FALSE
LUM02054_PVS.raw	P68431	690505276	FALSE
LUM02054_PVS.raw	P69905	842485408	FALSE
LUM02054_PVS.raw	P78318	2.47163e+07	FALSE
LUM02054_PVS.raw	P78330	50167974	FALSE
LUM02054_PVS.raw	P78344	73603886	TRUE
LUM02054_PVS.raw	P78346	1.35928e+07	FALSE
LUM02054_PVS.raw	P78371	456670752	TRUE
LUM02054_PVS.raw	P78406	56562774	FALSE
LUM02054_PVS.raw	P78417	361402992	TRUE
LUM02054_PVS.raw	P78527	140586944	TRUE
LUM02054_PVS.raw	P78559	1.33336e+07	FALSE
LUM02054_PVS.raw	P80303	32084459	FALSE
LUM02054_PVS.raw	P80723	36331353	FALSE
LUM02054_PVS.raw	P82979	41729786	FALSE
LUM02054_PVS.raw	P83111	54350416	FALSE
LUM02054_PVS.raw	P83731	447186904	FALSE
LUM02054_PVS.raw	P83881	237728048	FALSE
LUM02054_PVS.raw	P83916	48226203	FALSE
LUM02054_PVS.raw	P84077	583514560	FALSE
LUM02054_PVS.raw	P84085	89117760	FALSE
LUM02054_PVS.raw	P84090	290063387	TRUE
LUM02054_PVS.raw	P84095	36046725	FALSE
LUM02054_PVS.raw	P84098	433384952	FALSE
LUM02054_PVS.raw	P84103	247874292	FALSE
LUM02054_PVS.raw	P84157	68863380	FALSE
LUM02054_PVS.raw	P84243	255937620	TRUE
LUM02054_PVS.raw	P85037	3.51417e+06	FALSE
LUM02054_PVS.raw	P98194	1.2544e+07	FALSE
LUM02054_PVS.raw	P99999	211946272	FALSE
LUM02054_PVS.raw	Q00059	35173056	FALSE
LUM02054_PVS.raw	Q00169	37189145	FALSE
LUM02054_PVS.raw	Q00325	212425680	TRUE
LUM02054_PVS.raw	Q00341	74974681	FALSE
LUM02054_PVS.raw	Q00535	14961015	FALSE
LUM02054_PVS.raw	Q00610	752413264	TRUE
LUM02054_PVS.raw	Q00688	75710596	FALSE
LUM02054_PVS.raw	Q00765	186886396	FALSE
LUM02054_PVS.raw	Q00796	29519629	FALSE
LUM02054_PVS.raw	Q00839	866627024	TRUE
LUM02054_PVS.raw	Q01082	63873534	FALSE
LUM02054_PVS.raw	Q01085	3.5105e+07	FALSE
LUM02054_PVS.raw	Q01105	356638152	TRUE
LUM02054_PVS.raw	Q01518	672025008	TRUE
LUM02054_PVS.raw	Q01658	60430958	FALSE
LUM02054_PVS.raw	Q01813	154461660	FALSE
LUM02054_PVS.raw	Q01844	151745452	FALSE
LUM02054_PVS.raw	Q02218	22216579	FALSE
LUM02054_PVS.raw	Q02241	1.67509e+07	FALSE
LUM02054_PVS.raw	Q02543	306581416	FALSE
LUM02054_PVS.raw	Q02750	53629906	FALSE
LUM02054_PVS.raw	Q02790	260341232	TRUE
LUM02054_PVS.raw	Q02878	464581688	TRUE
LUM02054_PVS.raw	Q02952	206940964	TRUE
LUM02054_PVS.raw	Q02978	18723621	TRUE
LUM02054_PVS.raw	Q03001	32143734	FALSE
LUM02054_PVS.raw	Q03135	335893104	TRUE
LUM02054_PVS.raw	Q03252	109188340	FALSE
LUM02054_PVS.raw	Q04446	74277022	FALSE
LUM02054_PVS.raw	Q04637	136970544	FALSE
LUM02054_PVS.raw	Q04760	270844704	FALSE
LUM02054_PVS.raw	Q04837	229650612	TRUE
LUM02054_PVS.raw	Q04917	200177624	FALSE
LUM02054_PVS.raw	Q05209	31294581	FALSE
LUM02054_PVS.raw	Q05682	747005232	TRUE
LUM02054_PVS.raw	Q06210	39101226	FALSE
LUM02054_PVS.raw	Q06265	19121442	FALSE
LUM02054_PVS.raw	Q06323	195834076	TRUE
LUM02054_PVS.raw	Q06481	1.57957e+07	FALSE
LUM02054_PVS.raw	Q06830	3291193600	TRUE
LUM02054_PVS.raw	Q07020	613892760	TRUE
LUM02054_PVS.raw	Q07021	649136864	FALSE
LUM02054_PVS.raw	Q07065	243522880	TRUE
LUM02054_PVS.raw	Q07666	192895546	FALSE
LUM02054_PVS.raw	Q07866	2.72969e+07	FALSE
LUM02054_PVS.raw	Q07955	114923992	FALSE
LUM02054_PVS.raw	Q07960	83648132	FALSE
LUM02054_PVS.raw	Q08209	45034311	FALSE
LUM02054_PVS.raw	Q08211	189853708	FALSE
LUM02054_PVS.raw	Q08257	160849028	FALSE
LUM02054_PVS.raw	Q08380	1.6313e+07	FALSE
LUM02054_PVS.raw	Q08623	3.22851e+06	FALSE
LUM02054_PVS.raw	Q08945	66921920	FALSE
LUM02054_PVS.raw	Q08AM6	1.62319e+07	FALSE
LUM02054_PVS.raw	Q08J23	22387670	FALSE
LUM02054_PVS.raw	Q09028	176042168	FALSE
LUM02054_PVS.raw	Q09161	1.64314e+07	FALSE
LUM02054_PVS.raw	Q09666	484031888	FALSE
LUM02054_PVS.raw	Q0ZGT2	1.55919e+07	FALSE
LUM02054_PVS.raw	Q10471	1.42905e+07	FALSE
LUM02054_PVS.raw	Q10567	56164424	FALSE
LUM02054_PVS.raw	Q12765	92509222	FALSE
LUM02054_PVS.raw	Q12768	1.0102e+07	FALSE
LUM02054_PVS.raw	Q12769	1.62632e+07	FALSE
LUM02054_PVS.raw	Q12792	82914948	TRUE
LUM02054_PVS.raw	Q12797	402462766	FALSE
LUM02054_PVS.raw	Q12849	3.14569e+07	FALSE
LUM02054_PVS.raw	Q12874	56475383	FALSE
LUM02054_PVS.raw	Q12904	114628546	FALSE
LUM02054_PVS.raw	Q12905	300104170	TRUE
LUM02054_PVS.raw	Q12906	236952884	FALSE
LUM02054_PVS.raw	Q12907	111085122	FALSE
LUM02054_PVS.raw	Q12931	23664822	FALSE
LUM02054_PVS.raw	Q12979	5.46853e+07	FALSE
LUM02054_PVS.raw	Q13011	6.93893e+06	FALSE
LUM02054_PVS.raw	Q13033	11994024	FALSE
LUM02054_PVS.raw	Q13045	43960929	FALSE
LUM02054_PVS.raw	Q13084	21844398	FALSE
LUM02054_PVS.raw	Q13085	6.90026e+07	FALSE
LUM02054_PVS.raw	Q13098	34764412	FALSE
LUM02054_PVS.raw	Q13126	246841252	FALSE
LUM02054_PVS.raw	Q13137	15377659	FALSE
LUM02054_PVS.raw	Q13148	71444303	FALSE
LUM02054_PVS.raw	Q13151	61673000	FALSE
LUM02054_PVS.raw	Q13155	3.4117e+07	FALSE
LUM02054_PVS.raw	Q13162	7.33933e+07	FALSE
LUM02054_PVS.raw	Q13177	78968126	FALSE
LUM02054_PVS.raw	Q13185	121780756	FALSE
LUM02054_PVS.raw	Q13188	11753160	FALSE
LUM02054_PVS.raw	Q13200	145351428	TRUE
LUM02054_PVS.raw	Q13217	17518388	TRUE
LUM02054_PVS.raw	Q13242	1.88145e+07	FALSE
LUM02054_PVS.raw	Q13247	38139493	FALSE
LUM02054_PVS.raw	Q13263	172324344	TRUE
LUM02054_PVS.raw	Q13283	128176940	FALSE
LUM02054_PVS.raw	Q13310	43625835	FALSE
LUM02054_PVS.raw	Q13347	242504928	TRUE
LUM02054_PVS.raw	Q13363	3.71299e+07	FALSE
LUM02054_PVS.raw	Q13409	118957538	FALSE
LUM02054_PVS.raw	Q13423	37752589	FALSE
LUM02054_PVS.raw	Q13426	1.35515e+07	FALSE
LUM02054_PVS.raw	Q13428	28143336	FALSE
LUM02054_PVS.raw	Q13435	97392428	FALSE
LUM02054_PVS.raw	Q13439	2.19884e+06	FALSE
LUM02054_PVS.raw	Q13442	146915796	TRUE
LUM02054_PVS.raw	Q13492	34532967	TRUE
LUM02054_PVS.raw	Q13501	569825688	TRUE
LUM02054_PVS.raw	Q13509	145738460	FALSE
LUM02054_PVS.raw	Q13523	1.07502e+07	FALSE
LUM02054_PVS.raw	Q13526	54316593	FALSE
LUM02054_PVS.raw	Q13557	64411770	FALSE
LUM02054_PVS.raw	Q13561	97912988	TRUE
LUM02054_PVS.raw	Q13564	47336556	FALSE
LUM02054_PVS.raw	Q13573	9.54582e+06	FALSE
LUM02054_PVS.raw	Q13596	24360205	FALSE
LUM02054_PVS.raw	Q13617	7.85831e+06	FALSE
LUM02054_PVS.raw	Q13618	2.7983e+07	FALSE
LUM02054_PVS.raw	Q13620	102306422	FALSE
LUM02054_PVS.raw	Q13625	2.45452e+06	TRUE
LUM02054_PVS.raw	Q13637	134006240	FALSE
LUM02054_PVS.raw	Q13642	52159806	FALSE
LUM02054_PVS.raw	Q13740	234772368	TRUE
LUM02054_PVS.raw	Q13769	1.30806e+07	FALSE
LUM02054_PVS.raw	Q13772	11641554	FALSE
LUM02054_PVS.raw	Q13813	78142082	FALSE
LUM02054_PVS.raw	Q13838	122983328	FALSE
LUM02054_PVS.raw	Q13867	52720429	FALSE
LUM02054_PVS.raw	Q13885	171564767	FALSE
LUM02054_PVS.raw	Q13938	956121792	FALSE
LUM02054_PVS.raw	Q13951	92905701	FALSE
LUM02054_PVS.raw	Q14008	65041380	FALSE
LUM02054_PVS.raw	Q14011	71944782	FALSE
LUM02054_PVS.raw	Q14019	321932392	TRUE
LUM02054_PVS.raw	Q14103	549170152	FALSE
LUM02054_PVS.raw	Q14108	138912222	TRUE
LUM02054_PVS.raw	Q14116	57273635	FALSE
LUM02054_PVS.raw	Q14123	74443406	FALSE
LUM02054_PVS.raw	Q14152	93925830	TRUE
LUM02054_PVS.raw	Q14157	51143669	FALSE
LUM02054_PVS.raw	Q14165	2.80983e+07	FALSE
LUM02054_PVS.raw	Q14166	2.17992e+07	FALSE
LUM02054_PVS.raw	Q14192	107871798	FALSE
LUM02054_PVS.raw	Q14195	149371986	TRUE
LUM02054_PVS.raw	Q14203	3.23465e+07	FALSE
LUM02054_PVS.raw	Q14204	158317312	FALSE
LUM02054_PVS.raw	Q14232	29073294	FALSE
LUM02054_PVS.raw	Q14240	347194580	FALSE
LUM02054_PVS.raw	Q14247	147591836	TRUE
LUM02054_PVS.raw	Q14254	42110946	FALSE
LUM02054_PVS.raw	Q14257	3.5668e+07	FALSE
LUM02054_PVS.raw	Q14258	5.42685e+07	FALSE
LUM02054_PVS.raw	Q14320	41306355	FALSE
LUM02054_PVS.raw	Q14376	1.37541e+07	FALSE
LUM02054_PVS.raw	Q14444	163777014	TRUE
LUM02054_PVS.raw	Q14498	32756083	TRUE
LUM02054_PVS.raw	Q14533	58660375	TRUE
LUM02054_PVS.raw	Q14554	1.53189e+07	FALSE
LUM02054_PVS.raw	Q14562	7.78223e+06	FALSE
LUM02054_PVS.raw	Q14566	58763444	FALSE
LUM02054_PVS.raw	Q14627	36680922	FALSE
LUM02054_PVS.raw	Q14651	188172480	FALSE
LUM02054_PVS.raw	Q14677	1.86529e+07	FALSE
LUM02054_PVS.raw	Q14683	3.05053e+07	FALSE
LUM02054_PVS.raw	Q14694	7.67586e+06	FALSE
LUM02054_PVS.raw	Q14697	276074884	FALSE
LUM02054_PVS.raw	Q14738	1.3668e+07	FALSE
LUM02054_PVS.raw	Q14764	113739964	FALSE
LUM02054_PVS.raw	Q14789	1.51677e+07	FALSE
LUM02054_PVS.raw	Q14839	11196089	FALSE
LUM02054_PVS.raw	Q14847	182476184	TRUE
LUM02054_PVS.raw	Q14914	45766262	FALSE
LUM02054_PVS.raw	Q14919	44208009	TRUE
LUM02054_PVS.raw	Q14974	473871632	TRUE
LUM02054_PVS.raw	Q14980	28621274	TRUE
LUM02054_PVS.raw	Q15003	25398244	FALSE
LUM02054_PVS.raw	Q15008	109935734	FALSE
LUM02054_PVS.raw	Q15014	39757448	TRUE
LUM02054_PVS.raw	Q15019	228454384	TRUE
LUM02054_PVS.raw	Q15020	1.30526e+07	FALSE
LUM02054_PVS.raw	Q15021	1.96351e+07	FALSE
LUM02054_PVS.raw	Q15029	68257906	FALSE
LUM02054_PVS.raw	Q15046	77646504	FALSE
LUM02054_PVS.raw	Q15050	42736812	FALSE
LUM02054_PVS.raw	Q15056	260759051	TRUE
LUM02054_PVS.raw	Q15061	3.15908e+07	FALSE
LUM02054_PVS.raw	Q15067	6.05181e+06	FALSE
LUM02054_PVS.raw	Q15075	196557139	FALSE
LUM02054_PVS.raw	Q15084	759177376	TRUE
LUM02054_PVS.raw	Q15121	355347368	TRUE
LUM02054_PVS.raw	Q15126	15846447	FALSE
LUM02054_PVS.raw	Q15149	127861920	FALSE
LUM02054_PVS.raw	Q15165	31882743	FALSE
LUM02054_PVS.raw	Q15181	340303016	FALSE
LUM02054_PVS.raw	Q15185	587470112	FALSE
LUM02054_PVS.raw	Q15233	296302448	TRUE
LUM02054_PVS.raw	Q15257	126470312	FALSE
LUM02054_PVS.raw	Q15286	46563211	FALSE
LUM02054_PVS.raw	Q15287	42226677	FALSE
LUM02054_PVS.raw	Q15293	479258592	TRUE
LUM02054_PVS.raw	Q15363	102672972	FALSE
LUM02054_PVS.raw	Q15365	234661824	TRUE
LUM02054_PVS.raw	Q15366	148215546	TRUE
LUM02054_PVS.raw	Q15369	164869848	FALSE
LUM02054_PVS.raw	Q15370	80406900	FALSE
LUM02054_PVS.raw	Q15382	123813386	FALSE
LUM02054_PVS.raw	Q15392	80538706	FALSE
LUM02054_PVS.raw	Q15393	103739700	FALSE
LUM02054_PVS.raw	Q15397	1.81368e+07	FALSE
LUM02054_PVS.raw	Q15404	5.26964e+07	TRUE
LUM02054_PVS.raw	Q15417	658118368	TRUE
LUM02054_PVS.raw	Q15424	28582790	FALSE
LUM02054_PVS.raw	Q15427	134731480	TRUE
LUM02054_PVS.raw	Q15428	2.70429e+07	FALSE
LUM02054_PVS.raw	Q15435	27833847	FALSE
LUM02054_PVS.raw	Q15436	3.45241e+07	FALSE
LUM02054_PVS.raw	Q15437	3.05984e+07	FALSE
LUM02054_PVS.raw	Q15459	77662440	FALSE
LUM02054_PVS.raw	Q15599	1.72959e+07	FALSE
LUM02054_PVS.raw	Q15631	96917880	FALSE
LUM02054_PVS.raw	Q15637	51613097	FALSE
LUM02054_PVS.raw	Q15642	9924744	FALSE
LUM02054_PVS.raw	Q15645	15298371	FALSE
LUM02054_PVS.raw	Q15654	2.44603e+07	FALSE
LUM02054_PVS.raw	Q15691	263059112	FALSE
LUM02054_PVS.raw	Q15717	72850504	TRUE
LUM02054_PVS.raw	Q15738	3.69341e+07	FALSE
LUM02054_PVS.raw	Q15746	24526213	FALSE
LUM02054_PVS.raw	Q15758	187797124	TRUE
LUM02054_PVS.raw	Q15907	145895782	TRUE
LUM02054_PVS.raw	Q15942	142148572	FALSE
LUM02054_PVS.raw	Q16181	135457340	FALSE
LUM02054_PVS.raw	Q16186	45531843	TRUE
LUM02054_PVS.raw	Q16222	274128960	TRUE
LUM02054_PVS.raw	Q16270	99036748	FALSE
LUM02054_PVS.raw	Q16401	64386311	FALSE
LUM02054_PVS.raw	Q16527	26653611	FALSE
LUM02054_PVS.raw	Q16531	40268430	FALSE
LUM02054_PVS.raw	Q16533	71181002	TRUE
LUM02054_PVS.raw	Q16537	9.64708e+06	FALSE
LUM02054_PVS.raw	Q16539	8.83269e+06	FALSE
LUM02054_PVS.raw	Q16543	243937516	TRUE
LUM02054_PVS.raw	Q16555	104503496	FALSE
LUM02054_PVS.raw	Q16576	110309568	FALSE
LUM02054_PVS.raw	Q16630	36615846	FALSE
LUM02054_PVS.raw	Q16643	38736013	FALSE
LUM02054_PVS.raw	Q16658	65257844	FALSE
LUM02054_PVS.raw	Q16665	9.32861e+06	FALSE
LUM02054_PVS.raw	Q16666	55249869	TRUE
LUM02054_PVS.raw	Q16698	45411460	FALSE
LUM02054_PVS.raw	Q16777	4246982792	FALSE
LUM02054_PVS.raw	Q16831	54913683	FALSE
LUM02054_PVS.raw	Q16836	59524128	FALSE
LUM02054_PVS.raw	Q16851	3.66129e+07	FALSE
LUM02054_PVS.raw	Q16881	505781336	TRUE
LUM02054_PVS.raw	Q16891	114478872	TRUE
LUM02054_PVS.raw	Q17RB0	1.68494e+07	TRUE
LUM02054_PVS.raw	Q1KMD3	123662461	FALSE
LUM02054_PVS.raw	Q2TAY7	25090689	FALSE
LUM02054_PVS.raw	Q32MZ4	45156979	FALSE
LUM02054_PVS.raw	Q3KQU3	1.00074e+07	FALSE
LUM02054_PVS.raw	Q3MHD2	1.59531e+07	TRUE
LUM02054_PVS.raw	Q3ZCM7	2655223584	FALSE
LUM02054_PVS.raw	Q3ZCQ8	34908918	FALSE
LUM02054_PVS.raw	Q4G0J3	6.20935e+06	FALSE
LUM02054_PVS.raw	Q52LJ0	2.60028e+07	FALSE
LUM02054_PVS.raw	Q53GQ0	135148196	FALSE
LUM02054_PVS.raw	Q53H12	68552012	FALSE
LUM02054_PVS.raw	Q562R1	172316004	FALSE
LUM02054_PVS.raw	Q56VL3	231036440	TRUE
LUM02054_PVS.raw	Q5H9R7	1.62731e+07	FALSE
LUM02054_PVS.raw	Q5JPE7	44782712	FALSE
LUM02054_PVS.raw	Q5JRX3	30154530	FALSE
LUM02054_PVS.raw	Q5JSH3	16179801	FALSE
LUM02054_PVS.raw	Q5JTV8	33970860	TRUE
LUM02054_PVS.raw	Q5M775	19771777	TRUE
LUM02054_PVS.raw	Q5QJE6	2.10738e+07	FALSE
LUM02054_PVS.raw	Q5SSJ5	84382634	FALSE
LUM02054_PVS.raw	Q5SW79	18890786	FALSE
LUM02054_PVS.raw	Q5T1M5	10682238	FALSE
LUM02054_PVS.raw	Q5T4S7	26079191	FALSE
LUM02054_PVS.raw	Q5TFE4	32641817	FALSE
LUM02054_PVS.raw	Q5VW32	2.25588e+07	FALSE
LUM02054_PVS.raw	Q5VY09	1.28458e+07	TRUE
LUM02054_PVS.raw	Q5VYK3	2.29789e+07	FALSE
LUM02054_PVS.raw	Q5VZF2	4.18425e+07	TRUE
LUM02054_PVS.raw	Q5XKP0	55542021	FALSE
LUM02054_PVS.raw	Q641Q2	19634720	FALSE
LUM02054_PVS.raw	Q68CZ2	8.71123e+06	FALSE
LUM02054_PVS.raw	Q6DD88	109659588	FALSE
LUM02054_PVS.raw	Q6FI81	39615123	FALSE
LUM02054_PVS.raw	Q6IBS0	60530370	FALSE
LUM02054_PVS.raw	Q6IQ22	1.43269e+07	FALSE
LUM02054_PVS.raw	Q6NUK1	26697768	FALSE
LUM02054_PVS.raw	Q6NUQ4	6.88135e+06	FALSE
LUM02054_PVS.raw	Q6NVY1	14028882	FALSE
LUM02054_PVS.raw	Q6NYC1	1.51227e+07	TRUE
LUM02054_PVS.raw	Q6NYC8	3.06049e+07	FALSE
LUM02054_PVS.raw	Q6NZI2	306375264	TRUE
LUM02054_PVS.raw	Q6P1J9	1.06134e+07	TRUE
LUM02054_PVS.raw	Q6P2E9	3.59572e+07	FALSE
LUM02054_PVS.raw	Q6P2Q9	84951676	TRUE
LUM02054_PVS.raw	Q6PCE3	3.50031e+07	FALSE
LUM02054_PVS.raw	Q6PGP7	1.27799e+07	FALSE
LUM02054_PVS.raw	Q6PIU2	71724208	FALSE
LUM02054_PVS.raw	Q6PKG0	2.59095e+07	FALSE
LUM02054_PVS.raw	Q6UN15	2.08548e+07	FALSE
LUM02054_PVS.raw	Q6UXH1	1.03372e+07	FALSE
LUM02054_PVS.raw	Q6UXN9	1.71534e+07	FALSE
LUM02054_PVS.raw	Q6WCQ1	3.87101e+06	FALSE
LUM02054_PVS.raw	Q6YN16	27797329	FALSE
LUM02054_PVS.raw	Q6ZVM7	15457548	FALSE
LUM02054_PVS.raw	Q709C8	3.51754e+06	FALSE
LUM02054_PVS.raw	Q71DI3	492375588	FALSE
LUM02054_PVS.raw	Q71RC2	1.32863e+07	FALSE
LUM02054_PVS.raw	Q7KZ85	6.17287e+06	FALSE
LUM02054_PVS.raw	Q7KZF4	167702884	FALSE
LUM02054_PVS.raw	Q7L014	15224168	FALSE
LUM02054_PVS.raw	Q7L1Q6	112896228	TRUE
LUM02054_PVS.raw	Q7L2E3	1.56425e+07	FALSE
LUM02054_PVS.raw	Q7L2H7	161483952	FALSE
LUM02054_PVS.raw	Q7L4I2	2.09047e+07	TRUE
LUM02054_PVS.raw	Q7L576	38359382	FALSE
LUM02054_PVS.raw	Q7L5N1	47485571	FALSE
LUM02054_PVS.raw	Q7L5N7	1.75457e+07	FALSE
LUM02054_PVS.raw	Q7L7L0	1378805876	FALSE
LUM02054_PVS.raw	Q7L7X3	1.07567e+07	FALSE
LUM02054_PVS.raw	Q7LG56	9.77943e+06	FALSE
LUM02054_PVS.raw	Q7Z2W4	29262967	FALSE
LUM02054_PVS.raw	Q7Z417	46493294	FALSE
LUM02054_PVS.raw	Q7Z422	1.5176e+07	FALSE
LUM02054_PVS.raw	Q7Z434	47850621	FALSE
LUM02054_PVS.raw	Q7Z478	1.60934e+07	FALSE
LUM02054_PVS.raw	Q7Z4Q2	9.1486e+06	FALSE
LUM02054_PVS.raw	Q7Z4V5	3.04649e+07	FALSE
LUM02054_PVS.raw	Q7Z569	3.71968e+06	FALSE
LUM02054_PVS.raw	Q7Z6Z7	17020121	FALSE
LUM02054_PVS.raw	Q7Z739	76283556	FALSE
LUM02054_PVS.raw	Q86TG7	69631527	TRUE
LUM02054_PVS.raw	Q86UE4	65016199	FALSE
LUM02054_PVS.raw	Q86UP2	54946314	TRUE
LUM02054_PVS.raw	Q86V81	162763138	FALSE
LUM02054_PVS.raw	Q86VP1	1.28083e+07	TRUE
LUM02054_PVS.raw	Q86VP6	104980184	FALSE
LUM02054_PVS.raw	Q86W92	2.5643e+07	FALSE
LUM02054_PVS.raw	Q86WA8	2.46979e+07	TRUE
LUM02054_PVS.raw	Q86X55	2.72434e+07	FALSE
LUM02054_PVS.raw	Q86XP3	14404328	FALSE
LUM02054_PVS.raw	Q8IUE6	60947166	FALSE
LUM02054_PVS.raw	Q8IUR0	1.65764e+07	FALSE
LUM02054_PVS.raw	Q8IVF2	53131677	FALSE
LUM02054_PVS.raw	Q8IWB7	1.4155e+07	FALSE
LUM02054_PVS.raw	Q8IWE2	39620482	FALSE
LUM02054_PVS.raw	Q8IWJ2	1.97728e+06	FALSE
LUM02054_PVS.raw	Q8IWS0	40876032	FALSE
LUM02054_PVS.raw	Q8IX12	1.56154e+07	FALSE
LUM02054_PVS.raw	Q8IXS6	1.40118e+07	FALSE
LUM02054_PVS.raw	Q8IY81	9.02874e+06	FALSE
LUM02054_PVS.raw	Q8IYB3	41052586	FALSE
LUM02054_PVS.raw	Q8IYS1	1.92091e+07	FALSE
LUM02054_PVS.raw	Q8IZP0	2.29032e+07	FALSE
LUM02054_PVS.raw	Q8N163	1.47062e+07	FALSE
LUM02054_PVS.raw	Q8N1F7	5.35056e+07	FALSE
LUM02054_PVS.raw	Q8N392	20216151	TRUE
LUM02054_PVS.raw	Q8N3U4	32198199	FALSE
LUM02054_PVS.raw	Q8N488	6.15743e+06	TRUE
LUM02054_PVS.raw	Q8N4Q1	1.03186e+07	FALSE
LUM02054_PVS.raw	Q8N543	2.61372e+07	TRUE
LUM02054_PVS.raw	Q8N684	1.11815e+07	FALSE
LUM02054_PVS.raw	Q8N6M9	89001120	TRUE
LUM02054_PVS.raw	Q8N6T3	1.41605e+07	FALSE
LUM02054_PVS.raw	Q8N766	1.1248e+07	FALSE
LUM02054_PVS.raw	Q8N8S7	77684127	FALSE
LUM02054_PVS.raw	Q8NBJ5	46096534	FALSE
LUM02054_PVS.raw	Q8NBJ7	37766840	FALSE
LUM02054_PVS.raw	Q8NBS9	281832752	FALSE
LUM02054_PVS.raw	Q8NBX0	49183824	FALSE
LUM02054_PVS.raw	Q8NC51	311419744	TRUE
LUM02054_PVS.raw	Q8NCW5	57754056	FALSE
LUM02054_PVS.raw	Q8NDI1	6.12185e+06	FALSE
LUM02054_PVS.raw	Q8NE71	62874748	FALSE
LUM02054_PVS.raw	Q8NEM2	19371494	FALSE
LUM02054_PVS.raw	Q8NFH4	2.21392e+07	FALSE
LUM02054_PVS.raw	Q8NFQ8	1.62099e+07	FALSE
LUM02054_PVS.raw	Q8NI22	128871710	FALSE
LUM02054_PVS.raw	Q8NI27	1.43884e+07	FALSE
LUM02054_PVS.raw	Q8TAT6	84648814	FALSE
LUM02054_PVS.raw	Q8TBC4	3.21316e+07	FALSE
LUM02054_PVS.raw	Q8TCS8	1.50854e+07	FALSE
LUM02054_PVS.raw	Q8TCT9	95458492	FALSE
LUM02054_PVS.raw	Q8TDN6	53156690	FALSE
LUM02054_PVS.raw	Q8TED0	1.15011e+07	FALSE
LUM02054_PVS.raw	Q8TED1	3.61597e+07	FALSE
LUM02054_PVS.raw	Q8TEQ6	1.1573e+07	FALSE
LUM02054_PVS.raw	Q8WU68	123391614	FALSE
LUM02054_PVS.raw	Q8WU90	26736153	TRUE
LUM02054_PVS.raw	Q8WUA2	2.07986e+07	FALSE
LUM02054_PVS.raw	Q8WUM0	7.42696e+06	FALSE
LUM02054_PVS.raw	Q8WUM4	90095186	FALSE
LUM02054_PVS.raw	Q8WVV9	10826112	FALSE
LUM02054_PVS.raw	Q8WVY7	9.63908e+07	FALSE
LUM02054_PVS.raw	Q8WW12	4.72648e+07	TRUE
LUM02054_PVS.raw	Q8WWI1	1.14142e+07	FALSE
LUM02054_PVS.raw	Q8WWM7	33911850	FALSE
LUM02054_PVS.raw	Q8WX93	2.24288e+07	FALSE
LUM02054_PVS.raw	Q8WXF7	3.61603e+06	FALSE
LUM02054_PVS.raw	Q8WXX5	41380140	FALSE
LUM02054_PVS.raw	Q8WYA6	10139947	FALSE
LUM02054_PVS.raw	Q8WZA0	45368596	FALSE
LUM02054_PVS.raw	Q8WZA9	19566147	FALSE
LUM02054_PVS.raw	Q92499	79157260	FALSE
LUM02054_PVS.raw	Q92504	2.33937e+07	TRUE
LUM02054_PVS.raw	Q92520	46274742	FALSE
LUM02054_PVS.raw	Q92575	2.43418e+07	FALSE
LUM02054_PVS.raw	Q92597	31995366	FALSE
LUM02054_PVS.raw	Q92598	1059351936	TRUE
LUM02054_PVS.raw	Q92599	1.47088e+07	FALSE
LUM02054_PVS.raw	Q92615	5.06784e+06	TRUE
LUM02054_PVS.raw	Q92616	22476369	FALSE
LUM02054_PVS.raw	Q92621	35782792	FALSE
LUM02054_PVS.raw	Q92688	161153100	FALSE
LUM02054_PVS.raw	Q92734	105674669	FALSE
LUM02054_PVS.raw	Q92747	40516052	FALSE
LUM02054_PVS.raw	Q92769	6.83927e+06	FALSE
LUM02054_PVS.raw	Q92786	9.92541e+06	TRUE
LUM02054_PVS.raw	Q92804	36367663	FALSE
LUM02054_PVS.raw	Q92820	49969432	FALSE
LUM02054_PVS.raw	Q92823	1.83491e+07	FALSE
LUM02054_PVS.raw	Q92841	83934784	FALSE
LUM02054_PVS.raw	Q92878	2.06342e+07	FALSE
LUM02054_PVS.raw	Q92879	2.66264e+07	FALSE
LUM02054_PVS.raw	Q92882	2.70034e+07	FALSE
LUM02054_PVS.raw	Q92890	4.47985e+07	FALSE
LUM02054_PVS.raw	Q92900	30280020	FALSE
LUM02054_PVS.raw	Q92905	4.12826e+07	FALSE
LUM02054_PVS.raw	Q92922	10549892	FALSE
LUM02054_PVS.raw	Q92930	2.53091e+07	TRUE
LUM02054_PVS.raw	Q92945	183612956	FALSE
LUM02054_PVS.raw	Q92973	141635556	FALSE
LUM02054_PVS.raw	Q92974	3.31287e+07	FALSE
LUM02054_PVS.raw	Q93008	2.08509e+07	FALSE
LUM02054_PVS.raw	Q93009	13123636	FALSE
LUM02054_PVS.raw	Q93034	15953972	FALSE
LUM02054_PVS.raw	Q93052	57710550	FALSE
LUM02054_PVS.raw	Q969G3	1.00623e+07	TRUE
LUM02054_PVS.raw	Q969H8	190899110	TRUE
LUM02054_PVS.raw	Q969P5	83221250	FALSE
LUM02054_PVS.raw	Q969S3	24807643	FALSE
LUM02054_PVS.raw	Q969T9	2.07412e+07	FALSE
LUM02054_PVS.raw	Q969U7	2.69361e+07	FALSE
LUM02054_PVS.raw	Q96A33	37095872	FALSE
LUM02054_PVS.raw	Q96A49	2.52572e+07	FALSE
LUM02054_PVS.raw	Q96A65	7.72943e+06	FALSE
LUM02054_PVS.raw	Q96AC1	3.31224e+07	FALSE
LUM02054_PVS.raw	Q96AE4	482675880	TRUE
LUM02054_PVS.raw	Q96AG4	527344976	FALSE
LUM02054_PVS.raw	Q96AY3	1.10806e+07	FALSE
LUM02054_PVS.raw	Q96B97	2.88327e+06	TRUE
LUM02054_PVS.raw	Q96C19	66902587	FALSE
LUM02054_PVS.raw	Q96C36	3.34406e+07	FALSE
LUM02054_PVS.raw	Q96C86	1.61087e+07	FALSE
LUM02054_PVS.raw	Q96CS3	39699762	TRUE
LUM02054_PVS.raw	Q96CW1	78797124	FALSE
LUM02054_PVS.raw	Q96DH6	1.81942e+07	FALSE
LUM02054_PVS.raw	Q96DI7	4.41291e+07	FALSE
LUM02054_PVS.raw	Q96F85	39126982	FALSE
LUM02054_PVS.raw	Q96FJ2	47678502	FALSE
LUM02054_PVS.raw	Q96FQ6	115256564	FALSE
LUM02054_PVS.raw	Q96FW1	65996507	FALSE
LUM02054_PVS.raw	Q96G03	98341828	FALSE
LUM02054_PVS.raw	Q96GC9	1.45485e+07	FALSE
LUM02054_PVS.raw	Q96GG9	32293273	FALSE
LUM02054_PVS.raw	Q96GK7	2.81631e+07	FALSE
LUM02054_PVS.raw	Q96GQ7	8.2348e+06	FALSE
LUM02054_PVS.raw	Q96HC4	83066836	FALSE
LUM02054_PVS.raw	Q96HE7	28306698	FALSE
LUM02054_PVS.raw	Q96HS1	1.2605e+07	FALSE
LUM02054_PVS.raw	Q96I24	47716328	FALSE
LUM02054_PVS.raw	Q96I99	65926388	FALSE
LUM02054_PVS.raw	Q96IJ6	1.45079e+07	FALSE
LUM02054_PVS.raw	Q96JB5	3.45503e+07	TRUE
LUM02054_PVS.raw	Q96JJ7	83402500	FALSE
LUM02054_PVS.raw	Q96K17	179862584	FALSE
LUM02054_PVS.raw	Q96KB5	44260753	FALSE
LUM02054_PVS.raw	Q96KP1	1.39748e+07	FALSE
LUM02054_PVS.raw	Q96KP4	102888142	FALSE
LUM02054_PVS.raw	Q96KR1	1.94528e+07	FALSE
LUM02054_PVS.raw	Q96M27	42390792	FALSE
LUM02054_PVS.raw	Q96MU7	1.25264e+07	TRUE
LUM02054_PVS.raw	Q96MW1	9.95179e+06	FALSE
LUM02054_PVS.raw	Q96N67	1.02975e+07	FALSE
LUM02054_PVS.raw	Q96NE9	4.75161e+06	FALSE
LUM02054_PVS.raw	Q96P70	77393256	FALSE
LUM02054_PVS.raw	Q96PK6	2.98552e+07	FALSE
LUM02054_PVS.raw	Q96PP8	2.42471e+07	FALSE
LUM02054_PVS.raw	Q96QC0	1.26062e+07	FALSE
LUM02054_PVS.raw	Q96QD8	7.65614e+07	FALSE
LUM02054_PVS.raw	Q96QK1	193718824	TRUE
LUM02054_PVS.raw	Q96QR8	15698343	FALSE
LUM02054_PVS.raw	Q96R06	3.43313e+06	FALSE
LUM02054_PVS.raw	Q96RQ3	1.32246e+07	FALSE
LUM02054_PVS.raw	Q96RS6	3.73406e+07	FALSE
LUM02054_PVS.raw	Q96RT1	1.8536e+07	FALSE
LUM02054_PVS.raw	Q96S66	1.29888e+07	FALSE
LUM02054_PVS.raw	Q96TA1	116728052	FALSE
LUM02054_PVS.raw	Q96TC7	9.4156e+06	FALSE
LUM02054_PVS.raw	Q99426	75266176	FALSE
LUM02054_PVS.raw	Q99436	99141306	FALSE
LUM02054_PVS.raw	Q99439	82706898	FALSE
LUM02054_PVS.raw	Q99442	25089093	FALSE
LUM02054_PVS.raw	Q99459	1.96699e+07	FALSE
LUM02054_PVS.raw	Q99460	117370764	FALSE
LUM02054_PVS.raw	Q99470	4.447e+07	FALSE
LUM02054_PVS.raw	Q99471	105919460	FALSE
LUM02054_PVS.raw	Q99497	684602656	TRUE
LUM02054_PVS.raw	Q99536	3.73205e+07	FALSE
LUM02054_PVS.raw	Q99567	2.37933e+07	FALSE
LUM02054_PVS.raw	Q99575	22887765	FALSE
LUM02054_PVS.raw	Q99584	166219176	FALSE
LUM02054_PVS.raw	Q99590	3.78382e+06	FALSE
LUM02054_PVS.raw	Q99598	1.09655e+07	FALSE
LUM02054_PVS.raw	Q99613	145000896	FALSE
LUM02054_PVS.raw	Q99614	40920421	FALSE
LUM02054_PVS.raw	Q99615	35162894	FALSE
LUM02054_PVS.raw	Q99623	95525614	FALSE
LUM02054_PVS.raw	Q99661	1.05895e+07	FALSE
LUM02054_PVS.raw	Q99714	84721368	FALSE
LUM02054_PVS.raw	Q99729	359363792	TRUE
LUM02054_PVS.raw	Q99733	90998106	FALSE
LUM02054_PVS.raw	Q99747	2.11634e+07	FALSE
LUM02054_PVS.raw	Q99798	51479742	FALSE
LUM02054_PVS.raw	Q99808	1.7626e+07	FALSE
LUM02054_PVS.raw	Q99816	1.3795e+07	FALSE
LUM02054_PVS.raw	Q99829	40747559	FALSE
LUM02054_PVS.raw	Q99832	377823464	TRUE
LUM02054_PVS.raw	Q99848	50987419	FALSE
LUM02054_PVS.raw	Q99873	312633864	FALSE
LUM02054_PVS.raw	Q99880	3.28036e+07	FALSE
LUM02054_PVS.raw	Q99961	63627522	FALSE
LUM02054_PVS.raw	Q99996	3.65013e+06	FALSE
LUM02054_PVS.raw	Q9BPX3	2.82023e+07	FALSE
LUM02054_PVS.raw	Q9BPX5	59854925	FALSE
LUM02054_PVS.raw	Q9BQ52	1.42804e+07	FALSE
LUM02054_PVS.raw	Q9BQA1	3.17861e+07	FALSE
LUM02054_PVS.raw	Q9BQE3	804856064	TRUE
LUM02054_PVS.raw	Q9BQG0	47898980	FALSE
LUM02054_PVS.raw	Q9BQI0	89607996	FALSE
LUM02054_PVS.raw	Q9BR76	2.23867e+07	FALSE
LUM02054_PVS.raw	Q9BRA2	8.25075e+07	FALSE
LUM02054_PVS.raw	Q9BRP8	1.58384e+07	FALSE
LUM02054_PVS.raw	Q9BRZ2	2.60583e+06	TRUE
LUM02054_PVS.raw	Q9BS26	97500300	FALSE
LUM02054_PVS.raw	Q9BSJ8	7.59937e+06	FALSE
LUM02054_PVS.raw	Q9BT78	5.78161e+07	FALSE
LUM02054_PVS.raw	Q9BTT0	5.71352e+07	FALSE
LUM02054_PVS.raw	Q9BUF5	183651996	FALSE
LUM02054_PVS.raw	Q9BUJ2	123142847	TRUE
LUM02054_PVS.raw	Q9BUL8	7.73642e+07	FALSE
LUM02054_PVS.raw	Q9BVG4	3.20196e+07	FALSE
LUM02054_PVS.raw	Q9BVK6	66348599	FALSE
LUM02054_PVS.raw	Q9BWD1	159690242	FALSE
LUM02054_PVS.raw	Q9BWF3	1.03142e+07	FALSE
LUM02054_PVS.raw	Q9BWJ5	5.92011e+07	FALSE
LUM02054_PVS.raw	Q9BWU0	11458947	FALSE
LUM02054_PVS.raw	Q9BX40	1.2872e+07	FALSE
LUM02054_PVS.raw	Q9BXJ9	29043935	FALSE
LUM02054_PVS.raw	Q9BXP5	27996669	FALSE
LUM02054_PVS.raw	Q9BXS5	35329265	FALSE
LUM02054_PVS.raw	Q9BY32	6.03793e+07	FALSE
LUM02054_PVS.raw	Q9BY42	20895685	FALSE
LUM02054_PVS.raw	Q9BY44	264074362	FALSE
LUM02054_PVS.raw	Q9BY77	4.21082e+07	FALSE
LUM02054_PVS.raw	Q9BZE4	2.68663e+07	FALSE
LUM02054_PVS.raw	Q9BZJ0	6.0528e+06	FALSE
LUM02054_PVS.raw	Q9BZK7	1.78247e+07	FALSE
LUM02054_PVS.raw	Q9BZQ8	170112886	TRUE
LUM02054_PVS.raw	Q9BZZ5	55481363	FALSE
LUM02054_PVS.raw	Q9C005	3.70227e+07	TRUE
LUM02054_PVS.raw	Q9C0B1	2.39307e+07	FALSE
LUM02054_PVS.raw	Q9C0C9	1.82932e+07	FALSE
LUM02054_PVS.raw	Q9GZL7	3.45662e+07	FALSE
LUM02054_PVS.raw	Q9GZQ8	142622013	TRUE
LUM02054_PVS.raw	Q9GZR7	1.32204e+07	TRUE
LUM02054_PVS.raw	Q9GZS3	246447908	FALSE
LUM02054_PVS.raw	Q9GZZ1	72641086	TRUE
LUM02054_PVS.raw	Q9GZZ9	1.73494e+07	TRUE
LUM02054_PVS.raw	Q9H074	4.002e+07	FALSE
LUM02054_PVS.raw	Q9H0A8	16332447	FALSE
LUM02054_PVS.raw	Q9H0C8	4.13972e+07	FALSE
LUM02054_PVS.raw	Q9H0D6	2.82089e+07	FALSE
LUM02054_PVS.raw	Q9H0U4	7.55613e+07	FALSE
LUM02054_PVS.raw	Q9H1E3	1.12074e+07	FALSE
LUM02054_PVS.raw	Q9H223	101296996	FALSE
LUM02054_PVS.raw	Q9H270	5.27563e+07	FALSE
LUM02054_PVS.raw	Q9H299	175133114	FALSE
LUM02054_PVS.raw	Q9H2G2	17841924	FALSE
LUM02054_PVS.raw	Q9H2J4	38218819	FALSE
LUM02054_PVS.raw	Q9H2M9	1.20474e+07	FALSE
LUM02054_PVS.raw	Q9H2U1	5.45751e+06	FALSE
LUM02054_PVS.raw	Q9H2U2	85989292	FALSE
LUM02054_PVS.raw	Q9H307	4.19109e+07	FALSE
LUM02054_PVS.raw	Q9H3P7	3.50711e+07	FALSE
LUM02054_PVS.raw	Q9H3U1	1.48631e+07	FALSE
LUM02054_PVS.raw	Q9H444	104088270	TRUE
LUM02054_PVS.raw	Q9H4A4	65086225	FALSE
LUM02054_PVS.raw	Q9H4A6	6.03635e+06	FALSE
LUM02054_PVS.raw	Q9H4G4	95024973	FALSE
LUM02054_PVS.raw	Q9H4L5	6.14147e+06	FALSE
LUM02054_PVS.raw	Q9H4M9	105139508	FALSE
LUM02054_PVS.raw	Q9H583	8.38623e+06	FALSE
LUM02054_PVS.raw	Q9H6S0	4.60023e+06	FALSE
LUM02054_PVS.raw	Q9H6Z4	1.81544e+07	FALSE
LUM02054_PVS.raw	Q9H845	2.7057e+07	FALSE
LUM02054_PVS.raw	Q9H993	1.44137e+07	FALSE
LUM02054_PVS.raw	Q9H9A5	1.092e+06	FALSE
LUM02054_PVS.raw	Q9H9B4	60104194	FALSE
LUM02054_PVS.raw	Q9H9H4	1.3563e+07	FALSE
LUM02054_PVS.raw	Q9HAV4	1.62187e+07	FALSE
LUM02054_PVS.raw	Q9HAV7	4.03504e+07	FALSE
LUM02054_PVS.raw	Q9HB71	495519056	TRUE
LUM02054_PVS.raw	Q9HB90	2.46116e+07	FALSE
LUM02054_PVS.raw	Q9HC07	80801131	FALSE
LUM02054_PVS.raw	Q9HC35	8.97401e+06	FALSE
LUM02054_PVS.raw	Q9HC38	100892061	FALSE
LUM02054_PVS.raw	Q9HCC0	2.7543e+07	FALSE
LUM02054_PVS.raw	Q9HD26	33537251	FALSE
LUM02054_PVS.raw	Q9HD45	3.91145e+07	FALSE
LUM02054_PVS.raw	Q9HDC9	71726126	FALSE
LUM02054_PVS.raw	Q9NP72	66126704	FALSE
LUM02054_PVS.raw	Q9NP79	2.49181e+07	FALSE
LUM02054_PVS.raw	Q9NP92	2.46013e+07	TRUE
LUM02054_PVS.raw	Q9NP97	94825452	FALSE
LUM02054_PVS.raw	Q9NPE3	33504960	FALSE
LUM02054_PVS.raw	Q9NQ66	6.58552e+06	FALSE
LUM02054_PVS.raw	Q9NQC3	265753184	FALSE
LUM02054_PVS.raw	Q9NQG5	2.62937e+07	FALSE
LUM02054_PVS.raw	Q9NQP4	6.12067e+07	FALSE
LUM02054_PVS.raw	Q9NQR4	4.4385e+07	FALSE
LUM02054_PVS.raw	Q9NQT5	2.04283e+07	FALSE
LUM02054_PVS.raw	Q9NQW6	49497061	TRUE
LUM02054_PVS.raw	Q9NQW7	2.19917e+07	FALSE
LUM02054_PVS.raw	Q9NQZ2	2.88155e+07	FALSE
LUM02054_PVS.raw	Q9NR12	54133403	FALSE
LUM02054_PVS.raw	Q9NR30	121532634	FALSE
LUM02054_PVS.raw	Q9NR31	92922850	TRUE
LUM02054_PVS.raw	Q9NR45	184971620	FALSE
LUM02054_PVS.raw	Q9NR50	1.57158e+07	FALSE
LUM02054_PVS.raw	Q9NRF9	4.48156e+07	FALSE
LUM02054_PVS.raw	Q9NRX4	96237010	TRUE
LUM02054_PVS.raw	Q9NRY5	1.02736e+07	FALSE
LUM02054_PVS.raw	Q9NSD9	71966770	FALSE
LUM02054_PVS.raw	Q9NSE4	2.88114e+07	FALSE
LUM02054_PVS.raw	Q9NTI5	11451939	FALSE
LUM02054_PVS.raw	Q9NTJ3	60549886	FALSE
LUM02054_PVS.raw	Q9NTK5	294080296	FALSE
LUM02054_PVS.raw	Q9NTX5	2.7955e+07	FALSE
LUM02054_PVS.raw	Q9NUJ1	2.26193e+07	FALSE
LUM02054_PVS.raw	Q9NUQ6	3.18752e+07	FALSE
LUM02054_PVS.raw	Q9NUU7	4.32319e+07	FALSE
LUM02054_PVS.raw	Q9NV70	26502393	TRUE
LUM02054_PVS.raw	Q9NVA2	64845040	FALSE
LUM02054_PVS.raw	Q9NVD7	3.1943e+07	FALSE
LUM02054_PVS.raw	Q9NVH1	1.32775e+07	FALSE
LUM02054_PVS.raw	Q9NVI7	46843641	FALSE
LUM02054_PVS.raw	Q9NVJ2	4.51549e+07	FALSE
LUM02054_PVS.raw	Q9NVP1	38108777	FALSE
LUM02054_PVS.raw	Q9NVU7	2.18792e+07	FALSE
LUM02054_PVS.raw	Q9NW13	1.21761e+07	FALSE
LUM02054_PVS.raw	Q9NW15	15939732	FALSE
LUM02054_PVS.raw	Q9NW64	52849485	TRUE
LUM02054_PVS.raw	Q9NX58	44180943	FALSE
LUM02054_PVS.raw	Q9NX63	41083938	TRUE
LUM02054_PVS.raw	Q9NXG2	1.28805e+07	FALSE
LUM02054_PVS.raw	Q9NXV6	3.76253e+06	FALSE
LUM02054_PVS.raw	Q9NY33	2.60023e+07	FALSE
LUM02054_PVS.raw	Q9NY61	30299082	FALSE
LUM02054_PVS.raw	Q9NYB0	3.06988e+07	FALSE
LUM02054_PVS.raw	Q9NYF8	49606172	TRUE
LUM02054_PVS.raw	Q9NYL9	74146581	FALSE
LUM02054_PVS.raw	Q9NYP7	1.83636e+08	FALSE
LUM02054_PVS.raw	Q9NYU2	31139516	FALSE
LUM02054_PVS.raw	Q9NZ01	125949738	FALSE
LUM02054_PVS.raw	Q9NZB2	41762689	FALSE
LUM02054_PVS.raw	Q9NZD2	1.10628e+07	FALSE
LUM02054_PVS.raw	Q9NZL9	2.81609e+07	FALSE
LUM02054_PVS.raw	Q9NZM1	176362696	FALSE
LUM02054_PVS.raw	Q9NZN4	22060955	FALSE
LUM02054_PVS.raw	Q9NZQ7	36747981	FALSE
LUM02054_PVS.raw	Q9NZT2	7.41241e+06	FALSE
LUM02054_PVS.raw	Q9NZU5	1.36845e+07	FALSE
LUM02054_PVS.raw	Q9NZZ3	44433881	TRUE
LUM02054_PVS.raw	Q9P032	1.14274e+07	FALSE
LUM02054_PVS.raw	Q9P035	70277314	TRUE
LUM02054_PVS.raw	Q9P0K7	1.39137e+07	FALSE
LUM02054_PVS.raw	Q9P0L0	345155056	TRUE
LUM02054_PVS.raw	Q9P0V9	8.23087e+06	FALSE
LUM02054_PVS.raw	Q9P258	72022542	FALSE
LUM02054_PVS.raw	Q9P260	4.73078e+06	FALSE
LUM02054_PVS.raw	Q9P287	171589952	FALSE
LUM02054_PVS.raw	Q9P289	2.09882e+07	FALSE
LUM02054_PVS.raw	Q9P2E9	108655248	FALSE
LUM02054_PVS.raw	Q9P2J5	106500094	FALSE
LUM02054_PVS.raw	Q9P2N5	8798736	FALSE
LUM02054_PVS.raw	Q9P2R3	1.74926e+07	FALSE
LUM02054_PVS.raw	Q9P2R7	23593802	FALSE
LUM02054_PVS.raw	Q9UBC2	1.88597e+07	FALSE
LUM02054_PVS.raw	Q9UBE0	87983954	FALSE
LUM02054_PVS.raw	Q9UBP6	5006670	FALSE
LUM02054_PVS.raw	Q9UBQ0	113141898	FALSE
LUM02054_PVS.raw	Q9UBQ5	124457703	FALSE
LUM02054_PVS.raw	Q9UBQ7	93855724	FALSE
LUM02054_PVS.raw	Q9UBS4	88297644	FALSE
LUM02054_PVS.raw	Q9UBT2	93911788	FALSE
LUM02054_PVS.raw	Q9UBW8	1.58201e+07	FALSE
LUM02054_PVS.raw	Q9UDT6	5.40775e+06	FALSE
LUM02054_PVS.raw	Q9UDY4	236285644	TRUE
LUM02054_PVS.raw	Q9UDY8	1.03412e+07	FALSE
LUM02054_PVS.raw	Q9UEW8	2.61914e+07	FALSE
LUM02054_PVS.raw	Q9UG63	2.62745e+07	TRUE
LUM02054_PVS.raw	Q9UGP8	3.45358e+07	FALSE
LUM02054_PVS.raw	Q9UH65	45406810	FALSE
LUM02054_PVS.raw	Q9UHB6	53193591	FALSE
LUM02054_PVS.raw	Q9UHB7	8.21027e+06	TRUE
LUM02054_PVS.raw	Q9UHB9	149311992	FALSE
LUM02054_PVS.raw	Q9UHD1	299857536	TRUE
LUM02054_PVS.raw	Q9UHD8	109996068	FALSE
LUM02054_PVS.raw	Q9UHG3	57324354	FALSE
LUM02054_PVS.raw	Q9UHQ4	1.44108e+07	FALSE
LUM02054_PVS.raw	Q9UHQ9	36899446	FALSE
LUM02054_PVS.raw	Q9UHV9	146591334	FALSE
LUM02054_PVS.raw	Q9UHX1	64651050	TRUE
LUM02054_PVS.raw	Q9UHY1	8.62945e+06	FALSE
LUM02054_PVS.raw	Q9UHY7	2.9311e+07	FALSE
LUM02054_PVS.raw	Q9UI12	49726618	TRUE
LUM02054_PVS.raw	Q9UI26	1.07275e+07	FALSE
LUM02054_PVS.raw	Q9UIA9	1.73758e+07	FALSE
LUM02054_PVS.raw	Q9UIG0	15647856	FALSE
LUM02054_PVS.raw	Q9UIJ7	38504537	FALSE
LUM02054_PVS.raw	Q9UIQ6	1.17707e+07	FALSE
LUM02054_PVS.raw	Q9UJ70	2.31395e+07	FALSE
LUM02054_PVS.raw	Q9UJS0	35967250	FALSE
LUM02054_PVS.raw	Q9UJU6	58504367	FALSE
LUM02054_PVS.raw	Q9UJW0	1.89496e+07	FALSE
LUM02054_PVS.raw	Q9UJX3	7.30645e+06	FALSE
LUM02054_PVS.raw	Q9UJZ1	58525305	FALSE
LUM02054_PVS.raw	Q9UK41	3.44537e+07	FALSE
LUM02054_PVS.raw	Q9UK76	4.22401e+07	FALSE
LUM02054_PVS.raw	Q9UKD2	2.44907e+07	FALSE
LUM02054_PVS.raw	Q9UKK9	6.19947e+07	FALSE
LUM02054_PVS.raw	Q9UKM9	71605214	FALSE
LUM02054_PVS.raw	Q9UKN8	5.11679e+06	FALSE
LUM02054_PVS.raw	Q9UKV3	1.32775e+07	FALSE
LUM02054_PVS.raw	Q9UKY7	82580260	FALSE
LUM02054_PVS.raw	Q9UL25	78536770	TRUE
LUM02054_PVS.raw	Q9UL26	2.88402e+07	FALSE
LUM02054_PVS.raw	Q9UL46	67495807	FALSE
LUM02054_PVS.raw	Q9ULC3	22824069	FALSE
LUM02054_PVS.raw	Q9ULC4	86168432	FALSE
LUM02054_PVS.raw	Q9ULV4	186662920	TRUE
LUM02054_PVS.raw	Q9ULX6	1.43901e+07	TRUE
LUM02054_PVS.raw	Q9UM00	22413032	TRUE
LUM02054_PVS.raw	Q9UMR2	1.50857e+07	FALSE
LUM02054_PVS.raw	Q9UMS4	89163848	FALSE
LUM02054_PVS.raw	Q9UMX0	52990448	FALSE
LUM02054_PVS.raw	Q9UN86	61238502	TRUE
LUM02054_PVS.raw	Q9UNF0	47944078	FALSE
LUM02054_PVS.raw	Q9UNF1	12245766	FALSE
LUM02054_PVS.raw	Q9UNH7	34999742	FALSE
LUM02054_PVS.raw	Q9UNM6	104882796	FALSE
LUM02054_PVS.raw	Q9UNP9	2.30301e+07	FALSE
LUM02054_PVS.raw	Q9UNS2	67714812	FALSE
LUM02054_PVS.raw	Q9UNX4	1.2123e+07	FALSE
LUM02054_PVS.raw	Q9UNZ2	52679897	FALSE
LUM02054_PVS.raw	Q9UPN3	36727351	FALSE
LUM02054_PVS.raw	Q9UPQ7	1.41921e+07	FALSE
LUM02054_PVS.raw	Q9UPT5	1.19127e+07	FALSE
LUM02054_PVS.raw	Q9UQ35	1.92893e+07	FALSE
LUM02054_PVS.raw	Q9UQ80	243226424	FALSE
LUM02054_PVS.raw	Q9UQE7	3.00545e+07	FALSE
LUM02054_PVS.raw	Q9Y224	36456830	FALSE
LUM02054_PVS.raw	Q9Y230	105297518	TRUE
LUM02054_PVS.raw	Q9Y262	134787524	FALSE
LUM02054_PVS.raw	Q9Y263	2.86966e+07	FALSE
LUM02054_PVS.raw	Q9Y265	119661144	FALSE
LUM02054_PVS.raw	Q9Y266	382258384	TRUE
LUM02054_PVS.raw	Q9Y277	139622088	FALSE
LUM02054_PVS.raw	Q9Y281	160037008	FALSE
LUM02054_PVS.raw	Q9Y285	141119155	FALSE
LUM02054_PVS.raw	Q9Y287	2.09365e+07	FALSE
LUM02054_PVS.raw	Q9Y2A7	3.49183e+07	FALSE
LUM02054_PVS.raw	Q9Y2B0	2.31114e+07	FALSE
LUM02054_PVS.raw	Q9Y2D5	60669627	TRUE
LUM02054_PVS.raw	Q9Y2H6	7.57243e+06	FALSE
LUM02054_PVS.raw	Q9Y2J2	165763079	FALSE
LUM02054_PVS.raw	Q9Y2K7	2.78526e+07	TRUE
LUM02054_PVS.raw	Q9Y2Q3	69103374	FALSE
LUM02054_PVS.raw	Q9Y2T2	3.26027e+07	FALSE
LUM02054_PVS.raw	Q9Y2W1	53421846	FALSE
LUM02054_PVS.raw	Q9Y2X3	90899298	FALSE
LUM02054_PVS.raw	Q9Y2Z0	65979562	TRUE
LUM02054_PVS.raw	Q9Y305	4.67576e+07	FALSE
LUM02054_PVS.raw	Q9Y312	1.75322e+07	FALSE
LUM02054_PVS.raw	Q9Y316	1.33766e+07	FALSE
LUM02054_PVS.raw	Q9Y320	21653254	FALSE
LUM02054_PVS.raw	Q9Y333	74712184	FALSE
LUM02054_PVS.raw	Q9Y371	31964822	FALSE
LUM02054_PVS.raw	Q9Y376	1.40885e+07	FALSE
LUM02054_PVS.raw	Q9Y383	69781872	TRUE
LUM02054_PVS.raw	Q9Y3A5	54622742	FALSE
LUM02054_PVS.raw	Q9Y3A6	2.672e+07	FALSE
LUM02054_PVS.raw	Q9Y3B3	88511376	FALSE
LUM02054_PVS.raw	Q9Y3B7	1.13317e+07	FALSE
LUM02054_PVS.raw	Q9Y3B8	41356203	FALSE
LUM02054_PVS.raw	Q9Y3C8	20822252	FALSE
LUM02054_PVS.raw	Q9Y3D6	2.65711e+07	FALSE
LUM02054_PVS.raw	Q9Y3E1	7.91583e+06	TRUE
LUM02054_PVS.raw	Q9Y3E5	39779293	FALSE
LUM02054_PVS.raw	Q9Y3F4	110374256	FALSE
LUM02054_PVS.raw	Q9Y3I0	5.28311e+07	FALSE
LUM02054_PVS.raw	Q9Y3L5	9.45046e+07	FALSE
LUM02054_PVS.raw	Q9Y3P9	6.17918e+06	FALSE
LUM02054_PVS.raw	Q9Y3U8	134505660	FALSE
LUM02054_PVS.raw	Q9Y3Y2	2.0088e+07	FALSE
LUM02054_PVS.raw	Q9Y3Z3	1.43413e+07	FALSE
LUM02054_PVS.raw	Q9Y450	1.72859e+07	FALSE
LUM02054_PVS.raw	Q9Y490	318827784	TRUE
LUM02054_PVS.raw	Q9Y4E8	9.89638e+06	FALSE
LUM02054_PVS.raw	Q9Y4G6	1.50792e+07	FALSE
LUM02054_PVS.raw	Q9Y4L1	361546760	FALSE
LUM02054_PVS.raw	Q9Y4W2	9.32334e+06	FALSE
LUM02054_PVS.raw	Q9Y4Y9	2.89046e+07	FALSE
LUM02054_PVS.raw	Q9Y4Z0	2.3593e+07	FALSE
LUM02054_PVS.raw	Q9Y508	3.07503e+07	FALSE
LUM02054_PVS.raw	Q9Y520	43651392	FALSE
LUM02054_PVS.raw	Q9Y570	38581337	FALSE
LUM02054_PVS.raw	Q9Y5A9	2.66052e+07	FALSE
LUM02054_PVS.raw	Q9Y5B9	74679868	FALSE
LUM02054_PVS.raw	Q9Y5K5	2.30707e+07	FALSE
LUM02054_PVS.raw	Q9Y5K6	1.24639e+07	FALSE
LUM02054_PVS.raw	Q9Y5K8	1.94352e+07	TRUE
LUM02054_PVS.raw	Q9Y5L0	4.2126e+07	FALSE
LUM02054_PVS.raw	Q9Y5M8	2.92167e+07	FALSE
LUM02054_PVS.raw	Q9Y5P4	1.27021e+07	FALSE
LUM02054_PVS.raw	Q9Y5Q9	1.32689e+07	TRUE
LUM02054_PVS.raw	Q9Y5S9	115920452	FALSE
LUM02054_PVS.raw	Q9Y5X1	1.27042e+07	FALSE
LUM02054_PVS.raw	Q9Y5X3	47538096	FALSE
LUM02054_PVS.raw	Q9Y5Z4	2.43419e+07	FALSE
LUM02054_PVS.raw	Q9Y605	81268144	TRUE
LUM02054_PVS.raw	Q9Y608	2.5542e+07	FALSE
LUM02054_PVS.raw	Q9Y617	355453488	TRUE
LUM02054_PVS.raw	Q9Y639	34587697	FALSE
LUM02054_PVS.raw	Q9Y678	75053876	FALSE
LUM02054_PVS.raw	Q9Y696	393585576	TRUE
LUM02054_PVS.raw	Q9Y6A4	2.33721e+07	FALSE
LUM02054_PVS.raw	Q9Y6B6	4.12752e+07	FALSE
LUM02054_PVS.raw	Q9Y6C9	46651739	FALSE
LUM02054_PVS.raw	Q9Y6D6	1.62575e+07	FALSE
LUM02054_PVS.raw	Q9Y6E0	16801764	FALSE
LUM02054_PVS.raw	Q9Y6E2	57246484	FALSE
LUM02054_PVS.raw	Q9Y6G9	45984147	FALSE
LUM02054_PVS.raw	Q9Y6H1	119358336	FALSE
LUM02054_PVS.raw	Q9Y6K9	2.31666e+07	TRUE
LUM02054_PVS.raw	Q9Y6M1	31259853	FALSE
LUM02054_PVS.raw	Q9Y6W5	9.23946e+06	FALSE
LUM02054_PVS.raw	Q9Y6Y8	19133229	FALSE
LUM02055_PVS.raw	A0AVT1	85213830	FALSE
LUM02055_PVS.raw	A0MZ66	5.60017e+07	FALSE
LUM02055_PVS.raw	A5YKK6	18089926	FALSE
LUM02055_PVS.raw	A6NHR9	1.41742e+07	FALSE
LUM02055_PVS.raw	E9PAV3	591812960	TRUE
LUM02055_PVS.raw	O00116	78405723	FALSE
LUM02055_PVS.raw	O00148	93706021	FALSE
LUM02055_PVS.raw	O00154	204485606	FALSE
LUM02055_PVS.raw	O00159	100993384	FALSE
LUM02055_PVS.raw	O00161	43051283	TRUE
LUM02055_PVS.raw	O00186	6.91184e+06	FALSE
LUM02055_PVS.raw	O00193	1.93243e+07	TRUE
LUM02055_PVS.raw	O00203	54338214	FALSE
LUM02055_PVS.raw	O00231	168741768	FALSE
LUM02055_PVS.raw	O00232	150152370	TRUE
LUM02055_PVS.raw	O00233	2.38434e+07	FALSE
LUM02055_PVS.raw	O00244	1.34369e+08	FALSE
LUM02055_PVS.raw	O00264	91408172	FALSE
LUM02055_PVS.raw	O00267	1.8138e+07	FALSE
LUM02055_PVS.raw	O00273	2.74032e+07	FALSE
LUM02055_PVS.raw	O00299	1499444640	TRUE
LUM02055_PVS.raw	O00303	127302018	TRUE
LUM02055_PVS.raw	O00400	1.02944e+07	FALSE
LUM02055_PVS.raw	O00410	257063104	TRUE
LUM02055_PVS.raw	O00422	75392010	TRUE
LUM02055_PVS.raw	O00429	43287091	TRUE
LUM02055_PVS.raw	O00442	32773666	FALSE
LUM02055_PVS.raw	O00458	59091903	TRUE
LUM02055_PVS.raw	O00469	3.3979e+07	FALSE
LUM02055_PVS.raw	O00487	66067590	FALSE
LUM02055_PVS.raw	O00499	2.08936e+07	FALSE
LUM02055_PVS.raw	O00505	44467513	FALSE
LUM02055_PVS.raw	O00567	57349313	FALSE
LUM02055_PVS.raw	O00571	67004426	FALSE
LUM02055_PVS.raw	O00592	71877396	FALSE
LUM02055_PVS.raw	O00622	58538555	TRUE
LUM02055_PVS.raw	O00629	67417759	FALSE
LUM02055_PVS.raw	O00743	2.13688e+07	FALSE
LUM02055_PVS.raw	O00764	3.96325e+07	FALSE
LUM02055_PVS.raw	O14579	104897960	FALSE
LUM02055_PVS.raw	O14617	3.51096e+07	FALSE
LUM02055_PVS.raw	O14672	2.25404e+07	FALSE
LUM02055_PVS.raw	O14737	78823834	FALSE
LUM02055_PVS.raw	O14744	59937510	FALSE
LUM02055_PVS.raw	O14745	1.15401e+07	FALSE
LUM02055_PVS.raw	O14776	1.77808e+07	FALSE
LUM02055_PVS.raw	O14777	3.5541e+06	FALSE
LUM02055_PVS.raw	O14786	1.65203e+07	FALSE
LUM02055_PVS.raw	O14787	1.06408e+07	FALSE
LUM02055_PVS.raw	O14818	280941628	TRUE
LUM02055_PVS.raw	O14907	5.53073e+07	FALSE
LUM02055_PVS.raw	O14929	73557978	FALSE
LUM02055_PVS.raw	O14950	1.4732e+07	FALSE
LUM02055_PVS.raw	O14964	20077680	FALSE
LUM02055_PVS.raw	O14967	67787834	FALSE
LUM02055_PVS.raw	O14974	68824944	TRUE
LUM02055_PVS.raw	O14977	2.88228e+07	FALSE
LUM02055_PVS.raw	O14979	296168388	FALSE
LUM02055_PVS.raw	O14980	177934792	TRUE
LUM02055_PVS.raw	O15013	1.22793e+07	FALSE
LUM02055_PVS.raw	O15027	6.25061e+06	FALSE
LUM02055_PVS.raw	O15061	1.74669e+07	FALSE
LUM02055_PVS.raw	O15067	57927632	FALSE
LUM02055_PVS.raw	O15075	6.89581e+06	FALSE
LUM02055_PVS.raw	O15119	9.8414e+06	TRUE
LUM02055_PVS.raw	O15143	181006232	FALSE
LUM02055_PVS.raw	O15144	288443816	FALSE
LUM02055_PVS.raw	O15145	237650616	TRUE
LUM02055_PVS.raw	O15212	94492132	FALSE
LUM02055_PVS.raw	O15226	1.27281e+07	FALSE
LUM02055_PVS.raw	O15228	8.0832e+06	FALSE
LUM02055_PVS.raw	O15234	6.13779e+06	FALSE
LUM02055_PVS.raw	O15260	4.45551e+07	FALSE
LUM02055_PVS.raw	O15344	17559360	FALSE
LUM02055_PVS.raw	O15347	128784132	FALSE
LUM02055_PVS.raw	O15355	65125650	FALSE
LUM02055_PVS.raw	O15371	159645364	FALSE
LUM02055_PVS.raw	O15372	139073184	TRUE
LUM02055_PVS.raw	O15427	3.77605e+07	FALSE
LUM02055_PVS.raw	O15446	8.88236e+06	FALSE
LUM02055_PVS.raw	O15498	4.33257e+07	FALSE
LUM02055_PVS.raw	O15511	185776024	FALSE
LUM02055_PVS.raw	O15540	192821028	FALSE
LUM02055_PVS.raw	O43143	41053172	FALSE
LUM02055_PVS.raw	O43148	21876285	FALSE
LUM02055_PVS.raw	O43169	110279976	FALSE
LUM02055_PVS.raw	O43172	23124339	FALSE
LUM02055_PVS.raw	O43175	1207751712	TRUE
LUM02055_PVS.raw	O43237	71625716	FALSE
LUM02055_PVS.raw	O43242	179009876	FALSE
LUM02055_PVS.raw	O43264	20711616	FALSE
LUM02055_PVS.raw	O43324	87802013	FALSE
LUM02055_PVS.raw	O43390	150961960	FALSE
LUM02055_PVS.raw	O43396	79185914	TRUE
LUM02055_PVS.raw	O43399	162943746	TRUE
LUM02055_PVS.raw	O43447	40012236	FALSE
LUM02055_PVS.raw	O43491	117269562	TRUE
LUM02055_PVS.raw	O43493	18254997	TRUE
LUM02055_PVS.raw	O43583	53314405	FALSE
LUM02055_PVS.raw	O43592	1.89569e+07	FALSE
LUM02055_PVS.raw	O43615	3.06048e+07	FALSE
LUM02055_PVS.raw	O43633	30268833	FALSE
LUM02055_PVS.raw	O43657	4.745e+06	FALSE
LUM02055_PVS.raw	O43660	34978612	TRUE
LUM02055_PVS.raw	O43670	112897534	TRUE
LUM02055_PVS.raw	O43681	113475850	FALSE
LUM02055_PVS.raw	O43684	155331624	FALSE
LUM02055_PVS.raw	O43707	1731820128	TRUE
LUM02055_PVS.raw	O43719	5.91894e+06	FALSE
LUM02055_PVS.raw	O43747	90692052	FALSE
LUM02055_PVS.raw	O43765	74809642	FALSE
LUM02055_PVS.raw	O43768	68516247	FALSE
LUM02055_PVS.raw	O43776	165747038	FALSE
LUM02055_PVS.raw	O43795	8.25215e+06	FALSE
LUM02055_PVS.raw	O43809	162183492	FALSE
LUM02055_PVS.raw	O43813	3.26319e+07	FALSE
LUM02055_PVS.raw	O43837	58044883	FALSE
LUM02055_PVS.raw	O43847	3.10266e+07	FALSE
[truncated: 3,677 more rows]
